# Supplementary material for: Transposable elements, mRNA expression level and strand-specificity of small RNAs are associated with non-additive inheritance of gene expression in hybrid plants
Source: BMC Plant Biol. 2015 Jul 3;15:168. doi: 10.1186/s12870-015-0549-7 (PMC4490736; doi:10.1186/s12870-015-0549-7)
Supplement: Additional file 2: — Small RNA and mRNA mapping statistics. [file 12870_2015_549_MOESM2_ESM.xlsx]

## Sheet: mapping
Additional file 2. Small RNA and mRNA mapping statistics
Sample	Type	Read counts	After quality control	Mappeda	% mapped
Col_R1	mRNA	12794738	-	11258998	87.9971
Col_R2	mRNA	13361953	-	11789308	88.2304
Col_R3	mRNA	19510771	-	17097313	87.6301
Col_R4	mRNA	17352871	-	15302942	88.1868
Col x Ler_R1	mRNA	19761474	-	17148554	86.7777
Col x Ler_R2	mRNA	18123721	-	15647026	86.3345
Col x Ler_R3	mRNA	17194973	-	14710114	85.5489
Col x Ler_R4	mRNA	17732349	-	15249731	85.9995
Ler x Col_R1	mRNA	18314557	-	15974991	87.2256
Ler x Col_R2	mRNA	15849003	-	13808190	87.1234
Ler x Col_R3	mRNA	13393509	-	11449117	85.4826
Ler x Col_R4	mRNA	14241944	-	12232327	85.8894
Ler_R1	mRNA	14671017	-	12604198	85.9122
Ler_R2	mRNA	11798046	-	10142488	85.9675
Ler_R3	mRNA	17577731	-	14951848	85.0613
Ler_R4	mRNA	17019036	-	14623833	85.9263
Col_R1	small RNA	7292097	2722763	1486619	54.5996
Col_R2	small RNA	6420474	2154038	1140268	52.9363
Col_R3	small RNA	6820094	2054790	1016531	49.4713
Col_R4	small RNA	5672886	1683153	821364	48.7991
Col x Ler_R1	small RNA	10025758	4269992	1857063	43.491
Col x Ler_R2	small RNA	8398798	3878162	1795537	46.2987
Col x Ler_R3	small RNA	8622916	3362131	1502591	44.6916
Col x Ler_R4	small RNA	8977417	3020641	1384930	45.8489
Ler x Col_R1	small RNA	10249772	4057773	1764188	43.4768
Ler x Col_R2	small RNA	8439706	1857324	880046	47.3825
Ler x Col_R3	small RNA	7901783	2951693	1379394	46.7323
Ler x Col_R4	small RNA	8137738	2766768	1276212	46.1265
Ler_R1	small RNA	9116051	4746512	1822022	38.3865
Ler_R2	small RNA	9228941	4397014	1952745	44.4107
Ler_R3	small RNA	10460137	3368700	1469668	43.6272
Ler_R4	small RNA	10196614	4088778	1645216	40.2374
a mRNA: 2 mismatches, uniquely mapped reads; small RNA: 0 mismatch, no limit on number of mapping positions
