# Supplementary material for: Transposable elements, mRNA expression level and strand-specificity of small RNAs are associated with non-additive inheritance of gene expression in hybrid plants
Source: BMC Plant Biol. 2015 Jul 3;15:168. doi: 10.1186/s12870-015-0549-7 (PMC4490736; doi:10.1186/s12870-015-0549-7)
Supplement: Additional file 3: — Small RNA and mRNA datasets used in this study. [file 12870_2015_549_MOESM3_ESM.xlsx]

## Sheet: dataset
Additional file 3. Small RNA and mRNA dataset used in this study
gene	chromosome	start	end	size	gene body TE	mRNA detected	sRNA detected	CC_sense sRNA %	LL_sense sRNA %	CL_sense sRNA %	LC_sense sRNA %	HP.mRNA	sig.mRNA	d.a.mRNA	inheritance.mRNA	CC_ave_rpk.mRNA	LL_ave_rpk.mRNA	CL_ave_rpk.mRNA	LC_ave_rpk.mRNA	F1_rpk.mRNA	MP_rpk.mRNA	CC_R1_rna	CC_R2_rna	CC_R3_rna	CC_R4_rna	CL_R1_rna	CL_R2_rna	CL_R3_rna	CL_R4_rna	LC_R1_rna	LC_R2_rna	LC_R3_rna	LC_R4_rna	LL_R1_rna	LL_R2_rna	LL_R3_rna	LL_R4_rna	CC_ave.mRNA	LL_ave.mRNA	CL_ave.mRNA	LC_ave.mRNA	F1_ave.mRNA	MP_ave.mRNA	HP.sRNA	sig.sRNA	d.a.sRNA	inheritance.sRNA	CC_ave_rpk.sRNA	LL_ave_rpk.sRNA
AT1G01010	1	3631	5899	2269	noTE	yes	no	NA	NA	1	NA	C	FALSE	-6.01308	NA	25.1713	22.8574	14.4164	19.699	17.0577	24.0144	28.9465	51.8725	69.7682	77.8673	37.1481	18.1213	45.5498	30.0241	35.4035	44.5324	59.5065	39.3455	62.1469	54.3334	33.4331	57.5407	57.1136	51.8635	32.7108	44.697	38.7039	54.4886	NA	NA	NA	NA	NA	NA
AT1G01020	1	5928	8737	2810	noTE	yes	no	0	0.5	0.5	0.98	L	FALSE	-1.25232	NA	37.076	39.4165	38.2037	35.3578	36.7807	38.2462	110.219	96.0194	118.179	92.3169	110.637	103.694	103.699	111.38	101.996	100.682	87.4382	107.306	108.494	110.025	120.949	103.573	104.184	110.76	107.352	99.3554	103.354	107.472	NA	NA	NA	NA	NA	NA
AT1G01030	1	11649	13714	2066	withTE	yes	no	NA	0.5	NA	1	L	FALSE	-0.899183	NA	12.2163	18.0132	14.679	10.338	12.5085	15.1147	24.4932	32.0065	22.7815	21.6744	25.0346	35.2359	31.0127	30.0241	20.2306	18.3938	17.0019	29.8072	34.7601	38.0334	51.133	24.9343	25.2389	37.2152	30.3268	21.3584	25.8426	31.227	NA	NA	NA	NA	NA	NA
AT1G01040	1	23146	31227	8082	noTE	yes	no	0.48	0.43	0.44	0.37	C	PF1C	-1.71296	LP	98.115	70.9561	61.51	61.0387	61.2744	84.5355	735.909	696.416	944.007	795.531	509.574	424.844	508.801	545.277	480.476	430.803	635.141	426.839	569.856	643.85	633.262	446.899	792.966	573.467	497.124	493.315	495.219	683.216	NA	NA	NA	NA	NA	NA
AT1G01050	1	31170	33153	1984	noTE	yes	no	1	0.67	0.88	1	L	PF1C	0.621402	HP	277.557	414.195	398.243	378.417	388.33	345.876	525.49	557.354	541.06	578.787	731.655	796.332	795.668	836.801	793.207	668.954	748.082	792.871	741.55	763.384	942.027	840.094	550.673	821.764	790.114	750.779	770.446	686.218	NA	NA	NA	NA	NA	NA
AT1G01060	1	33379	37871	4493	noTE	yes	no	1	0.9	0.89	1	L	P	0.172291	MP	618.845	1114.28	956.006	862.48	909.243	866.563	3228.65	2176.44	2897.52	2819.28	4913.23	4678.32	3722.49	3867.3	3296.74	2329.24	5887.5	3987.01	5061.29	5889.74	4759.3	4315.55	2780.47	5006.47	4295.34	3875.12	4085.23	3893.47	NA	NA	NA	NA	NA	NA
AT1G01070	1	38752	40944	2193	noTE	yes	no	NA	0.46	0.17	0.39	L	FALSE	0.687737	NA	18.4836	18.9568	20.09	17.6758	18.8829	18.7202	22.2665	54.0799	44.851	40.9405	48.454	48.3235	51.3647	28.0871	23.6023	47.4367	30.3605	53.6529	46.3469	35.3167	48.183	36.4424	40.5345	41.5722	44.0573	38.7631	41.4102	41.0534	NA	NA	NA	NA	NA	NA
AT1G01080	1	45296	47019	1724	noTE	yes	no	1	0.75	1	1	L	PF1C	1.59911	HP	602.402	779.79	886.798	779.058	832.928	691.096	1319.29	964.608	882.07	988.192	1611.9	1579.58	1372.31	1551.57	1378.21	1219.8	1369.86	1404.51	1314.57	1299.93	1474.99	1287.95	1038.54	1344.36	1528.84	1343.1	1435.97	1191.45	NA	NA	NA	NA	NA	NA
AT1G01090	1	47485	49286	1802	noTE	yes	no	1	1	1	1	L	P	1.40599	UC	1148.4	1396.18	1543.81	1349.14	1446.47	1272.29	2299.02	2236.04	1791.9	1950.7	2787.72	3048.41	2475.2	2816.46	2433.57	2337.95	2371.76	2581.3	2461.65	2455.87	2678.58	2467.54	2069.41	2515.91	2781.95	2431.15	2606.55	2292.66	NA	NA	NA	NA	NA	NA
AT1G01100	1	50075	51199	1125	noTE	yes	no	1	0.9	1	1	L	F1C	2.27004	HP	821.249	1001.42	1188.14	1043.52	1115.83	911.334	1071.02	842.101	840.066	942.435	1395.47	1294.67	1242.44	1414.04	1072.22	1143.32	1131.84	1348.48	1100.74	1016.03	1037.41	1352.21	923.906	1126.6	1336.66	1173.96	1255.31	1025.25	NA	NA	NA	NA	NA	NA
AT1G01120	1	57269	59167	1899	noTE	yes	no	0.98	1	0.93	0.91	C	P	0.497101	MP	919.042	601.617	1010.24	668.205	839.225	760.329	1403.9	2271.35	1805.43	1500.35	1971.27	2545.04	1710.54	1446.97	1068.01	870.318	1399.01	1738.35	1118.64	1327.09	1121.98	1002.17	1745.26	1142.47	1918.45	1268.92	1593.69	1443.86	NA	NA	NA	NA	NA	NA
AT1G01140	1	64166	67625	3460	noTE	yes	no	1	1	0.83	1	L	FALSE	-2.27589	NA	466.787	599.077	304.499	460.287	382.393	532.932	1056.55	1843.13	1827.5	1733.15	934.354	1013.79	1178.48	1087.65	2232.11	1885.85	1187.7	1064.71	1877.05	2216.8	2201.67	1995.7	1615.08	2072.8	1053.57	1592.59	1323.08	1843.94	NA	NA	NA	NA	NA	NA
AT1G01160	1	72339	74096	1758	noTE	yes	no	0.5	1	0.25	1	L	FALSE	-2.99749	NA	139.796	155.238	116.301	132.445	124.373	147.517	246.045	261.57	262.699	212.73	193.008	229.537	200.613	194.672	203.992	311.727	235.597	180.035	235.948	302.908	287.131	265.646	245.761	272.908	204.458	232.838	218.648	259.335	NA	NA	NA	NA	NA	NA
AT1G01170	1	73931	74737	807	noTE	yes	no	0.84	0.83	0.88	0.83	L	F1C	2.14809	HP	454.803	557.122	612.68	619.034	615.857	505.962	368.511	369.73	357.384	372.479	473.234	563.775	449.684	491.039	533.581	508.25	468.766	487.645	416.068	446.892	442.497	492.932	367.026	449.597	494.433	499.561	496.997	408.312	NA	NA	NA	NA	NA	NA
AT1G01180	1	75583	76758	1176	noTE	yes	no	0	0.58	0.5	0.67	L	FALSE	0.0329064	NA	142.153	191.896	159.862	175.824	167.843	167.025	110.219	200.868	185.811	171.79	142.939	247.658	209.335	152.058	197.248	231.375	208.88	189.574	211.721	218.692	211.415	260.851	167.172	225.67	187.998	206.769	197.383	196.421	NA	NA	NA	NA	NA	NA
AT1G01190	1	83045	84864	1820	noTE	yes	no	NA	NA	0	NA	L	PF1C	-0.315442	MP	22.7057	71.1825	32.3628	46.2338	39.2983	46.9441	59.0063	37.5248	39.8676	28.8992	62.9902	81.546	37.7967	53.2686	103.682	87.1286	82.5805	63.1912	186.441	146.7	76.6994	108.368	41.3245	129.552	58.9004	84.1455	71.5229	85.4383	NA	NA	NA	NA	NA	NA
AT1G01200	1	86515	88213	1699	noTE	yes	no	NA	0	NA	0	C	FALSE	0.844911	NA	12.9837	8.88691	13.5097	11.8224	12.666	10.9353	35.6264	20.9697	9.96689	21.6744	20.9967	28.1887	18.4138	24.213	16.8588	10.6491	20.6451	32.1917	11.5867	17.6583	18.6832	12.4672	22.0594	15.0989	22.9531	20.0862	21.5196	18.5791	NA	NA	NA	NA	NA	NA
AT1G01210	1	88898	89745	848	noTE	yes	no	NA	NA	NA	NA	L	FALSE	2.81332	NA	75.6475	85.8988	113.389	76.9975	95.1932	80.7732	62.3463	69.5313	66.9205	57.7984	100.946	97.6538	92.0688	93.9464	48.8906	47.4367	82.5805	82.2678	80.0537	74.7084	56.0496	80.557	64.1491	72.8422	96.1537	65.2939	80.7238	68.4956	NA	NA	NA	NA	NA	NA
AT1G01220	1	91376	95651	4276	noTE	yes	no	0.5	0.63	1	1	C	FALSE	1.3771	NA	115.648	104.363	125.829	109.723	117.776	110.006	493.204	561.768	428.576	494.497	555.606	488.269	495.233	613.073	463.617	401.76	472.409	538.914	459.255	419.725	533.946	372.097	494.511	446.256	538.045	469.175	503.61	470.384	NA	NA	NA	NA	NA	NA
AT1G01225	1	95987	97407	1421	noTE	yes	no	NA	NA	NA	NA	C	FALSE	9.09269	NA	15.2798	14.5781	18.0155	18.2229	18.1192	14.9289	21.1532	29.7991	20.6457	15.2524	20.1892	22.1483	22.2903	37.7723	21.0735	27.1067	30.3605	25.038	23.1734	14.9417	25.5665	19.1802	21.7126	20.7155	25.6	25.8947	25.7473	21.214	NA	NA	NA	NA	NA	NA
AT1G01230	1	97456	99240	1785	noTE	yes	no	1	1	0	1	C	FALSE	1.97777	NA	128.252	116.184	140.717	127.587	134.152	122.218	220.439	230.667	234.222	230.391	239.04	239.604	262.638	263.437	217.479	247.833	182.163	263.495	180.121	192.883	235.015	221.532	228.93	207.388	251.18	227.742	239.461	218.159	NA	NA	NA	NA	NA	NA
AT1G01240	1	99894	101834	1941	noTE	yes	no	0	0	NA	NA	C	PF1C	-0.390706	MP	211.573	97.5118	114.383	150.138	132.26	154.543	307.278	448.09	514.007	373.281	158.283	212.422	265.546	251.815	233.495	402.728	200.379	329.071	170.641	176.583	208.465	201.392	410.664	189.27	222.017	291.418	256.717	299.967	NA	NA	NA	NA	NA	NA
AT1G01250	1	104491	105330	840	noTE	yes	no	NA	0	NA	NA	L	FALSE	3.42357	NA	32.6912	44.3731	73.632	43.4258	58.5289	38.5321	20.0399	34.2138	29.9007	25.6882	48.454	60.4044	72.6859	65.8593	18.5447	9.68096	46.1479	71.5372	43.1868	24.45	36.3831	45.0735	27.4606	37.2734	61.8509	36.4777	49.1643	32.367	NA	NA	NA	NA	NA	NA
AT1G01260	1	108946	111609	2664	noTE	yes	no	0.83	0.67	1	1	C	FALSE	0.170854	NA	73.8751	57.6156	63.2144	71.0543	67.1343	65.7453	217.099	194.246	193.642	182.226	170.397	165.105	150.218	187.893	180.389	208.141	207.666	160.959	147.467	143.983	166.182	156.319	196.803	153.488	168.403	189.289	178.846	175.146	NA	NA	NA	NA	NA	NA
AT1G01290	1	114286	116108	1823	noTE	yes	no	1	NA	1	1	L	P	-0.531323	UC	71.704	108.027	78.8846	81.5473	80.2159	89.8657	139.166	130.233	127.434	126.033	138.901	137.923	151.187	147.215	140.771	156.832	139.658	157.382	180.121	199.675	208.465	199.474	130.716	196.934	143.807	148.661	146.234	163.825	NA	NA	NA	NA	NA	NA
AT1G01300	1	116943	118764	1822	noTE	yes	no	0.89	0.25	0.87	0.61	C	P	0.444275	MP	310.642	215.563	311.451	256.996	284.223	263.103	650.183	599.293	511.159	503.328	555.606	628.206	519.462	566.584	415.57	346.578	502.769	608.066	388.682	400.709	389.397	392.236	565.991	392.756	567.464	468.246	517.855	479.373	NA	NA	NA	NA	NA	NA
AT1G01320	1	121067	130577	9511	noTE	yes	yes	0.9	0.95	1	0.97	C	P	-0.381398	MP	1073.07	771.283	893.15	836.104	864.627	922.179	11281.3	10551.1	9481.36	9510.25	9369.39	7279.74	7742.5	9587.38	7351.28	7076.78	10638.3	6742.38	8167.58	8039.98	7932.49	5202.64	10206	7335.67	8494.75	7952.19	8223.47	8770.84	L	FALSE	-0.830584	NA	1.12208	1.20309
AT1G01340	1	132328	135831	3504	noTE	yes	no	NA	0.5	1	1	C	F1C	-1.6238	LP	39.7576	24.6832	19.0835	20.8795	19.9815	32.2204	86.8395	79.4643	195.066	195.872	60.5675	65.4381	99.822	41.6463	80.9223	56.1496	97.1535	58.422	112.707	99.1584	70.7995	63.2948	139.311	86.4899	66.8685	73.1619	70.0152	112.9	NA	NA	NA	NA	NA	NA
AT1G01350	1	136124	138162	2039	noTE	yes	no	1	NA	NA	1	L	FALSE	-4.36755	NA	85.0658	91.1465	69.3963	80.2582	74.8272	88.1061	174.792	179.898	160.894	178.212	134.864	128.863	141.495	160.774	168.588	194.587	157.874	133.536	183.281	214.617	165.199	180.294	173.449	185.848	141.499	163.646	152.573	179.648	NA	NA	NA	NA	NA	NA
AT1G01360	1	141971	143183	1213	noTE	yes	no	NA	NA	0.75	1	C	FALSE	-1.17329	NA	118.642	111.095	105.825	115.058	110.441	114.868	141.392	123.611	163.742	146.904	119.52	118.795	135.68	139.467	124.755	147.151	142.087	144.267	122.187	156.208	146.516	114.122	143.912	134.758	128.366	139.565	133.965	139.335	NA	NA	NA	NA	NA	NA
AT1G01370	1	143564	145684	2121	noTE	yes	no	NA	NA	NA	NA	L	FALSE	2.3301	NA	7.61835	10.1857	12.1129	11.6733	11.8931	8.90201	25.6065	11.0367	7.11921	20.8716	23.4194	23.155	26.1669	30.0241	30.3459	25.1705	32.7893	10.7306	16.8534	23.0917	17.6999	28.7703	16.1585	21.6038	25.6914	24.7591	25.2252	18.8812	NA	NA	NA	NA	NA	NA
AT1G01390	1	148120	149806	1687	noTE	yes	no	1	1	NA	NA	L	all	-0.0483012	MP	34.1271	107.488	75.7338	62.3383	69.036	70.8078	65.6863	55.1835	48.4106	61.0094	130.826	166.112	109.513	104.6	91.0376	71.6391	155.446	102.537	188.547	195.6	184.865	156.319	57.5725	181.333	127.763	105.165	116.464	119.453	NA	NA	NA	NA	NA	NA
AT1G01420	1	154492	156011	1520	noTE	yes	no	1	1	1	1	L	PF1C	0.741568	MP	49.1211	83.0547	87.4125	69.9274	78.6699	66.0879	59.0063	99.3304	70.4801	69.8397	128.403	155.038	132.773	115.254	91.0376	60.0219	123.871	150.228	122.187	152.133	97.3493	133.303	74.6641	126.243	132.867	106.29	119.578	100.454	NA	NA	NA	NA	NA	NA
AT1G01430	1	156801	158655	1855	noTE	yes	no	0.75	0.93	0.88	1	C	P	0.0144837	MP	534.775	334.607	420.281	452	436.141	434.691	946.327	1293.5	869.255	858.949	778.494	933.248	695.846	710.893	869.915	1028.12	655.786	800.024	621.469	639.775	610.646	610.89	992.008	620.695	779.621	838.461	809.041	806.352	NA	NA	NA	NA	NA	NA
AT1G01440	1	159856	162572	2717	noTE	yes	no	1	0	1	1	C	FALSE	0.303786	NA	105.015	95.2739	92.8432	110.405	101.624	100.145	253.838	293.576	296.871	297.02	236.617	237.591	293.651	241.161	300.93	302.046	303.605	293.303	295.988	264.875	227.148	247.425	285.326	258.859	252.255	299.971	276.113	272.093	NA	NA	NA	NA	NA	NA
AT1G01448	1	163419	166239	2821	noTE	yes	no	NA	0	NA	NA	C	FALSE	-4.57547	NA	19.7983	18.0638	12.4106	17.5152	14.9629	18.9311	61.2329	51.8725	54.106	56.1929	42.801	35.2359	30.0435	31.9611	51.4194	72.6072	48.5768	25.038	45.2935	55.6917	48.183	54.6637	55.8511	50.958	35.0104	49.4103	42.2104	53.4045	NA	NA	NA	NA	NA	NA
AT1G01470	1	172146	172948	803	noTE	yes	no	1	1	0.83	1	L	FALSE	2.2816	NA	508.076	684.45	888.42	706.521	797.471	596.263	297.258	544.11	410.066	380.506	560.451	897.006	791.792	604.356	385.224	460.814	638.784	784.525	447.669	532.467	596.879	621.44	407.985	549.614	713.401	567.337	640.369	478.799	NA	NA	NA	NA	NA	NA
AT1G01490	1	180059	182358	2300	noTE	yes	no	0.33	1	0.67	1	L	FALSE	-0.905973	NA	367.462	440.82	349.103	392.719	370.911	404.141	832.768	965.712	799.487	782.687	803.529	968.484	794.699	645.034	949.994	1108.47	774.799	779.755	897.444	1055.43	1029.54	1073.13	845.163	1013.89	802.937	903.255	853.096	929.525	NA	NA	NA	NA	NA	NA
AT1G01500	1	185133	186923	1791	noTE	yes	no	NA	NA	1	NA	C	FALSE	2.42201	NA	94.2286	76.1641	118.306	95.839	107.072	85.1964	164.772	211.905	146.656	151.721	181.702	212.422	235.502	217.917	139.928	134.565	172.448	239.65	142.201	148.058	127.832	127.549	168.763	136.41	211.886	171.648	191.767	152.587	NA	NA	NA	NA	NA	NA
AT1G01510	1	187211	190056	2846	noTE	yes	no	1	1	1	0.5	C	FALSE	0.250174	NA	128.701	111.123	120.074	124.148	122.111	119.912	388.551	378.559	355.248	342.777	334.333	355.379	325.633	351.573	337.176	438.547	310.891	326.687	297.041	326	326.464	315.515	366.284	316.255	341.729	353.325	347.527	341.269	NA	NA	NA	NA	NA	NA
AT1G01520	1	190596	192139	1544	noTE	yes	no	NA	NA	1	NA	L	P	-0.218966	MP	41.1322	78.1144	59.2406	51.9081	55.5743	59.6233	64.5729	47.4578	76.1755	65.826	117.097	71.4786	85.2848	92.0094	80.9223	35.8196	128.728	75.1141	131.667	146.7	108.166	95.9012	63.5081	120.609	91.4675	80.1461	85.8068	92.0583	NA	NA	NA	NA	NA	NA
AT1G01540	1	195780	198684	2905	noTE	yes	no	1	0.5	1	1	C	FALSE	1.189	NA	389.996	341.353	411.883	377.302	394.593	365.674	1179.01	1220.66	1101.34	1030.74	1246.88	1262.45	1130.02	1146.73	955.895	1122.02	1071.12	1235.21	939.577	1047.28	1058.06	921.61	1132.94	991.63	1196.52	1096.06	1146.29	1062.28	NA	NA	NA	NA	NA	NA
AT1G01550	1	199639	201775	2137	noTE	yes	no	1	0.83	1	1	C	FALSE	-0.394551	NA	790.827	708.679	742.349	724.745	733.547	749.753	1517.46	1783.53	1661.62	1797.37	1439.08	1783.94	1605.87	1516.7	1524.88	1451.18	1498.59	1720.47	1480.99	1682.98	1532.02	1361.8	1690	1514.45	1586.4	1548.78	1567.59	1602.22	NA	NA	NA	NA	NA	NA
AT1G01560	1	202136	204335	2200	noTE	yes	no	1	NA	1	1	L	FALSE	-2.5296	NA	49.19	62.4962	31.4654	46.5616	39.0135	55.8431	40.0797	46.3542	191.507	154.932	60.5675	32.2157	144.403	39.7093	118.855	66.7986	127.514	96.5752	167.481	135.833	123.899	122.753	108.218	137.492	69.2238	102.436	85.8297	122.855	NA	NA	NA	NA	NA	NA
AT1G01570	1	205176	207435	2260	noTE	yes	no	NA	NA	1	NA	C	FALSE	3.96992	NA	8.90444	8.11775	9.00191	11.1434	10.0726	8.5111	18.9265	17.6587	27.053	16.8579	23.4194	21.1415	19.3829	17.4334	25.2882	30.9791	19.4307	25.038	14.7467	21.7333	18.6832	18.2212	20.124	18.3461	20.3443	25.184	22.7642	19.2351	NA	NA	NA	NA	NA	NA
AT1G01580	1	209395	213041	3647	noTE	yes	no	0	0	1	1	L	all	-0.08882	MP	5.39417	23.9664	16.6957	11.0153	13.8555	14.6803	13.3599	23.1771	15.6623	26.4909	62.1826	82.5527	49.4264	49.3945	34.5606	40.66	44.9335	40.5377	80.0537	105.95	101.283	62.3358	19.6725	87.4055	60.8891	40.173	50.531	53.539	NA	NA	NA	NA	NA	NA
AT1G01610	1	221691	224340	2650	noTE	yes	no	1	1	0.94	1	C	FALSE	0.424888	NA	342.389	281.865	353.291	296.678	324.985	312.127	939.647	1038.55	837.931	813.191	885.9	1105.4	875.138	878.447	713.128	765.764	734.724	931.176	819.497	815	779.778	573.489	907.331	746.941	936.222	786.198	861.21	827.136	NA	NA	NA	NA	NA	NA
AT1G01620	1	225665	227302	1638	noTE	yes	no	0.9	0.96	1	1	L	FALSE	0.857436	NA	1193.95	1435.18	1385.67	1450.3	1417.99	1314.57	2280.09	1930.32	1881.61	1730.74	2031.84	2751.42	1934.41	2361.25	2033.17	2732.93	2251.53	2484.73	2287.85	2315.96	2661.86	2137.64	1955.69	2350.83	2269.73	2375.59	2322.66	2153.26	NA	NA	NA	NA	NA	NA
AT1G01630	1	229013	230917	1905	noTE	yes	no	1	1	1	0.5	C	FALSE	-8.15305	NA	404.695	399.799	393.039	371.534	382.287	402.247	763.742	896.181	681.308	742.549	717.927	805.392	707.476	764.162	706.384	693.157	763.87	667.681	751.03	774.25	706.028	815.16	770.945	761.617	748.739	707.773	728.256	766.281	NA	NA	NA	NA	NA	NA
AT1G01650	1	232841	237817	4977	noTE	yes	no	1	0.83	1	0.96	L	FALSE	2.1604	NA	71.3527	73.273	74.3827	74.3916	74.3871	72.3128	283.898	332.205	415.05	389.337	280.226	390.615	443.869	366.1	386.91	350.451	372.827	370.801	379.202	339.583	370.714	369.219	355.122	364.68	370.202	370.247	370.225	359.901	NA	NA	NA	NA	NA	NA
AT1G01660	1	240057	242608	2552	noTE	yes	no	NA	NA	NA	NA	C	FALSE	-2.58191	NA	6.39338	4.70753	3.04759	3.7006	3.3741	5.55046	17.8132	18.7624	14.2384	14.4496	10.4984	7.04718	7.75316	5.81112	9.27235	6.77667	14.573	7.15372	11.5867	12.225	10.8166	13.4262	16.3159	12.0136	7.77746	9.44394	8.6107	14.1648	NA	NA	NA	NA	NA	NA
AT1G01670	1	242843	245988	3146	noTE	yes	no	NA	NA	NA	NA	C	FALSE	-0.925296	NA	8.18588	6.22136	5.9253	6.66418	6.29474	7.20362	30.0598	22.0734	22.7815	28.0964	17.7665	16.1078	18.4138	22.276	25.2882	26.1386	13.3586	19.0766	16.8534	14.9417	18.6832	27.8113	25.7528	19.5724	18.641	20.9655	19.8033	22.6626	NA	NA	NA	NA	NA	NA
AT1G01680	1	246411	248367	1957	noTE	yes	no	0.5	1	1	NA	C	PF1C	-1.45969	LP	80.5552	31.119	16.8408	22.6719	19.7564	55.8371	50.0997	154.514	203.609	222.363	17.7665	18.1213	91.0997	4.8426	42.147	25.1705	91.0814	19.0766	86.3737	70.6334	50.1496	36.4424	157.647	60.8998	32.9575	44.3689	38.6632	109.273	NA	NA	NA	NA	NA	NA
AT1G01690	1	249141	252462	3322	noTE	yes	no	NA	NA	NA	1	C	FALSE	-0.878115	NA	8.63135	6.75766	6.73738	7.00632	6.87185	7.69451	40.0797	24.2808	27.053	23.2799	21.8043	23.155	23.2595	21.3074	21.9165	19.3619	30.3605	21.4612	29.4935	20.375	24.5832	15.3442	28.6733	22.449	22.3816	23.275	22.8283	25.5612	NA	NA	NA	NA	NA	NA
AT1G01700	1	259495	261474	1980	noTE	yes	no	NA	NA	NA	NA	C	FALSE	-0.199076	NA	12.9232	7.18432	8.76378	10.2013	9.48254	10.0538	37.8531	14.3477	28.4768	21.6744	23.4194	12.0809	16.4755	17.4334	15.1729	12.5852	31.5749	21.4612	14.7467	8.15	17.6999	16.3032	25.588	14.225	17.3523	20.1986	18.7754	19.9065	NA	NA	NA	NA	NA	NA
AT1G01710	1	262828	267771	4944	noTE	yes	no	0.83	1	1	1	L	FALSE	-0.765249	NA	87.0718	98.6591	87.3442	89.5196	88.4319	92.8655	417.497	509.896	391.556	402.983	402.168	509.411	381.843	433.897	521.78	497.601	382.542	368.417	448.722	494.434	504.446	503.481	430.483	487.771	431.83	442.585	437.207	459.127	NA	NA	NA	NA	NA	NA
AT1G01720	1	268330	269819	1490	noTE	yes	no	0.17	0.75	1	0.83	L	FALSE	-0.221111	NA	107.897	144.164	112.453	131.589	122.021	126.03	145.846	150.099	167.301	179.817	121.943	152.018	205.459	190.798	255.411	149.087	165.161	214.612	187.494	224.125	222.232	225.368	160.766	214.805	167.554	196.068	181.811	187.785	NA	NA	NA	NA	NA	NA
AT1G01725	1	269792	270775	984	noTE	yes	no	0.67	1	0.61	0.5	C	FALSE	-0.099167	NA	46.3522	32.6904	38.0627	39.6251	38.8439	39.5213	51.213	34.2138	51.2583	45.7571	37.1481	33.2224	39.735	39.7093	28.66	39.6919	31.5749	56.0375	32.6535	33.9583	27.5331	34.5244	45.6105	32.1673	37.4537	38.9911	38.2224	38.8889	NA	NA	NA	NA	NA	NA
AT1G01730	1	270956	272061	1106	noTE	yes	no	0.25	0.83	1	0	C	P	-0.456957	MP	142.986	90.749	108.28	101.585	104.933	116.868	129.146	126.922	188.659	187.845	95.2928	104.701	162.816	116.222	97.7811	97.7777	125.085	128.767	99.0137	86.9334	106.199	109.327	158.143	100.368	119.758	112.353	116.055	129.256	NA	NA	NA	NA	NA	NA
AT1G01740	1	272111	274569	2459	noTE	yes	no	0.5	1	NA	NA	C	FALSE	-0.355669	NA	27.8627	19.6511	24.3444	20.2487	22.2966	23.7569	85.7261	67.3239	51.9702	69.037	60.5675	42.2831	62.0253	74.576	40.4611	38.7238	41.2902	78.6909	60.0403	47.5417	53.0996	32.6064	68.5143	48.322	59.863	49.7915	54.8273	58.4181	NA	NA	NA	NA	NA	NA
AT1G01760	1	276266	278448	2183	noTE	yes	no	NA	1	NA	0.5	L	FALSE	-0.457173	NA	16.0519	22.5953	15.4945	20.1613	17.8279	19.3236	44.5331	35.3175	30.6126	29.702	40.3783	25.1685	27.1361	42.6149	47.2047	54.2134	38.8614	35.7686	53.7202	43.4667	54.0829	46.0326	35.0413	49.3256	33.8244	44.012	38.9182	42.1834	NA	NA	NA	NA	NA	NA
AT1G01770	1	278615	282891	4277	noTE	yes	no	NA	1	0	1	L	FALSE	-1.18907	NA	49.068	54.9378	42.8038	54.2224	48.5131	52.0029	224.892	221.838	193.642	199.083	159.091	171.146	178.323	223.728	273.956	285.588	178.52	189.574	224.361	210.542	293.031	211.942	209.864	234.969	183.072	231.909	207.491	222.416	NA	NA	NA	NA	NA	NA
AT1G01780	1	282761	284245	1485	noTE	yes	no	0	NA	1	NA	L	FALSE	0.261282	NA	49.906	61.3581	58.657	55.5993	57.1282	55.6321	82.3861	72.8423	69.7682	71.4453	100.946	88.5932	71.7168	87.1668	84.2941	107.459	76.5084	61.9989	102.174	84.2167	104.233	73.8439	74.1105	91.1167	87.1056	82.565	84.8353	82.6136	NA	NA	NA	NA	NA	NA
AT1G01790	1	284610	291094	6485	noTE	yes	no	1	1	1	0.98	L	P	0.944261	UC	582.975	730.594	766.392	686.568	726.48	656.785	4301.89	3628.87	3525.43	3666.19	4934.23	5197.8	4538.51	5209.67	4575.48	3930.47	4590.5	4713.11	4941.21	4928.04	5334.54	3747.82	3780.59	4737.9	4970.05	4452.39	4711.22	4259.25	NA	NA	NA	NA	NA	NA
AT1G01800	1	293342	295040	1699	noTE	yes	no	NA	1	1	1	L	P	0.0166964	MP	369.295	511.483	452.147	431.004	441.576	440.389	497.657	613.641	723.311	675.118	732.463	735.927	829.589	774.816	780.563	776.413	643.642	728.487	790.003	831.3	853.527	1001.21	627.432	869.01	768.199	732.276	750.237	748.221	NA	NA	NA	NA	NA	NA
AT1G01820	1	296001	298120	2120	noTE	yes	no	1	1	NA	1	C	FALSE	-0.965744	NA	138.396	126.732	124.732	129.133	126.932	132.564	283.898	291.369	306.126	292.203	239.04	257.726	291.713	269.248	236.866	274.939	273.244	309.995	248.588	262.158	273.365	290.581	293.399	268.673	264.432	273.761	269.096	281.036	NA	NA	NA	NA	NA	NA
AT1G01830	1	298535	302315	3781	noTE	yes	no	1	1	1	1	C	FALSE	1.23914	NA	80.2945	75.6463	81.1386	80.562	80.8503	77.9704	277.218	346.553	291.176	299.428	302.03	305.042	334.355	285.713	285.757	266.226	324.25	342.186	301.255	262.158	290.081	290.581	303.594	286.019	306.785	304.605	305.695	294.806	NA	NA	NA	NA	NA	NA
AT1G01840	1	303537	304358	822	noTE	yes	no	NA	NA	NA	NA	L	FALSE	2.24145	NA	15.9892	18.6305	18.429	22.1111	20.27	17.3099	8.90661	17.6587	16.3742	9.63307	20.1892	18.1213	12.5989	9.6852	21.9165	18.3938	10.9298	21.4612	11.5867	17.6583	14.7499	17.2622	13.1431	15.3143	15.1486	18.1753	16.662	14.2287	NA	NA	NA	NA	NA	NA
AT1G01860	1	304133	306287	2155	noTE	yes	no	NA	NA	1	NA	L	FALSE	0.728569	NA	67.114	79.1769	81.2997	73.7798	77.5398	73.1454	194.832	126.922	126.722	130.046	170.397	192.287	163.786	174.334	139.928	166.513	156.66	172.882	154.841	173.867	190.765	163.032	144.631	170.626	175.201	158.996	167.098	157.628	NA	NA	NA	NA	NA	NA
AT1G01900	1	310316	313130	2815	noTE	yes	no	NA	0.67	1	0.5	C	FALSE	0.869505	NA	55.1521	41.5803	50.9383	57.5949	54.2666	48.3662	217.099	100.434	138.113	165.368	151.822	136.917	125.989	158.837	145.829	151.023	193.093	158.574	124.294	116.817	108.166	118.917	155.253	117.048	143.391	162.13	152.76	136.151	NA	NA	NA	NA	NA	NA
AT1G01910	1	313101	315902	2802	noTE	yes	no	1	0.5	1	NA	L	FALSE	-5.7645	NA	184.498	187.996	173.631	178.7	176.165	186.247	490.977	544.11	512.583	520.186	491.808	489.276	505.894	459.078	519.251	486.952	452.978	543.683	495.069	547.409	507.396	557.186	516.964	526.765	486.514	500.716	493.615	521.864	NA	NA	NA	NA	NA	NA
AT1G01920	1	316128	319650	3523	noTE	yes	no	NA	1	0	NA	L	FALSE	0.238056	NA	26.1092	31.2837	28.6358	29.9889	29.3124	28.6965	112.446	96.0194	84.0066	75.459	113.867	102.688	89.1614	97.8205	113.797	125.852	94.7247	88.2292	99.0137	116.817	102.266	122.753	91.9827	110.212	100.884	105.651	103.267	101.098	NA	NA	NA	NA	NA	NA
AT1G01930	1	319836	322860	3025	noTE	yes	no	NA	1	NA	1	L	FALSE	-0.599979	NA	55.9232	64.8331	49.8571	65.5535	57.7053	60.3782	165.886	168.862	176.556	165.368	142.939	158.058	148.279	153.995	230.966	272.035	156.66	133.536	194.867	198.317	194.699	196.597	169.168	196.12	150.818	198.299	174.559	182.644	NA	NA	NA	NA	NA	NA
AT1G01940	1	323027	324917	1891	noTE	yes	no	NA	NA	NA	1	L	FALSE	-0.39935	NA	31.836	42.2987	32.5735	37.383	34.9782	37.0674	70.1396	51.8725	44.1391	74.6563	68.6431	63.4246	50.3956	63.9223	67.4352	79.3839	66.793	69.1526	95.8537	78.7834	58.9996	86.311	60.2019	79.9869	61.5964	70.6912	66.1438	70.0944	NA	NA	NA	NA	NA	NA
AT1G01950	1	325379	330619	5241	noTE	yes	no	1	NA	0.67	0.39	L	FALSE	-131.908	NA	59.5708	59.6014	56.6197	58.5147	57.5672	59.5861	290.578	301.302	331.043	325.919	296.377	289.941	270.392	330.265	307.673	337.865	290.246	290.918	311.788	334.15	323.514	280.031	312.211	312.371	296.744	306.676	301.71	312.291	NA	NA	NA	NA	NA	NA
AT1G01960	1	330588	337582	6995	noTE	yes	no	0.88	0.83	0.61	0.67	C	P	-0.122048	MP	221.483	171.035	189.611	196.749	193.18	196.259	1446.21	1646.68	1573.34	1530.86	1285.65	1364.13	1291.87	1363.68	1427.1	1581.87	1146.41	1349.67	1248.21	1214.35	1291.11	1031.9	1549.27	1196.39	1326.33	1376.26	1351.3	1372.83	NA	NA	NA	NA	NA	NA
AT1G01970	1	338291	340077	1787	noTE	yes	no	1	1	1	1	C	FALSE	1.02792	NA	301.298	254.018	323.872	280.045	301.958	277.658	575.59	567.287	483.394	527.41	617.788	588.943	491.357	616.947	430.743	283.652	637.57	649.796	417.122	450.967	509.363	438.268	538.42	453.93	578.759	500.44	539.6	496.175	NA	NA	NA	NA	NA	NA
AT1G01990	1	343166	344341	1176	noTE	yes	no	1	1	1	0.75	L	FALSE	0.882196	NA	178.803	184.617	192.1	176.449	184.275	181.71	214.872	235.082	187.235	203.9	209.967	256.719	232.595	204.358	146.672	207.173	221.024	255.149	189.601	236.35	209.448	233.04	210.272	217.11	225.91	207.504	216.707	213.691	NA	NA	NA	NA	NA	NA
AT1G02000	1	345812	347592	1781	noTE	yes	no	NA	0.5	0.75	1	L	FALSE	4.54873	NA	78.0273	82.9347	99.1665	84.1183	91.6424	80.481	134.712	156.721	129.57	134.863	168.781	205.375	159.909	172.396	152.572	165.544	117.799	163.343	144.307	176.583	134.716	135.221	138.967	147.707	176.615	149.815	163.215	143.337	NA	NA	NA	NA	NA	NA
AT1G02010	1	347891	352480	4590	withTE	yes	no	0.5	0.83	0.89	0.71	C	FALSE	-27.506	NA	31.2472	31.0734	31.4294	26.1111	28.7702	31.1603	158.092	142.374	142.384	130.849	159.091	138.93	137.619	141.404	116.326	102.618	160.303	100.152	149.574	146.7	153.399	120.835	143.425	142.627	144.261	119.85	132.055	143.026	NA	NA	NA	NA	NA	NA
AT1G02020	1	352637	354969	2333	withTE	yes	no	0.75	0.58	1	0.5	C	FALSE	5.29787	NA	112.291	108.842	126.171	113.236	119.704	110.567	226.005	284.747	263.411	273.74	272.957	323.164	302.373	278.934	241.924	260.418	259.886	294.495	251.748	245.858	281.231	236.876	261.976	253.928	294.357	264.181	279.269	257.952	NA	NA	NA	NA	NA	NA
AT1G02050	1	359117	360518	1402	noTE	yes	no	NA	0	NA	1	C	FALSE	1.08729	NA	28.1998	24.1827	30.3121	26.4382	28.3752	26.1913	44.5331	35.3175	46.9868	31.3075	48.454	37.2494	39.735	44.5519	37.0894	42.5962	34.0037	34.5763	38.9735	25.8083	33.4331	37.4015	39.5362	33.9041	42.4976	37.0664	39.782	36.7201	NA	NA	NA	NA	NA	NA
AT1G02060	1	360918	363094	2177	noTE	yes	no	NA	NA	NA	NA	C	FALSE	-1.47052	NA	32.5401	25.9765	25.5631	23.3016	24.4324	29.2583	87.9528	75.0496	63.3609	56.9957	68.6431	49.3303	46.519	58.1112	54.7911	54.2134	49.7912	44.1146	61.0936	51.6167	52.1163	61.3767	70.8397	56.5508	55.6509	50.7276	53.1892	63.6953	NA	NA	NA	NA	NA	NA
AT1G02080	1	373335	386847	13513	noTE	yes	no	1	1	0.81	0.92	C	PF1C	-1.46102	LP	160.195	129.158	117.841	126.167	122.004	144.677	2090.83	2184.16	2271.03	2112.85	1675.7	1463.8	1522.53	1707.5	1819.07	2007.83	1571.46	1421.21	1961.31	1839.18	1811.29	1369.47	2164.72	1745.31	1592.38	1704.89	1648.64	1955.02	NA	NA	NA	NA	NA	NA
AT1G02090	1	387277	389647	2371	noTE	yes	no	1	0.83	1	1	L	FALSE	-1.15609	NA	136.021	147.389	132.905	137.362	135.133	141.705	331.771	325.583	307.55	325.116	319.796	307.056	322.725	310.895	332.962	330.121	359.468	280.187	329.695	373.542	321.548	373.056	322.505	349.46	315.118	325.684	320.401	335.982	NA	NA	NA	NA	NA	NA
AT1G02100	1	389812	392816	3005	noTE	yes	no	NA	NA	1	1	C	FALSE	-7.97515	NA	96.6871	93.9067	76.7549	91.6649	84.2099	95.2969	272.765	264.881	314.669	309.864	222.081	232.557	250.04	217.917	275.642	310.759	280.531	234.88	288.615	267.592	272.381	300.171	290.545	282.19	230.649	275.453	253.051	286.367	NA	NA	NA	NA	NA	NA
AT1G02110	1	392831	395528	2698	noTE	yes	no	1	0.67	0.33	0.25	L	FALSE	5.20808	NA	95.9353	100.884	115.75	106.84	111.295	98.4094	311.731	264.881	236.358	222.363	328.68	337.258	293.651	289.587	264.683	307.855	252.599	327.879	262.281	278.458	326.464	221.532	258.833	272.184	312.294	288.254	300.274	265.509	NA	NA	NA	NA	NA	NA
AT1G02120	1	395761	399897	4137	noTE	yes	no	1	0.33	1	0.92	C	P	-0.852349	UC	264.594	215.027	215.022	222.351	218.686	239.81	932.967	1006.55	1225.22	1213.77	816.45	897.006	1036.99	807.745	924.706	855.797	961.82	937.137	972.231	847.6	804.361	934.077	1094.62	889.567	889.547	919.865	904.706	992.096	NA	NA	NA	NA	NA	NA
AT1G02130	1	400035	401882	1848	noTE	yes	no	1	1	1	0.33	L	FALSE	0.558663	NA	212.017	238.789	236.296	229.467	232.881	225.403	410.817	400.632	374.47	381.309	429.625	474.175	441.93	400.967	402.083	452.101	408.045	433.992	468.735	399.35	441.513	455.531	391.807	441.282	436.674	424.055	430.365	416.545	NA	NA	NA	NA	NA	NA
AT1G02140	1	403190	404456	1267	noTE	yes	no	1	0.75	0.94	1	L	FALSE	1.10883	NA	645.373	784.437	834.742	749.267	792.004	714.905	748.155	857.552	835.795	829.247	1125.75	1121.51	1017.6	965.614	894.36	925.5	884.097	1093.33	991.191	976.642	911.543	1096.15	817.687	993.882	1057.62	949.321	1003.47	905.784	NA	NA	NA	NA	NA	NA
AT1G02145	1	404600	408619	4020	noTE	yes	no	1	0.83	1	1	C	FALSE	-1.30207	NA	57.068	54.6734	52.3594	56.264	54.3117	55.8707	263.858	237.289	208.593	207.914	223.696	209.402	195.767	213.074	252.039	236.215	216.167	200.304	222.254	245.858	217.315	193.72	229.413	219.787	210.485	226.181	218.333	224.6	NA	NA	NA	NA	NA	NA
AT1G02150	1	408622	410611	1990	noTE	yes	no	1	1	0.89	1	L	FALSE	16.1806	NA	743.158	753.111	871.976	785.342	828.659	748.134	1862.59	1492.16	1321.32	1239.45	1864.67	1792	1509.93	1774.33	1587.26	1588.65	1532.6	1542.82	1496.79	1431.68	1642.15	1424.13	1478.88	1498.69	1735.23	1562.83	1649.03	1488.79	NA	NA	NA	NA	NA	NA
AT1G02160	1	410748	411597	850	noTE	yes	no	NA	NA	1	NA	L	FALSE	0.383055	NA	106.905	118.51	112.012	117.848	114.93	112.707	89.0661	91.6047	96.1093	86.6976	82.3718	104.701	101.76	92.0094	103.682	98.7458	83.7949	114.46	105.334	66.5584	113.083	117.958	90.8694	100.733	95.2106	100.17	97.6905	95.8013	NA	NA	NA	NA	NA	NA
AT1G02170	1	411779	413554	1776	noTE	yes	no	1	0.5	0.75	1	C	FALSE	4.90906	NA	222.422	219.478	218.883	237.469	228.176	220.95	267.198	356.486	481.97	474.429	332.717	398.669	486.511	337.045	367.522	473.399	432.333	413.723	413.962	387.125	367.764	390.318	395.021	389.792	388.736	421.744	405.24	392.406	NA	NA	NA	NA	NA	NA
AT1G02180	1	413522	414645	1124	noTE	yes	no	0	1	1	1	L	FALSE	11.8504	NA	38.3288	41.3017	66.0892	48.7711	57.4302	39.8153	56.7796	45.2505	34.1722	36.124	67.8356	94.6336	67.8402	66.8279	54.7911	40.66	55.8633	67.9603	45.2935	46.1834	48.183	46.0326	43.0816	46.4231	74.2843	54.8187	64.5515	44.7523	NA	NA	NA	NA	NA	NA
AT1G02205	1	418748	422438	3691	noTE	yes	no	1	1	1	1	L	P	1.47088	MP	225.979	390.589	494.207	364.483	429.345	308.284	975.274	834.375	756.06	770.645	1490.77	1456.75	1960.58	2388.37	910.376	629.262	1833.77	2007.81	1296.66	1096.18	2133.82	1240	834.088	1441.66	1824.12	1345.31	1584.71	1137.88	NA	NA	NA	NA	NA	NA
AT1G02220	1	428814	430647	1834	noTE	yes	no	NA	NA	NA	NA	C	FALSE	-1.71469	NA	38.7314	31.8271	30.4275	28.2923	29.3599	35.2792	35.6264	60.7019	94.6854	93.1197	53.2994	35.2359	87.2231	47.4575	47.2047	42.5962	49.7912	67.9603	68.467	47.5417	58.0162	59.4587	71.0334	58.3709	55.804	51.8881	53.846	64.7021	NA	NA	NA	NA	NA	NA
AT1G02230	1	435174	436776	1603	noTE	yes	no	NA	NA	NA	NA	C	FALSE	-0.25563	NA	15.941	8.38171	10.2671	12.1232	11.1952	12.1614	8.90661	6.62202	44.1391	42.5461	16.1513	7.04718	30.0435	12.5908	13.487	7.74477	25.5028	30.9995	15.8001	17.6583	5.89996	14.3852	25.5534	13.4359	16.4582	19.4335	17.9459	19.4947	NA	NA	NA	NA	NA	NA
AT1G02260	1	440441	442877	2437	noTE	yes	no	NA	0.5	0	1	L	FALSE	-0.956753	NA	53.6489	65.3904	55.4702	52.3353	53.9028	59.5197	100.199	134.648	145.232	142.891	133.248	117.789	154.094	135.593	111.268	130.693	127.514	140.69	171.694	156.208	145.532	163.991	130.742	159.356	135.181	127.541	131.361	145.049	NA	NA	NA	NA	NA	NA
AT1G02270	1	443149	446235	3087	noTE	yes	no	1	1	1	1	C	FALSE	0.729758	NA	121.877	103.005	133.045	105.608	119.327	112.441	301.711	452.505	363.791	386.928	377.941	452.026	445.807	367.069	276.485	251.705	375.255	400.608	350.761	342.3	294.015	284.826	376.234	317.976	410.711	326.013	368.362	347.105	NA	NA	NA	NA	NA	NA
AT1G02280	1	448463	450426	1964	noTE	yes	no	1	1	1	0.75	L	PF1C	0.513275	HP	392.413	637.789	566.012	590.136	578.074	515.101	997.54	684.276	621.507	779.476	1245.27	961.437	1030.2	1209.68	1191.92	1214.96	1092.98	1136.25	1188.16	1187.18	1308.81	1326.31	770.7	1252.62	1111.65	1159.03	1135.34	1011.66	NA	NA	NA	NA	NA	NA
AT1G02290	1	450527	452737	2211	noTE	yes	no	NA	NA	NA	NA	C	FALSE	-2.49903	NA	43.9045	40.3853	33.2527	42.2424	37.7476	42.1449	97.9727	89.3973	92.5497	108.372	83.1793	69.4651	60.087	81.3557	104.525	112.299	97.1535	59.6143	79.0003	76.0667	106.199	95.9012	97.0729	89.2919	73.5218	93.3979	83.4598	93.1824	NA	NA	NA	NA	NA	NA
AT1G02300	1	453288	455463	2176	noTE	yes	no	NA	NA	0.67	NA	L	FALSE	-1.06539	NA	40.0287	49.6388	34.5825	44.8464	39.7145	44.8338	59.0063	118.093	91.8378	79.4728	67.028	64.4314	86.254	83.2927	91.0376	133.597	64.3642	101.344	107.44	97.8	97.3493	129.467	87.1024	108.014	75.2515	97.5859	86.4187	97.5582	NA	NA	NA	NA	NA	NA
AT1G02305	1	455688	458164	2477	noTE	yes	no	1	1	1	1	L	FALSE	-25.2191	NA	181.907	182.689	159.573	185.29	172.431	182.298	345.131	513.207	484.818	459.176	368.25	431.892	428.362	352.541	473.733	577.953	372.827	411.339	439.242	414.292	443.48	513.071	450.583	452.521	395.261	458.963	427.112	451.552	NA	NA	NA	NA	NA	NA
AT1G02330	1	462075	463612	1538	noTE	yes	no	NA	NA	NA	NA	C	FALSE	-1.61269	NA	153.567	118.066	86.2335	128.147	107.19	135.817	220.439	235.082	236.358	252.868	149.4	86.5797	153.125	141.404	189.662	262.354	202.808	133.536	210.668	169.792	180.932	164.95	236.187	181.585	132.627	197.09	164.859	208.886	NA	NA	NA	NA	NA	NA
AT1G02335	1	463855	464924	1070	noTE	yes	no	NA	1	NA	NA	C	FALSE	1.55452	NA	100.011	90.8095	99.4596	105.666	102.563	95.4104	100.199	108.16	115.331	104.358	121.135	137.923	66.871	99.7575	130.656	119.076	121.442	81.0755	104.28	124.967	86.5327	72.8849	107.012	97.1662	106.422	113.062	109.742	102.089	NA	NA	NA	NA	NA	NA
AT1G02350	1	469818	470693	876	noTE	yes	no	NA	NA	NA	NA	L	FALSE	-9.28076	NA	28.6383	29.4688	29.8424	20.5565	25.1995	29.0536	25.6065	28.6954	29.1887	16.8579	20.1892	28.1887	24.2286	31.9611	10.9582	25.1705	7.28651	28.6149	30.5468	29.8833	25.5665	17.2622	25.0871	25.8147	26.1419	18.0075	22.0747	25.4509	NA	NA	NA	NA	NA	NA
AT1G02360	1	471990	473160	1171	noTE	yes	no	NA	NA	NA	NA	C	P	0.0298138	MP	47.9566	16.1048	22.7223	42.2887	32.5055	32.0307	38.9664	36.4211	69.7682	79.4728	18.574	17.1146	62.9945	7.74816	42.99	30.9791	71.6507	52.4606	21.0668	17.6583	10.8166	25.8933	56.1571	18.8587	26.6078	49.5201	38.064	37.5079	NA	NA	NA	NA	NA	NA
AT1G02370	1	474500	476511	2012	noTE	yes	no	NA	1	1	NA	C	FALSE	-2.99098	NA	24.6331	22.0347	19.7077	19.1881	19.4479	23.3339	61.2329	50.7689	41.2914	44.9543	47.6464	39.2629	42.6424	29.0556	44.6759	33.8834	41.2902	34.5763	45.2935	51.6167	33.4331	46.9916	49.5619	44.3337	39.6518	38.6064	39.1291	46.9478	NA	NA	NA	NA	NA	NA
AT1G02380	1	477000	478971	1972	noTE	yes	no	0	1	1	1	C	P	-0.548015	MP	29.645	16.395	16.4697	22.309	19.3894	23.02	84.6128	48.5615	54.106	46.5598	34.7254	32.2157	28.1052	34.8667	33.7176	63.8943	47.3623	30.9995	33.7068	32.6	27.5331	35.4834	58.46	32.3308	32.4782	43.9934	38.2358	45.3954	NA	NA	NA	NA	NA	NA
AT1G02390	1	480852	483292	2441	noTE	yes	no	NA	0	1	NA	C	FALSE	-0.582449	NA	10.6224	6.54275	6.97168	7.8173	7.39449	8.58259	23.3799	33.1101	19.9338	27.2937	11.3059	15.1011	28.1052	13.5593	14.33	6.77667	20.6451	34.5763	35.8135	9.50834	13.7666	4.79506	25.9294	15.9709	17.0179	19.082	18.05	20.9501	NA	NA	NA	NA	NA	NA
AT1G02410	1	490925	492926	2002	noTE	yes	no	1	0.5	1	NA	L	P	0.0935202	MP	126.471	176.863	147.192	160.855	154.024	151.667	239.365	226.252	291.887	255.276	275.38	319.137	282.99	301.21	316.946	338.834	350.967	281.38	370.775	328.717	328.431	388.4	253.195	354.081	294.679	322.032	308.355	303.638	NA	NA	NA	NA	NA	NA
AT1G02420	1	493683	495158	1476	noTE	yes	no	NA	NA	1	1	C	FALSE	1.1431	NA	27.4504	19.9711	29.7893	26.1819	27.9856	23.7108	45.6464	47.4578	32.0364	36.9268	48.454	39.2629	36.8275	51.3315	43.8329	39.6919	38.8614	32.1917	34.7601	32.6	27.5331	23.0163	40.5169	29.4774	43.969	38.6445	41.3067	34.9971	NA	NA	NA	NA	NA	NA
AT1G02430	1	495050	496062	1013	noTE	yes	no	NA	NA	NA	NA	C	FALSE	0.187345	NA	16.1138	12.3506	18.236	10.9334	14.5847	14.2322	15.5866	11.0367	17.798	20.8716	13.7286	28.1887	21.3212	10.6537	10.9582	11.6172	14.573	7.15372	16.8534	10.8667	10.8166	11.5081	16.3232	12.5112	18.4731	11.0755	14.7743	14.4172	NA	NA	NA	NA	NA	NA
AT1G02450	1	497976	498516	541	noTE	yes	no	NA	1	NA	NA	L	FALSE	3.35167	NA	104.899	108.099	99.9554	123.767	111.861	106.499	16.6999	6.62202	96.1093	107.569	35.5329	14.0944	140.526	26.15	47.2047	11.6172	150.588	58.422	97.9604	48.9	30.4831	56.5817	56.7501	58.4813	54.0759	66.958	60.5169	57.6157	NA	NA	NA	NA	NA	NA
AT1G02460	1	504673	507204	2532	noTE	yes	no	0	NA	1	NA	C	FALSE	5.1315	NA	4.99938	4.37683	7.76113	4.80974	6.28543	4.6881	16.6999	5.51835	16.3742	12.0413	16.9589	16.1078	27.1361	18.4019	13.487	3.87238	19.4307	11.9229	13.6934	5.43334	10.8166	14.3852	12.6584	11.0821	19.6512	12.1783	15.9147	11.8703	NA	NA	NA	NA	NA	NA
AT1G02470	1	511765	513624	1860	withTE	yes	yes	0.38	0.39	0.29	0.39	C	FALSE	-16.9292	NA	7.40802	7.0874	3.63366	5.43398	4.53382	7.24771	2.22665	9.93304	15.6623	27.2937	6.46053	6.04044	8.72231	5.81112	9.27235	5.80858	17.0019	8.34601	15.8001	10.8667	6.88328	19.1802	13.7789	13.1826	6.7586	10.1072	8.4329	13.4807	L	FALSE	-0.0620046	NA	65.1798	97.702
AT1G02475	1	513843	515404	1562	noTE	yes	no	1	1	1	1	L	P	-0.150673	MP	427.941	610.255	500.951	509.775	505.363	519.098	545.53	720.697	714.768	692.778	745.384	778.21	838.311	768.036	859.799	800.615	769.942	754.717	930.097	929.1	976.443	977.233	668.443	953.218	782.485	796.268	789.377	810.831	NA	NA	NA	NA	NA	NA
AT1G02500	1	518251	520437	2187	noTE	yes	no	0.97	0.92	0.89	1	C	FALSE	-12.9393	NA	1476.1	1442.35	1197.13	1284.59	1240.86	1459.23	3037.15	3026.27	3538.96	3310.56	2409.78	2855.12	2790.17	2417.43	2675.49	2836.52	3150.2	2575.34	3152.64	3181.22	3156.48	3127.34	3228.24	3154.42	2618.12	2809.39	2713.76	3191.33	NA	NA	NA	NA	NA	NA
AT1G02560	1	537860	540109	2250	noTE	yes	no	1	1	1	0.92	L	PF1C	0.645529	HP	1283.38	1888.19	1842.42	1719.58	1781	1585.78	2916.91	2984.33	2678.96	2970.2	4071.75	4337.04	3938.61	4234.37	4044.43	3762.02	3716.12	3953.62	4125.92	3868.54	4456.43	4542.84	2887.6	4248.43	4145.44	3869.05	4007.24	3568.02	NA	NA	NA	NA	NA	NA
AT1G02610	1	553050	555994	2945	noTE	yes	no	NA	1	NA	0	L	P	-0.0250537	MP	14.3155	40.8039	7.44689	47.0089	27.2279	27.5597	33.3998	54.0799	43.4272	37.7295	18.574	35.2359	25.1978	8.71668	159.316	352.387	18.2163	23.8457	72.6803	99.1584	156.349	152.483	42.1591	120.168	21.9311	138.441	80.1861	81.1633	NA	NA	NA	NA	NA	NA
AT1G02640	1	564205	567769	3565	noTE	yes	no	NA	0.5	1	1	C	FALSE	1.25364	NA	51.902	40.4202	30.6909	76.0252	53.358	46.1611	273.878	174.38	147.368	144.496	109.021	133.896	94.9763	99.7575	212.421	667.018	109.298	95.3829	129.561	180.658	137.666	128.508	185.03	144.098	109.413	271.03	190.221	164.564	NA	NA	NA	NA	NA	NA
AT1G02650	1	568704	570418	1715	noTE	yes	no	NA	1	NA	1	L	P	0.283316	MP	9.63764	18.1698	10.5621	19.6626	15.1124	13.9037	24.4932	17.6587	13.5265	10.4358	19.3816	20.1348	15.5063	17.4334	30.3459	64.8624	18.2163	21.4612	28.4401	27.1667	38.3497	30.6884	16.5286	31.1612	18.114	33.7214	25.9177	23.8449	NA	NA	NA	NA	NA	NA
AT1G02660	1	571955	574981	3027	noTE	yes	no	1	NA	1	NA	L	FALSE	1.10137	NA	30.2686	48.243	19.4194	78.8887	49.1541	39.2558	76.8195	79.4643	126.722	83.4866	40.3783	77.519	64.9327	52.3001	246.139	607.964	51.0056	50.076	77.947	158.925	197.649	149.606	91.6231	146.032	58.7825	238.796	148.789	118.827	NA	NA	NA	NA	NA	NA
AT1G02680	1	580625	582310	1686	noTE	yes	no	1	1	NA	NA	C	FALSE	2.95912	NA	54.1556	50.2074	50.7955	65.2509	58.0232	52.1815	76.8195	100.434	99.6689	88.3031	82.3718	91.6134	88.1922	80.3871	110.425	138.438	88.6526	102.537	69.5203	71.9917	97.3493	99.7372	91.3064	84.6496	85.6411	110.013	97.8271	87.978	NA	NA	NA	NA	NA	NA
AT1G02690	1	584260	587219	2960	noTE	yes	no	1	NA	1	NA	C	FALSE	0.194305	NA	14.6809	12.2182	13.5792	13.7984	13.6888	13.4496	65.6863	47.4578	27.7649	32.913	51.6843	41.2764	32.9509	34.8667	36.2464	46.4686	42.5047	38.1532	28.4401	39.3917	43.2664	33.5654	43.4555	36.1659	40.1946	40.8432	40.5189	39.8107	NA	NA	NA	NA	NA	NA
AT1G02700	1	588329	589480	1152	noTE	yes	no	NA	1	0.5	0.5	L	P	-0.203917	MP	11.4081	27.8197	22.1637	13.7175	17.9406	19.6139	18.9265	7.7257	17.0861	8.83031	24.227	36.2427	22.2903	19.3704	10.1153	14.5214	23.074	15.4997	28.4401	23.0917	36.3831	40.2785	13.1422	32.0483	25.5326	15.8026	20.6676	22.5953	NA	NA	NA	NA	NA	NA
AT1G02710	1	589706	589996	291	noTE	yes	no	NA	NA	NA	NA	L	FALSE	6.91346	NA	83.4111	93.1197	148.84	94.8109	121.826	88.2654	31.1731	25.3844	22.0695	18.4634	45.2237	55.3707	26.1669	46.4889	16.0159	13.5533	49.7912	30.9995	20.0134	36.675	35.3997	16.3032	24.2726	27.0978	43.3126	27.59	35.4513	25.6852	NA	NA	NA	NA	NA	NA
AT1G02720	1	591826	594236	2411	noTE	yes	no	0.8	0.79	0.74	0.46	L	FALSE	1.77832	NA	53.5821	61.4116	64.8606	64.0564	64.4585	57.4969	151.412	118.093	119.603	127.638	160.706	174.166	136.65	153.995	156.787	152.959	153.017	154.997	151.681	149.417	139.632	151.524	129.186	148.063	156.379	154.44	155.41	138.625	NA	NA	NA	NA	NA	NA
AT1G02730	1	594573	598657	4085	noTE	yes	no	1	1	1	0.88	L	FALSE	0.808244	NA	48.9642	59.5361	54.1199	62.925	58.5225	54.2501	273.878	181.002	150.927	194.267	221.273	190.274	209.335	263.437	265.526	267.194	298.747	196.727	261.228	262.158	257.631	191.802	200.019	243.205	221.08	257.049	239.064	221.612	NA	NA	NA	NA	NA	NA
AT1G02740	1	599416	602038	2623	noTE	yes	no	0.7	0.59	0.46	0.54	L	FALSE	-1.09077	NA	31.5206	35.0239	28.1788	34.5444	31.3616	33.2723	70.1396	79.4643	96.8212	84.2893	71.8734	76.5123	79.4699	67.7964	98.624	91.9691	74.0796	97.7675	95.8537	95.0834	80.6328	95.9012	82.6786	91.8678	73.913	90.6101	82.2615	87.2732	NA	NA	NA	NA	NA	NA
AT1G02750	1	602497	604292	1796	noTE	yes	no	NA	NA	NA	NA	L	FALSE	-0.367005	NA	70.3571	74.8373	66.1701	77.3801	71.7751	72.5972	110.219	113.678	133.841	147.707	121.135	118.795	131.804	103.632	163.53	197.492	94.7247	100.152	120.081	142.625	142.582	132.344	126.361	134.408	118.841	138.975	128.908	130.385	NA	NA	NA	NA	NA	NA
AT1G02780	1	607808	609465	1658	noTE	yes	no	0.95	1	1	1	L	FALSE	3.91303	NA	2460.04	2539.4	2734.79	2575.2	2655	2499.72	4606.94	4100.14	3603.74	4004.15	4706.5	4470.93	4397.01	4562.7	4228.19	4068.91	4212.82	4568.84	4236.52	4079.08	4115.22	4410.49	4078.74	4210.33	4534.29	4269.69	4401.99	4144.54	NA	NA	NA	NA	NA	NA
AT1G02816	1	621461	622469	1009	noTE	yes	no	1	0.5	0	1	L	PF1C	0.650418	MP	106.478	186.033	187.124	157.13	172.127	146.255	87.9528	103.745	122.45	115.597	205.122	226.517	170.57	153.026	160.159	128.757	168.804	176.458	186.441	157.567	163.232	243.589	107.436	187.707	188.809	158.545	173.677	147.572	NA	NA	NA	NA	NA	NA
AT1G02820	1	623765	624475	711	noTE	yes	no	1	0.67	0.88	1	L	PF1C	1.28063	HP	366.03	1147.4	1580.5	933.575	1257.04	756.715	226.005	296.887	249.172	268.923	1082.14	1404.4	1023.42	984.984	475.418	390.143	845.236	944.291	743.656	878.842	924.327	716.382	260.247	815.802	1123.74	663.772	893.754	538.024	NA	NA	NA	NA	NA	NA
AT1G02840	1	626741	629819	3079	noTE	yes	no	1	1	0.17	0.67	C	FALSE	-0.447387	NA	258.668	221.404	225.529	237.872	231.7	240.036	824.975	754.911	815.149	790.714	668.665	715.792	657.081	736.075	697.955	789.966	732.295	709.411	676.243	675.092	669.645	705.833	796.437	681.703	694.403	732.407	713.405	739.07	NA	NA	NA	NA	NA	NA
AT1G02850	1	630505	633259	2755	noTE	yes	no	NA	NA	1	1	C	P	-0.481002	MP	22.1591	2.67071	5.31835	10.1375	7.72794	12.4149	5.56663	38.6285	106.076	93.9224	4.03783	8.05392	42.6424	3.87408	21.0735	17.4257	26.7172	46.4992	2.10668	1.35833	2.94998	23.0163	61.0484	7.35782	14.6521	27.9289	21.2905	34.2031	NA	NA	NA	NA	NA	NA
AT1G02860	1	635144	637262	2119	noTE	yes	no	NA	0	0	NA	C	FALSE	-1.4079	NA	32.7017	27.0472	21.9785	29.8095	25.894	29.8745	65.6863	82.7753	73.3278	55.3901	43.6086	58.3909	44.5807	39.7093	42.147	103.586	44.9335	61.9989	45.2935	55.6917	67.8495	60.4177	69.2949	57.3131	46.5724	63.1664	54.8694	63.304	NA	NA	NA	NA	NA	NA
AT1G02870	1	637214	638677	1464	noTE	yes	no	1	1	1	1	L	P	-0.202351	MP	82.7449	130.614	102.074	101.598	101.836	106.679	142.506	136.855	96.8212	108.372	184.125	126.849	142.464	144.309	128.97	164.576	117.799	183.612	191.707	220.05	163.232	189.884	121.139	191.219	149.437	148.739	149.088	156.179	NA	NA	NA	NA	NA	NA
AT1G02880	1	642752	644903	2152	noTE	yes	no	NA	1	0.92	1	L	FALSE	0.6888	NA	85.0419	108.49	100.103	109.58	104.842	96.766	158.092	184.313	180.116	209.519	187.355	206.382	241.317	226.634	252.882	190.715	267.172	232.496	237.001	218.692	218.298	259.892	183.01	233.471	215.422	235.816	225.619	208.24	NA	NA	NA	NA	NA	NA
AT1G02890	1	645092	651907	6816	noTE	yes	no	0.83	1	0.75	0.9	C	FALSE	-0.987636	NA	157.625	134.754	130.715	139.075	134.895	146.189	1007.56	1148.92	1100.63	1040.37	847.945	907.073	886.768	922.031	1013.21	1069.75	863.452	845.331	949.057	953.55	970.543	800.775	1074.37	918.481	890.954	947.936	919.445	996.426	NA	NA	NA	NA	NA	NA
AT1G02910	1	655577	658148	2572	noTE	yes	no	1	1	1	1	L	PF1C	0.69914	HP	315.651	434.791	432.294	401.444	416.869	375.221	802.708	810.094	803.758	830.852	1111.21	1070.17	1078.66	1187.41	1121.95	985.522	1006.75	1015.83	1054.39	1077.16	1150.49	1191.09	811.853	1118.28	1111.86	1032.51	1072.19	965.068	NA	NA	NA	NA	NA	NA
AT1G02920	1	658657	659771	1115	noTE	yes	no	0.88	1	1	1	C	F1C	-0.889835	LP	601.292	112.993	114.366	165.415	139.89	357.143	165.886	248.326	1146.9	1120.65	62.9902	60.4044	366.337	20.3389	188.819	69.7029	388.614	90.6138	167.481	91.0084	75.7161	169.745	670.441	125.988	127.518	184.437	155.978	398.214	NA	NA	NA	NA	NA	NA
AT1G02930	1	661177	662456	1280	noTE	yes	no	1	1	1	1	C	FALSE	-0.941662	NA	814.616	298.032	257.08	369.12	313.1	556.324	248.272	444.779	1791.19	1686.59	167.974	126.849	939.102	82.3242	381.009	192.651	847.665	468.569	389.735	251.292	182.899	701.997	1042.71	381.48	329.062	472.473	400.768	712.094	NA	NA	NA	NA	NA	NA
AT1G02950	1	665152	666452	1301	noTE	yes	no	0	NA	NA	NA	L	FALSE	0.807678	NA	16.0431	19.6743	19.8428	18.8074	19.3251	17.8587	32.2865	13.244	17.0861	20.8716	23.4194	36.2427	25.1978	18.4019	30.3459	29.0429	18.2163	20.2689	26.3334	28.525	21.6332	25.8933	20.8721	25.5962	25.8154	24.4685	25.142	23.2342	NA	NA	NA	NA	NA	NA
AT1G02960	1	666872	669837	2966	noTE	yes	no	NA	NA	NA	NA	C	FALSE	-9.10428	NA	51.8027	49.7295	39.8014	42.8562	41.3288	50.7661	173.679	146.788	135.977	158.143	118.712	99.6673	112.421	141.404	138.242	140.374	115.37	114.46	147.467	141.267	160.282	140.975	153.647	147.498	118.051	127.111	122.581	150.572	NA	NA	NA	NA	NA	NA
AT1G02970	1	673306	676378	3073	noTE	yes	no	NA	1	NA	NA	L	FALSE	-1.468	NA	7.57301	8.32728	7.15116	7.64187	7.39651	7.95015	38.9664	15.4514	17.798	20.8716	27.4573	10.0674	22.2903	28.0871	32.8747	16.4576	26.7172	17.8843	28.4401	24.45	22.6165	26.8523	23.2719	25.5897	21.9755	23.4835	22.7295	24.4308	NA	NA	NA	NA	NA	NA
AT1G02990	1	681396	687315	5920	noTE	yes	no	0.67	1	1	1	C	F1C	-4.98512	LP	71.8169	64.8584	43.9526	58.0339	50.9932	68.3376	407.477	414.98	447.086	431.08	284.263	177.186	266.515	312.832	375.109	320.44	408.045	270.649	391.842	400.709	390.381	352.916	425.156	383.962	260.199	343.561	301.88	404.559	NA	NA	NA	NA	NA	NA
AT1G03000	1	687890	692560	4671	noTE	yes	no	NA	0.5	1	1	C	FALSE	-0.247778	NA	79.5722	70.3661	72.6603	74.9969	73.8286	74.9691	382.984	386.285	360.232	357.226	318.181	356.386	326.602	356.415	356.564	433.707	290.246	320.725	337.068	331.433	381.531	264.687	371.682	328.68	339.396	350.311	344.853	350.181	NA	NA	NA	NA	NA	NA
AT1G03020	1	698207	698515	309	noTE	yes	no	NA	NA	NA	NA	L	P	-0.283637	MP	42.275	102.68	71.8747	55.9473	63.911	72.4775	7.79328	23.1771	15.6623	5.61929	30.6875	26.1753	20.3521	11.6222	3.37176	11.6172	27.9316	26.2303	25.2801	25.8083	41.2997	34.5244	13.063	31.7281	22.2093	17.2877	19.7485	22.3956	NA	NA	NA	NA	NA	NA
AT1G03030	1	701478	703864	2387	noTE	yes	no	1	0	1	1	L	FALSE	0.37304	NA	66.0373	87.0653	78.833	82.1139	80.4735	76.5513	133.599	161.136	168.013	167.776	213.198	176.18	194.798	168.522	192.19	230.407	205.237	156.19	216.988	190.167	204.532	219.614	157.631	207.825	188.174	196.006	192.09	182.728	NA	NA	NA	NA	NA	NA
AT1G03040	1	703906	706631	2726	noTE	yes	no	0.5	1	0.89	0.5	C	FALSE	85.522	NA	142.53	142.341	148.828	152.161	150.495	142.436	345.131	418.291	383.725	406.997	423.972	447.999	386.689	364.163	370.894	400.792	480.91	406.57	398.162	407.5	361.864	384.564	388.536	388.022	405.706	414.791	410.249	388.279	NA	NA	NA	NA	NA	NA
AT1G03055	1	710018	711803	1786	noTE	yes	no	NA	NA	NA	1	L	P	0.375526	MP	70.7026	96.6819	92.0387	85.1017	88.5702	83.6922	136.939	137.959	121.026	109.175	188.971	144.971	151.187	172.396	154.258	134.565	174.876	144.267	176.961	153.492	179.949	180.294	126.275	172.674	164.381	151.992	158.186	149.474	NA	NA	NA	NA	NA	NA
AT1G03060	1	712473	726891	14419	withTE	yes	no	0.54	0.93	0.96	0.65	C	PF1C	-2.43496	LP	106.513	85.9586	65.8744	76.5476	71.211	96.2359	1379.41	1450.22	1731.39	1582.23	1016.73	648.341	1019.54	1114.77	1270.31	1150.1	1235.06	759.487	1430.43	1241.52	1298.97	986.823	1535.81	1239.44	949.844	1103.74	1026.79	1387.63	NA	NA	NA	NA	NA	NA
AT1G03080	1	731611	738056	6446	noTE	yes	no	0.6	0.67	0.72	1	L	FALSE	-80.0854	NA	153.499	154.795	80.4949	123.977	102.236	154.147	891.774	1106.98	978.891	980.165	552.375	313.096	505.894	704.114	977.811	945.83	895.027	377.955	1025.95	1010.6	1056.09	898.594	989.453	997.809	518.87	799.156	659.013	993.631	NA	NA	NA	NA	NA	NA
AT1G03090	1	739679	744184	4506	noTE	yes	no	NA	0.67	NA	1	C	FALSE	41.3008	NA	57.2915	56.9755	48.2437	79.075	63.6593	57.1335	274.992	275.918	244.901	236.813	194.624	222.49	204.49	247.941	368.365	660.241	174.876	221.765	226.468	230.917	305.814	263.728	258.156	256.732	217.386	356.312	286.849	257.444	NA	NA	NA	NA	NA	NA
AT1G03100	1	743885	746479	2595	noTE	yes	no	NA	1	0	0	C	FALSE	-2.18501	NA	6.73577	6.10209	5.94393	5.50935	5.72664	6.41893	18.9265	20.9697	16.3742	13.6468	23.4194	13.0876	14.5372	10.6537	17.7018	10.6491	12.1442	16.692	11.5867	10.8667	24.5832	16.3032	17.4793	15.8349	15.4245	14.2968	14.8606	16.6571	NA	NA	NA	NA	NA	NA
AT1G03106	1	748102	749034	933	noTE	yes	no	NA	NA	NA	NA	L	PF1C	-0.0289864	MP	0.510832	16.5921	8.12957	8.5072	8.31839	8.55146	0	1.10367	0	0.802756	4.8454	8.05392	10.6606	6.77964	10.9582	8.71286	8.50093	3.57686	7.37336	20.375	24.5832	9.59012	0.476607	15.4804	7.58489	7.93722	7.76106	7.97851	NA	NA	NA	NA	NA	NA
AT1G03110	1	749246	751963	2718	noTE	yes	no	1	1	NA	NA	C	FALSE	1.49171	NA	36.9151	32.6595	39.2711	36.6516	37.9613	34.7873	113.559	93.812	90.4139	103.555	134.056	85.5729	97.8837	109.443	128.127	80.352	88.6526	101.344	96.9071	95.0834	79.6494	83.434	100.335	88.7685	106.739	99.619	103.179	94.5518	NA	NA	NA	NA	NA	NA
AT1G03130	1	753307	754198	892	noTE	yes	yes	0.98	1	0.99	0.95	L	FALSE	1.54265	NA	24622.4	29277.6	32006.8	29074.6	30540.7	26950	22316.6	24665.9	20426.4	20443.8	23831.3	34018.8	28082.9	28267.2	22791.4	25778.5	25974	29194.3	23508.4	22940.9	29429	28584.3	21963.2	26115.6	28550	25934.6	27242.3	24039.4	L	FALSE	0.098121	NA	17.7949	25.3533
AT1G03140	1	754371	756303	1933	noTE	yes	no	0.5	1	0.83	0.75	L	FALSE	-0.514876	NA	215.298	236.45	184.721	256.137	220.429	225.874	385.211	418.291	422.881	438.305	326.257	346.319	373.121	382.565	461.931	650.56	456.622	411.339	435.028	429.234	471.997	491.973	416.172	457.058	357.065	495.113	426.089	436.615	NA	NA	NA	NA	NA	NA
AT1G03150	1	756414	758612	2199	withTE	yes	no	0.5	1	NA	1	C	FALSE	-0.425628	NA	78.4277	67.6132	69.6277	71.8102	70.7189	73.0204	209.305	181.002	143.808	155.735	159.898	157.052	150.218	145.278	150.043	151.991	160.303	169.305	142.201	154.85	131.766	165.909	172.462	148.681	153.111	157.911	155.511	160.572	NA	NA	NA	NA	NA	NA
AT1G03160	1	761282	766158	4877	noTE	yes	no	1	0.83	1	1	C	FALSE	1.48986	NA	206.98	182.616	223.888	202.008	212.948	194.798	1066.57	1088.22	895.596	987.389	1053.87	1167.82	988.528	1157.38	1016.59	950.67	931.459	1042.06	882.697	877.484	943.01	859.274	1009.44	890.616	1091.9	985.194	1038.55	950.03	NA	NA	NA	NA	NA	NA
AT1G03180	1	773411	775344	1934	noTE	yes	no	NA	NA	NA	NA	C	P	0.100697	MP	11.1763	2.68089	7.10432	7.6083	7.35631	6.92858	23.3799	19.8661	19.9338	23.2799	12.9211	10.0674	14.5372	17.4334	14.33	14.5214	10.9298	19.0766	6.32003	2.71667	7.86661	3.83605	21.6149	5.18484	13.7398	14.7144	14.2271	13.3999	NA	NA	NA	NA	NA	NA
AT1G03190	1	775527	780062	4536	noTE	yes	no	NA	1	1	NA	C	FALSE	-2.49109	NA	27.2409	25.2299	23.0609	24.4003	23.7306	26.2354	125.806	126.922	120.315	121.216	93.6777	107.721	106.606	110.411	112.111	129.725	97.1535	103.729	122.187	105.95	133.732	95.9012	123.565	114.443	104.604	110.68	107.642	119.004	NA	NA	NA	NA	NA	NA
AT1G03210	1	782948	784240	1293	withTE	yes	no	NA	NA	NA	NA	C	FALSE	-3.33095	NA	141.169	124.833	101.057	110.534	105.795	133.001	103.539	158.929	229.238	238.418	122.75	70.4718	225.811	103.632	153.415	142.31	160.303	115.652	182.227	118.175	116.032	229.204	182.531	161.41	130.666	142.92	136.793	171.97	NA	NA	NA	NA	NA	NA
AT1G03220	1	787122	788651	1530	noTE	yes	no	0.95	0.88	0.97	1	L	P	0.471189	MP	252.929	505.269	277.649	599.449	438.549	379.099	419.724	495.548	313.957	318.694	358.56	508.404	444.838	387.408	1188.55	1592.52	354.61	532.952	497.175	789.192	933.177	872.701	386.981	773.061	424.802	917.157	670.979	580.021	NA	NA	NA	NA	NA	NA
AT1G03230	1	790091	791592	1502	noTE	yes	no	0.67	1	0.39	0.5	L	FALSE	0.0269885	NA	133.518	151.417	105.047	180.371	142.709	142.468	168.112	218.527	203.609	211.927	137.286	146.984	191.891	154.963	305.144	416.281	184.592	177.651	214.881	229.558	238.948	226.327	200.544	227.429	157.781	270.917	214.349	213.986	NA	NA	NA	NA	NA	NA
AT1G03250	1	793353	795376	2024	noTE	yes	no	1	1	0.67	NA	L	FALSE	1.7841	NA	129.973	146.72	160.754	145.817	153.285	138.346	262.745	292.473	250.596	246.446	305.26	366.454	323.695	306.052	260.469	293.333	304.819	321.917	279.134	304.267	282.215	322.228	263.065	296.961	325.365	295.135	310.25	280.013	NA	NA	NA	NA	NA	NA
AT1G03260	1	795532	798463	2932	noTE	yes	no	NA	NA	NA	NA	L	FALSE	1.40306	NA	31.1178	36.4924	37.797	37.3542	37.5756	33.8051	85.7261	93.812	88.2781	97.1334	93.6777	124.836	112.421	112.348	108.739	110.363	109.298	109.69	114.814	84.2167	106.199	122.753	91.2374	106.996	110.821	109.523	110.172	99.1166	NA	NA	NA	NA	NA	NA
AT1G03270	1	799191	802436	3246	noTE	yes	no	1	NA	NA	NA	L	FALSE	1.05941	NA	13.0702	16.1005	15.5084	16.8726	16.1905	14.5853	56.7796	38.6285	40.5795	33.7157	52.4918	68.4583	35.8584	44.5519	57.32	57.1177	49.7912	54.8452	50.5602	44.825	58.9996	54.6637	42.4258	52.2621	50.3401	54.7685	52.5543	47.344	NA	NA	NA	NA	NA	NA
AT1G03280	1	803035	807066	4032	noTE	yes	no	1	NA	1	1	C	FALSE	-2.88201	NA	72.7485	69.6894	71.0696	62.552	66.8108	71.2189	308.391	270.399	304.702	289.795	260.036	326.184	287.836	272.154	255.411	275.907	229.525	247.996	295.988	297.475	238.948	291.54	293.322	280.988	286.553	252.21	269.381	287.155	NA	NA	NA	NA	NA	NA
AT1G03290	1	807361	810868	3508	noTE	yes	no	1	0.67	1	1	C	FALSE	-2.13153	NA	202.422	185.784	167.734	185.007	176.371	194.103	348.471	561.768	947.566	982.573	503.921	412.764	1005.97	430.991	555.498	497.601	856.165	686.757	693.096	577.292	568.363	768.168	710.095	651.73	588.412	649.005	618.709	680.912	NA	NA	NA	NA	NA	NA
AT1G03300	1	811033	813086	2054	noTE	yes	no	0	NA	NA	NA	C	PF1C	-0.634504	LP	49.7389	22.539	26.7936	28.226	27.5098	36.139	123.579	99.3304	98.245	87.5004	67.028	52.3505	48.4573	52.3001	47.2047	87.1286	54.6489	42.9223	50.5602	46.1834	47.1997	41.2375	102.164	46.2952	55.034	57.9761	56.505	74.2295	NA	NA	NA	NA	NA	NA
AT1G03310	1	813471	816749	3279	noTE	yes	no	0.75	0.75	1	1	C	FALSE	1.73757	NA	343.627	328.277	412.718	285.856	349.287	335.952	1099.97	1317.78	1028.01	1061.24	1326.02	1306.75	1224.03	1556.41	847.998	493.729	1065.05	1342.51	1133.39	1090.74	1144.59	936.954	1126.75	1076.42	1353.3	937.322	1145.31	1101.59	NA	NA	NA	NA	NA	NA
AT1G03330	1	817983	819563	1581	noTE	yes	no	1	NA	NA	NA	L	FALSE	0.249372	NA	132.833	172.675	154.379	161.065	157.722	152.754	219.325	182.106	217.848	220.758	237.425	247.658	261.669	229.539	250.353	250.737	263.529	253.957	290.721	262.158	238.948	300.171	210.009	273	244.073	254.644	249.358	241.504	NA	NA	NA	NA	NA	NA
AT1G03340	1	819662	821317	1656	noTE	yes	no	NA	NA	NA	NA	L	FALSE	4.51627	NA	13.3625	14.6037	15.7766	17.7951	16.7858	13.9831	17.8132	27.5918	27.053	16.0551	24.227	22.1483	27.1361	30.9926	18.5447	27.1067	37.647	34.5763	22.1201	20.375	21.6332	32.6064	22.1283	24.1837	26.126	29.4687	27.7973	23.156	NA	NA	NA	NA	NA	NA
AT1G03350	1	822638	824393	1756	noTE	yes	no	1	0.83	1	1	C	FALSE	-0.203532	NA	293.998	259.259	264.518	281.668	273.093	276.628	505.45	482.304	547.467	529.819	490.193	431.892	465.19	470.701	486.377	603.124	495.483	393.455	469.789	444.175	459.213	447.858	516.26	455.259	464.494	494.61	479.552	485.759	NA	NA	NA	NA	NA	NA
AT1G03360	1	824537	826358	1822	noTE	yes	no	NA	NA	NA	1	L	FALSE	-1.45303	NA	41.3541	49.6323	38.5227	40.4351	39.4789	45.4932	96.8594	56.2872	77.5993	70.6425	79.9491	58.3909	63.9636	78.4501	78.3935	80.352	66.793	69.1526	94.8004	95.0834	84.5661	87.2701	75.3471	90.43	70.1884	73.6728	71.9306	82.8885	NA	NA	NA	NA	NA	NA
AT1G03365	1	826569	830383	3815	noTE	yes	no	1	0.67	0.67	1	L	FALSE	-8.14627	NA	69.7051	72.0217	55.1501	67.7048	61.4275	70.8634	293.918	249.43	237.781	282.57	214.005	200.341	196.737	230.508	273.113	310.759	251.385	197.92	260.174	298.833	276.315	263.728	265.925	274.763	210.398	258.294	234.346	270.344	NA	NA	NA	NA	NA	NA
AT1G03370	1	830627	835361	4735	noTE	yes	no	1	1	1	1	C	FALSE	-1.14674	NA	129.339	115.144	103.265	124.939	114.102	122.242	472.05	518.725	721.176	737.732	438.509	388.602	635.759	492.977	603.545	614.741	582.921	565.144	625.683	596.309	458.23	500.604	612.421	545.206	488.962	591.588	540.275	578.814	NA	NA	NA	NA	NA	NA
AT1G03380	1	835785	840940	5156	noTE	yes	no	0.5	0	0.67	1	C	FALSE	-1.46317	NA	132.947	116.564	121.731	103.809	112.77	124.755	606.763	729.526	704.801	700.806	582.255	627.199	635.759	665.373	454.345	446.292	607.21	633.104	642.536	637.059	639.162	485.26	685.474	601.004	627.647	535.238	581.442	643.239	NA	NA	NA	NA	NA	NA
AT1G03400	1	842747	844190	1444	noTE	yes	no	1	1	1	0.92	L	P	0.00545657	MP	447.9	597.398	493.32	552.794	523.057	522.649	478.73	614.745	726.159	767.434	628.287	681.563	907.12	632.443	828.611	758.987	813.661	791.678	814.23	867.975	889.91	878.455	646.767	862.643	712.353	798.234	755.294	754.705	NA	NA	NA	NA	NA	NA
AT1G03410	1	844436	847683	3248	withTE	yes	yes	0.4	0.26	0.38	0.29	C	FALSE	-0.860533	NA	14.0754	10.5467	10.278	11.3075	10.7928	12.311	51.213	41.9395	45.5629	44.1516	22.6119	38.2561	38.7658	33.8982	35.4035	30.9791	35.2182	45.3069	30.5468	25.8083	43.2664	37.4015	45.7167	34.2557	33.383	36.7269	35.055	39.9862	L	all	-0.919126	LPMP	4.66652	58.1787
AT1G03430	1	847873	849500	1628	noTE	yes	no	0.5	1	1	NA	L	FALSE	-2.18715	NA	128.688	134.941	119.848	130.102	124.975	131.815	151.412	205.283	222.831	258.487	178.472	188.26	251.978	161.743	187.133	188.779	216.167	255.149	254.908	164.358	236.982	222.491	209.503	219.685	195.113	211.807	203.46	214.594	NA	NA	NA	NA	NA	NA
AT1G03440	1	852366	854032	1667	noTE	yes	no	0.5	0.49	0.49	0.25	L	FALSE	2.42076	NA	235.006	250.557	295.803	227.404	261.604	242.781	425.291	401.736	334.603	405.392	533.801	640.287	413.825	384.502	319.474	302.046	490.625	404.185	410.802	467.267	408.08	384.564	391.755	417.678	493.104	379.083	436.093	404.717	NA	NA	NA	NA	NA	NA
AT1G03457	1	860788	864125	3338	noTE	yes	no	NA	NA	NA	NA	L	FALSE	-1.83414	NA	13.1201	14.2266	11.3452	13.9718	12.6585	13.6733	51.213	46.3542	33.4603	44.1516	35.5329	43.2898	31.0127	41.6463	56.477	49.3729	44.9335	35.7686	43.1868	51.6167	47.1997	47.9506	43.7948	47.4884	37.8704	46.638	42.2542	45.6416	NA	NA	NA	NA	NA	NA
AT1G03470	1	865915	867733	1819	noTE	yes	no	NA	NA	NA	NA	C	FALSE	-1.81603	NA	9.54311	8.60313	7.3147	9.12452	8.21961	9.07312	18.9265	11.0367	17.798	21.6744	12.1135	11.0741	15.5063	14.5278	13.487	25.1705	17.0019	10.7306	14.7467	17.6583	18.6832	11.5081	17.3589	15.6491	13.3054	16.5975	14.9515	16.504	NA	NA	NA	NA	NA	NA
AT1G03475	1	869051	871211	2161	noTE	yes	no	1	0.59	0.83	1	L	PF1C	1.33415	HP	1054.56	1548.13	1700.07	1561.11	1630.59	1301.34	2407.01	2048.41	2313.74	2346.45	3728.53	3669.57	3710.86	3586.43	3413.91	3223.76	3322.65	3533.94	3423.35	3201.59	3252.84	3504.23	2278.91	3345.5	3673.85	3373.56	3523.71	2812.2	NA	NA	NA	NA	NA	NA
AT1G03495	1	873184	874935	1752	noTE	yes	no	1	NA	NA	NA	C	FALSE	-0.591934	NA	16.6134	8.79502	10.0681	10.7124	10.3902	12.7042	26.7198	28.6954	37.7318	23.2799	9.6908	21.1415	24.2286	15.4963	24.4453	19.3619	14.573	16.692	18.9601	20.375	9.83326	12.4672	29.1067	15.4089	17.6393	18.7681	18.2037	22.2578	NA	NA	NA	NA	NA	NA
AT1G03520	1	877862	880158	2297	noTE	yes	no	NA	NA	NA	1	C	FALSE	-2.44832	NA	59.6059	56.2708	50.5562	57.1553	53.8557	57.9383	153.639	128.026	148.791	117.202	110.637	109.735	111.452	132.687	121.383	135.533	128.728	139.498	137.987	133.117	132.749	113.163	136.915	129.254	116.128	131.286	123.707	133.084	NA	NA	NA	NA	NA	NA
AT1G03530	1	880496	883391	2896	withTE	yes	no	1	0.5	0.5	NA	C	FALSE	-0.603836	NA	49.7641	37.3417	42.0256	37.5791	39.8023	43.5529	155.866	135.751	133.129	151.721	131.633	118.795	119.205	117.191	77.5505	98.7458	146.945	112.075	135.881	120.892	89.4827	86.311	144.117	108.142	121.706	108.829	115.268	126.129	NA	NA	NA	NA	NA	NA
AT1G03550	1	885623	887956	2334	noTE	yes	no	0.5	1	NA	NA	C	F1C	-1.77572	LP	13.3771	8.36817	6.12878	6.72203	6.4254	10.8727	27.8332	35.3175	32.0364	29.702	16.1513	10.0674	10.6606	20.3389	18.5447	16.4576	18.2163	9.53829	14.7467	14.9417	19.6665	28.7703	31.2223	19.5313	14.3046	15.6892	14.9969	25.3768	NA	NA	NA	NA	NA	NA
AT1G03560	1	890156	892410	2255	noTE	yes	no	1	NA	NA	1	C	FALSE	-0.8708	NA	51.873	46.5325	47.6993	46.0556	46.8775	49.2027	138.052	119.196	91.8378	118.808	139.709	125.843	74.6242	90.0723	102.839	100.682	112.941	98.9598	111.654	99.1584	110.133	98.7782	116.974	104.931	107.562	103.855	105.709	110.952	NA	NA	NA	NA	NA	NA
AT1G03590	1	894254	897518	3265	noTE	yes	no	1	1	1	1	L	FALSE	-1.9487	NA	70.3121	77.8812	50.7392	82.7043	66.7217	74.0967	254.952	211.905	230.662	220.758	148.592	143.964	190.922	179.176	273.956	367.876	235.597	202.689	239.108	297.475	235.998	244.548	229.569	254.282	165.663	270.03	217.847	241.926	NA	NA	NA	NA	NA	NA
AT1G03600	1	898876	899655	780	noTE	yes	no	0.94	0.91	0.93	0.99	L	PF1C	1.1654	HP	8486.25	11124.8	12100.6	10585.5	11343	9805.53	7556.15	6984.03	5952.37	5984.54	8380.92	11015.8	8637.02	9720.06	7940.5	7970.33	8209.47	8906.38	7823.14	8274.97	9453.7	9157.6	6619.27	8677.35	9438.44	8256.67	8847.56	7648.31	NA	NA	NA	NA	NA	NA
AT1G03610	1	900887	903003	2117	noTE	yes	no	1	1	0.72	1	L	P	0.818292	MP	158.463	235.966	168.645	289.204	228.925	197.214	380.758	354.278	333.891	272.937	328.68	380.548	340.17	378.691	790.678	1002.95	304.819	350.532	459.255	438.742	511.33	588.833	335.466	499.54	357.022	612.244	484.633	417.503	NA	NA	NA	NA	NA	NA
AT1G03630	1	907642	909376	1735	noTE	yes	no	1	1	1	1	L	P	0.32033	MP	2651.84	3348.25	3223.39	2999.78	3111.58	3000.04	5174.74	4898.09	3945.46	4385.45	5535.87	5900.51	5002.73	5931.21	5525.48	4464.86	5483.1	5345.02	5508.96	5738.96	6412.27	5576.65	4600.94	5809.21	5592.58	5204.61	5398.6	5205.07	NA	NA	NA	NA	NA	NA
AT1G03650	1	910023	911193	1171	noTE	yes	no	NA	NA	NA	NA	L	FALSE	2.53153	NA	9.09716	10.2031	12.0358	10.0641	11.05	9.65012	6.67996	6.62202	15.6623	13.6468	10.4984	9.06066	20.3521	16.4648	10.9582	14.5214	10.9298	10.7306	11.5867	8.15	9.83326	18.2212	10.6528	11.9478	14.094	11.785	12.9395	11.3003	NA	NA	NA	NA	NA	NA
AT1G03680	1	916819	918064	1246	noTE	yes	no	1	1	1	1	L	PF1C	1.08677	HP	3128.47	4349.89	4709.87	4095.89	4402.88	3739.18	4053.62	4139.87	3637.91	3760.91	5610.16	6677.71	5545.45	5640.66	4722.15	4674.94	5368.95	5647.86	5176.1	4993.24	6068.11	5442.39	3898.08	5419.96	5868.5	5103.47	5485.98	4659.02	NA	NA	NA	NA	NA	NA
AT1G03687	1	918299	920507	2209	noTE	yes	no	NA	1	1	1	L	FALSE	2.43228	NA	59.2798	64.4025	70.2704	65.8717	68.0711	61.8411	146.959	139.063	124.586	113.189	176.049	159.065	125.989	159.806	144.986	141.342	132.372	163.343	148.521	139.908	140.616	140.016	130.949	142.265	155.227	145.511	150.369	136.607	NA	NA	NA	NA	NA	NA
AT1G03730	1	930828	931895	1068	noTE	yes	no	0.67	0.4	0.5	0.33	L	FALSE	0.396733	NA	40.2803	46.8311	40.0905	49.6198	44.8552	43.5557	45.6464	48.5615	37.7318	40.1378	33.9178	45.3033	56.2104	35.8352	37.0894	52.2772	54.6489	67.9603	38.9735	54.3334	51.133	55.6227	43.0194	50.0156	42.8167	52.9939	47.9053	46.5175	NA	NA	NA	NA	NA	NA
AT1G03740	1	933512	937043	3532	withTE	yes	no	NA	1	1	1	L	FALSE	-4.46229	NA	119.506	126.982	88.2189	124.908	106.564	123.244	336.225	498.859	402.947	450.346	297.992	278.867	386.689	282.808	493.963	506.314	401.973	362.455	467.682	479.492	466.097	380.728	422.094	448.5	311.589	441.176	376.383	435.297	NA	NA	NA	NA	NA	NA
AT1G03750	1	937920	941162	3243	noTE	yes	no	NA	1	1	0	C	FALSE	-2.31645	NA	25.6128	22.4873	17.9069	22.953	20.4299	24.05	77.9328	72.8423	93.9735	87.5004	58.9524	49.3303	54.2721	69.7334	85.137	87.1286	81.3661	44.1146	81.107	63.8417	78.6661	68.0898	83.0622	72.9262	58.072	74.4366	66.2543	77.9942	NA	NA	NA	NA	NA	NA
AT1G03760	1	941062	943377	2316	noTE	yes	no	NA	NA	NA	0	L	FALSE	-2.76284	NA	24.1803	29.0361	18.2542	21.5466	19.9004	26.6082	43.4197	45.2505	65.4967	69.8397	45.2237	22.1483	62.0253	39.7093	39.6182	75.5115	55.8633	28.6149	86.3737	62.4834	49.1663	70.9669	56.0017	67.2476	42.2767	49.902	46.0893	61.6246	NA	NA	NA	NA	NA	NA
AT1G03770	1	944572	947483	2912	noTE	yes	no	NA	NA	NA	NA	L	FALSE	-9.13053	NA	9.47326	10.0515	5.30783	8.9371	7.12247	9.76239	26.7198	33.1101	25.6291	24.8854	21.8043	8.05392	9.69146	22.276	22.7594	31.9472	27.9316	21.4612	30.5468	35.3167	15.7332	35.4834	27.5861	29.27	15.4564	26.0248	20.7406	28.4281	NA	NA	NA	NA	NA	NA
AT1G03780	1	947520	951827	4308	noTE	yes	no	NA	1	0.67	0	L	FALSE	-1.61338	NA	8.19391	9.35392	7.37421	8.30208	7.83815	8.77392	55.6663	34.2138	25.6291	25.6882	32.3027	21.1415	31.9818	41.6463	35.4035	38.7238	53.4344	15.4997	53.7202	43.4667	28.5165	35.4834	35.2994	40.2967	31.7681	35.7654	33.7667	37.798	NA	NA	NA	NA	NA	NA
AT1G03820	1	959869	960728	860	noTE	yes	no	NA	NA	1	NA	C	FALSE	0.942627	NA	70.667	44.3198	77.261	62.5614	69.9112	57.4934	81.2728	52.9762	65.4967	43.3488	55.7221	72.4853	62.9945	74.576	43.8329	32.9153	74.0796	64.3835	29.4935	46.1834	41.2997	35.4834	60.7736	38.115	66.4445	53.8028	60.1236	49.4443	NA	NA	NA	NA	NA	NA
AT1G03830	1	962016	966757	4742	noTE	yes	no	NA	0.75	NA	NA	L	FALSE	-5.48348	NA	15.6777	17.2253	11.577	12.8394	12.2082	16.4515	89.0661	68.4276	67.6325	72.248	77.5264	42.2831	38.7658	61.0167	76.7076	76.4796	51.0056	39.3455	85.3204	86.9334	80.6328	73.8439	74.3435	81.6826	54.898	60.8846	57.8913	78.0131	NA	NA	NA	NA	NA	NA
AT1G03850	1	976097	977761	1665	withTE	yes	no	0	NA	NA	NA	C	FALSE	-32.8871	NA	21.6255	21.1556	7.43234	19.8939	13.6631	21.3906	7.79328	23.1771	57.6656	55.3901	14.5362	2.01348	31.0127	1.93704	47.2047	45.5005	24.2884	15.4997	54.7736	20.375	21.6332	44.1145	36.0065	35.2241	12.3748	33.1233	22.7491	35.6153	NA	NA	NA	NA	NA	NA
AT1G03860	1	979308	981885	2578	noTE	yes	no	1	0.78	1	1	L	P	-0.265406	MP	157.776	215.447	183.435	174.481	178.958	186.611	401.911	414.98	414.338	395.759	563.681	401.689	480.696	445.519	487.22	493.729	414.117	404.185	633.056	513.45	509.363	565.817	406.747	555.422	472.897	449.813	461.355	481.084	NA	NA	NA	NA	NA	NA
AT1G03870	1	982506	983540	1035	noTE	yes	no	0.71	0.52	0.73	0.66	L	FALSE	-31.0723	NA	1200.6	1213.49	1014.39	999.354	1006.87	1207.04	1477.38	1207.42	1287.86	997.825	1255.77	1507.09	649.327	787.406	1117.74	1172.36	936.317	910.907	1519.97	1471.08	956.776	1076.01	1242.62	1255.96	1049.9	1034.33	1042.11	1249.29	NA	NA	NA	NA	NA	NA
AT1G03900	1	991139	993118	1980	noTE	yes	no	1	1	1	NA	C	FALSE	1.33681	NA	341.117	319.79	340.713	348.703	344.708	330.453	619.009	615.848	747.517	719.269	611.328	700.691	740.427	646.003	649.064	614.741	807.589	690.334	665.709	604.459	563.446	699.119	675.411	633.183	674.612	690.432	682.522	654.297	NA	NA	NA	NA	NA	NA
AT1G03905	1	993400	995784	2385	noTE	yes	no	NA	NA	NA	1	C	FALSE	-0.145054	NA	6.54105	3.32454	5.29472	4.1043	4.69951	4.93279	14.4732	14.3477	19.9338	13.6468	11.3059	12.0809	9.69146	17.4334	4.2147	9.68096	12.1442	13.1152	8.4267	6.79167	7.86661	8.6311	15.6004	7.92902	12.6279	9.78875	11.2083	11.7647	NA	NA	NA	NA	NA	NA
AT1G03910	1	996115	1000437	4323	noTE	yes	no	1	1	0.75	1	C	FALSE	-4.18243	NA	127.114	119.264	99.0936	114.451	106.772	123.189	547.757	571.701	518.278	560.323	419.935	340.278	449.684	503.63	512.508	543.102	558.633	364.84	548.789	529.75	535.913	447.858	549.515	515.578	428.382	494.771	461.576	532.546	NA	NA	NA	NA	NA	NA
AT1G03930	1	1004769	1008370	3602	noTE	yes	no	0.67	0.5	1	1	C	P	-0.352649	MP	168.062	122.569	139.318	135.271	137.294	145.316	666.882	597.086	585.911	571.562	470.811	487.262	484.573	564.647	467.832	448.228	545.274	487.645	494.015	430.592	439.547	401.826	605.36	441.495	501.823	487.245	494.534	523.428	NA	NA	NA	NA	NA	NA
AT1G03940	1	1009542	1011056	1515	noTE	yes	no	1	NA	NA	NA	C	FALSE	-0.682927	NA	13.5915	5.48429	7.50455	6.03461	6.76958	9.53792	28.9465	18.7624	17.798	16.8579	16.1513	7.04718	4.84573	17.4334	15.1729	5.80858	4.85768	10.7306	8.4267	5.43334	7.86661	11.5081	20.5912	8.3087	11.3694	9.14244	10.2559	14.4499	NA	NA	NA	NA	NA	NA
AT1G03950	1	1011172	1013365	2194	noTE	yes	no	0.5	NA	NA	1	L	FALSE	0.148984	NA	66.4067	81.762	73.8048	76.6516	75.2282	74.0844	115.786	158.929	158.758	149.313	162.321	154.031	193.829	137.53	172.803	136.502	182.163	181.228	195.921	168.433	166.182	187.007	145.696	179.386	161.928	168.174	165.051	162.541	NA	NA	NA	NA	NA	NA
AT1G03960	1	1013715	1017929	4215	noTE	yes	no	NA	NA	0	NA	C	FALSE	-0.306837	NA	19.4164	15.8428	18.4029	15.7597	17.0813	17.6296	84.6128	87.19	76.8874	78.6701	75.9112	74.4988	88.1922	71.6705	72.4929	51.3091	66.793	75.1141	76.8937	63.8417	68.8328	57.5407	81.8401	66.7772	77.5682	66.4273	71.9977	74.3086	NA	NA	NA	NA	NA	NA
AT1G03970	1	1018100	1019247	1148	noTE	yes	no	1	0.75	1	1	C	FALSE	3.03778	NA	80.6289	75.6668	76.2278	95.1415	85.6846	78.1478	79.0462	103.745	91.1258	96.3307	88.8323	92.6201	97.8837	70.7019	98.624	143.278	100.797	94.1906	88.4804	67.9167	86.5327	104.532	92.5619	86.8655	87.5095	109.222	98.366	89.7137	NA	NA	NA	NA	NA	NA
AT1G03990	1	1024847	1027616	2770	noTE	yes	no	0	NA	NA	NA	C	FALSE	0.04253	NA	18.7354	12.2074	17.519	13.7014	15.6102	15.4714	64.5729	57.3909	39.8676	45.7571	60.5675	47.3168	43.6115	42.6149	38.7753	34.8515	37.647	40.5377	33.7068	35.3167	41.2997	24.9343	51.8971	33.8144	48.5277	37.9529	43.2403	42.8557	NA	NA	NA	NA	NA	NA
AT1G04000	1	1028106	1029119	1014	noTE	yes	no	0.18	0.83	0.5	0.63	L	FALSE	2.06061	NA	151.178	160.73	174.664	156.927	165.795	155.954	161.432	166.654	143.808	141.285	169.589	210.409	169.6	158.837	182.075	170.385	145.73	138.305	148.521	157.567	178.965	166.868	153.295	162.98	177.109	159.124	168.116	158.138	NA	NA	NA	NA	NA	NA
AT1G04010	1	1031200	1036237	5038	noTE	yes	no	NA	0.5	NA	1	C	FALSE	-0.104216	NA	20.7393	18.0288	21.089	17.3966	19.2428	19.384	118.013	112.574	98.245	89.1059	98.5231	127.856	92.0688	106.537	85.9799	90.0329	92.2958	82.2678	91.6404	97.8	89.4827	84.393	104.484	90.829	106.246	87.6441	96.9452	97.6568	NA	NA	NA	NA	NA	NA
AT1G04020	1	1036537	1040224	3688	noTE	yes	no	NA	NA	NA	1	L	FALSE	0.279972	NA	22.0666	28.6246	25.3766	27.1506	26.2636	25.3456	90.1794	75.0496	71.1921	89.1059	97.7155	65.4381	99.822	111.38	148.358	101.65	81.3661	69.1526	110.6	116.817	84.5661	110.286	81.3817	105.567	93.5889	100.132	96.8602	93.4746	NA	NA	NA	NA	NA	NA
AT1G04030	1	1040383	1042892	2510	noTE	yes	no	0.22	0	0	0.13	C	FALSE	-1.86428	NA	13.0831	10.971	9.09088	11.0258	10.0583	12.027	35.6264	40.8358	22.7815	32.1102	26.6497	18.1213	19.3829	27.1186	26.9741	31.9472	27.9316	23.8457	34.7601	23.0917	20.6499	31.6474	32.8385	27.5373	22.8181	27.6747	25.2464	30.1879	NA	NA	NA	NA	NA	NA
AT1G04040	1	1042362	1043864	1503	noTE	yes	no	1	1	1	0.88	L	PF1L	-0.409828	MP	889.81	1444.55	1013.44	1093.57	1053.51	1167.18	1301.48	1690.82	1167.55	1189.68	1879.21	1677.23	1174.6	1361.74	1863.74	1650.6	1484.02	1576.2	2198.32	2553.67	2005.99	1926.65	1337.38	2171.16	1523.19	1643.64	1583.42	1754.27	NA	NA	NA	NA	NA	NA
AT1G04050	1	1045598	1049297	3700	noTE	yes	no	0	1	0	1	L	FALSE	-2.27827	NA	7.74146	8.89702	6.86801	7.13778	7.00289	8.31924	34.5131	27.5918	29.1887	23.2799	33.1102	19.1281	21.3212	28.0871	18.5447	28.0748	32.7893	26.2303	36.8668	39.3917	30.4831	24.9343	28.6434	32.919	25.4116	26.4098	25.9107	30.7812	NA	NA	NA	NA	NA	NA
AT1G04070	1	1050553	1051186	634	noTE	yes	no	0	NA	NA	NA	C	FALSE	2.02021	NA	50.0967	39.9845	63.4061	47.104	55.255	45.0406	41.1931	24.2808	27.053	34.5185	45.2237	33.2224	42.6424	39.7093	17.7018	22.2662	43.7191	35.7686	23.1734	25.8083	25.5665	26.8523	31.7613	25.3501	40.1995	29.8639	35.0317	28.5557	NA	NA	NA	NA	NA	NA
AT1G04080	1	1051312	1056827	5516	noTE	yes	no	1	0.75	1	1	C	FALSE	-3.24022	NA	215.59	203.173	186.157	192.371	189.264	209.381	1308.16	1186.45	1157.58	1104.59	1079.72	1005.73	968.176	1053.75	1111	1113.31	1135.48	884.677	1175.52	1168.17	1145.58	993.536	1189.19	1120.7	1026.84	1061.12	1043.98	1154.95	NA	NA	NA	NA	NA	NA
AT1G04090	1	1057151	1059419	2269	noTE	yes	no	NA	0	NA	NA	L	FALSE	0.0882649	NA	3.69466	5.54695	4.94937	4.45573	4.70255	4.62081	10.0199	5.51835	9.96689	8.02756	13.7286	5.0337	12.5989	13.5593	11.8012	5.80858	9.71535	13.1152	15.8001	5.43334	13.7666	15.3442	8.38318	12.586	11.2301	10.1101	10.6701	10.4846	NA	NA	NA	NA	NA	NA
AT1G04100	1	1059506	1061191	1686	noTE	yes	no	0	NA	1	NA	L	FALSE	0.367665	NA	25.5135	32.2538	30.5972	29.6482	30.1227	28.8836	26.7198	51.8725	41.2914	52.1791	50.0691	59.3977	44.5807	52.3001	42.99	52.2772	52.22	52.4606	47.4002	55.6917	51.133	63.2948	43.0157	54.3799	51.5869	49.9869	50.7869	48.6978	NA	NA	NA	NA	NA	NA
AT1G04110	1	1061457	1063784	2328	noTE	yes	no	NA	1	0.5	1	L	FALSE	1.4222	NA	30.3614	39.6748	44.4355	38.8464	41.6409	35.0181	100.199	52.9762	60.5132	69.037	109.829	70.4718	106.606	126.876	84.2941	91.001	89.867	96.5752	83.2137	77.425	106.199	102.614	70.6814	92.363	103.446	90.4343	96.94	81.5222	NA	NA	NA	NA	NA	NA
AT1G04120	1	1064450	1071047	6598	noTE	yes	no	1	1	0.92	0.5	C	FALSE	-2.11119	NA	145.091	130.772	124.675	120.959	122.817	137.932	850.581	943.638	987.434	1047.6	827.756	741.968	924.565	796.123	784.778	657.337	913.243	836.985	936.417	851.675	866.31	796.939	957.312	862.835	822.603	798.086	810.344	910.074	NA	NA	NA	NA	NA	NA
AT1G04130	1	1073427	1075568	2142	noTE	yes	no	0.5	0.75	0.33	1	L	P	0.285698	MP	42.1163	69.0459	55.2167	63.6393	59.428	55.5811	93.5194	69.5313	91.8378	105.964	128.403	122.822	124.051	97.8205	126.441	172.321	114.155	132.344	156.947	148.058	148.482	138.098	90.213	147.896	118.274	136.315	127.295	119.055	NA	NA	NA	NA	NA	NA
AT1G04140	1	1075543	1080630	5088	noTE	yes	no	0.78	0.74	0.75	0.76	C	FALSE	-0.00861745	NA	213.555	179.585	200.424	192.423	196.423	196.57	1001.99	1081.6	1172.53	1090.14	935.162	1080.23	1063.15	1000.48	930.606	992.298	969.106	1024.17	916.404	927.742	975.46	835.299	1086.57	913.726	1019.76	979.046	999.402	1000.15	NA	NA	NA	NA	NA	NA
AT1G04160	1	1086495	1096146	9652	noTE	yes	no	0.5	1	1	0.58	L	FALSE	-0.772222	NA	15.3901	18.1136	16.3294	15.0711	15.7002	16.7518	199.285	137.959	131.705	125.23	174.434	120.809	143.434	191.767	182.918	116.172	142.087	140.69	192.761	168.433	177.982	160.155	148.545	174.833	157.611	145.467	151.539	161.689	NA	NA	NA	NA	NA	NA
AT1G04170	1	1096946	1099898	2953	noTE	yes	no	1	1	1	1	C	FALSE	2.48503	NA	346.409	324.858	373.755	351.067	362.411	335.634	1185.69	977.852	880.646	1047.6	1184.7	1081.24	1057.34	1091.52	976.968	810.296	1177.99	1181.56	1014.36	1025.54	936.127	861.192	1022.95	959.306	1103.7	1036.7	1070.2	991.127	NA	NA	NA	NA	NA	NA
AT1G04190	1	1106428	1108715	2288	noTE	yes	no	1	NA	1	1	L	FALSE	-0.884301	NA	120.417	123.471	123.1	118.087	120.593	121.944	310.618	252.741	251.308	287.387	320.604	255.712	269.422	280.871	263.84	249.769	304.819	262.303	302.308	294.758	260.581	272.359	275.513	282.502	281.652	270.183	275.918	279.008	NA	NA	NA	NA	NA	NA
AT1G04200	1	1109482	1114107	4626	noTE	yes	no	1	1	0.5	1	C	F1C	-2.52316	LP	96.3652	81.7361	66.3857	74.8039	70.5948	89.0506	390.778	411.669	505.464	475.231	318.989	248.665	336.293	324.454	390.281	347.546	333.965	312.379	428.708	370.825	363.831	349.08	445.785	378.111	307.1	346.043	326.572	411.948	NA	NA	NA	NA	NA	NA
AT1G04210	1	1114405	1119739	5335	noTE	yes	no	1	0	0.67	1	C	P	-0.57213	MP	136.652	107.655	110.998	116.718	113.858	122.153	789.348	736.148	727.583	663.076	585.486	555.721	589.24	638.254	631.363	670.89	643.642	544.875	606.723	615.325	591.962	483.342	729.039	574.338	592.175	622.693	607.434	651.688	NA	NA	NA	NA	NA	NA
AT1G04220	1	1119699	1122526	2828	noTE	yes	no	0.63	0.5	1	0.17	C	FALSE	2.40924	NA	19.2735	11.6094	28.9837	20.3641	24.6739	15.4415	36.7398	78.3606	42.7152	60.2067	46.0313	125.843	89.1614	66.8279	32.8747	36.7876	51.0056	109.69	26.3334	28.525	28.5165	47.9506	54.5056	32.8314	81.9658	57.5896	69.7777	43.6685	NA	NA	NA	NA	NA	NA
AT1G04230	1	1125518	1128168	2651	noTE	yes	no	NA	0.5	1	1	C	FALSE	-17.0831	NA	42.8045	42.2911	33.6343	42.6917	38.163	42.5478	95.7461	102.641	130.281	125.23	88.8323	88.5932	88.1922	91.0408	109.582	119.076	125.085	98.9598	113.76	120.892	114.066	99.7372	113.475	112.114	89.1646	113.176	101.17	112.794	NA	NA	NA	NA	NA	NA
AT1G04240	1	1128188	1129551	1364	noTE	yes	no	0.63	0.44	0.75	0.58	C	PF1L	0.74883	MP	333.175	190.661	349.573	280.983	315.278	261.918	596.743	407.254	429.288	384.52	541.877	574.849	359.553	430.991	324.532	322.376	472.409	413.723	289.668	308.342	237.965	204.269	454.451	260.061	476.818	383.26	430.039	357.256	NA	NA	NA	NA	NA	NA
AT1G04250	1	1136258	1138613	2356	noTE	yes	no	1	NA	1	1	L	F1C	5.96216	HP	247.226	299.371	488.89	368.601	428.746	273.299	578.93	780.295	458.477	512.158	1014.3	1481.92	1038.92	1072.15	847.998	665.082	812.446	1148.17	596.189	732.142	688.328	804.611	582.465	705.318	1151.83	868.425	1010.12	643.891	NA	NA	NA	NA	NA	NA
AT1G04260	1	1140528	1141365	838	noTE	yes	no	0.75	NA	1	1	C	FALSE	3.17799	NA	131.726	124.23	137.741	142.038	139.889	127.978	89.0661	114.782	118.891	118.808	102.561	120.809	127.927	110.411	96.9382	132.629	116.584	129.959	113.76	81.5	101.283	119.876	110.387	104.105	115.427	119.028	117.227	107.246	NA	NA	NA	NA	NA	NA
AT1G04270	1	1141604	1143053	1450	noTE	yes	no	1	1	1	1	L	FALSE	3.48796	NA	1156.72	1286.1	1548.37	1345.73	1447.05	1221.41	1842.56	1687.51	1629.59	1549.32	2344.37	2156.44	2019.7	2460.04	1812.32	1791.95	1860.49	2340.46	1756.97	1854.13	1852.59	1995.7	1677.24	1864.85	2245.14	1951.3	2098.22	1771.04	NA	NA	NA	NA	NA	NA
AT1G04280	1	1143436	1146654	3219	noTE	yes	no	0.5	0.75	0.5	0.33	C	P	-2.15847	MP	88.6698	65.506	39.1106	65.067	52.0888	77.0879	222.665	285.851	309.685	323.511	109.021	134.903	156.032	103.632	215.793	357.227	136.015	128.767	231.734	183.375	219.282	209.065	285.428	210.864	125.897	209.451	167.674	248.146	NA	NA	NA	NA	NA	NA
AT1G04290	1	1147523	1148533	1011	noTE	yes	no	0	1	NA	1	L	PF1C	0.569726	MP	12.7475	35.1502	33.3847	27.2764	30.3305	23.9488	13.3599	13.244	12.1026	12.8441	26.6497	47.3168	37.7967	23.2445	28.66	20.33	27.9316	33.384	29.4935	27.1667	44.2497	41.2375	12.8877	35.5368	33.7519	27.5764	30.6642	24.2123	NA	NA	NA	NA	NA	NA
AT1G04300	1	1148597	1154652	6056	noTE	yes	no	1	1	0.75	0.5	C	FALSE	-2.9566	NA	141.304	129.045	98.69	135.415	117.053	135.175	857.261	885.144	840.066	840.485	642.015	512.431	601.839	634.38	809.223	1168.49	752.94	549.644	787.897	786.475	812.227	739.398	855.739	781.499	597.666	820.075	708.871	818.619	NA	NA	NA	NA	NA	NA
AT1G04310	1	1154764	1157711	2948	noTE	yes	no	1	1	1	NA	L	FALSE	0.866092	NA	12.0623	14.5705	10.9483	17.8568	14.4026	13.3164	40.0797	27.5918	38.4437	36.124	33.9178	32.2157	24.2286	38.7408	57.32	77.4477	37.647	38.1532	32.6535	44.825	53.0996	41.2375	35.5598	42.9539	32.2757	52.642	42.4588	39.2569	NA	NA	NA	NA	NA	NA
AT1G04340	1	1163097	1164851	1755	noTE	yes	no	NA	1	1	1	L	FALSE	1272.06	NA	90.1899	90.2053	104.846	95.1034	99.9748	90.1976	162.546	167.758	149.503	153.326	175.242	201.348	170.57	188.861	150.886	111.331	197.95	207.458	156.947	142.625	152.416	181.253	158.283	158.31	184.005	166.906	175.456	158.297	NA	NA	NA	NA	NA	NA
AT1G04350	1	1165165	1166768	1604	noTE	yes	no	0.75	1	1	1	L	P	-0.301056	MP	547.561	802.755	672.446	601.042	636.744	675.158	826.088	985.578	852.169	849.316	1036.92	1182.92	988.528	1106.05	943.251	869.35	921.744	1121.94	1160.78	1280.91	1495.64	1213.15	878.288	1287.62	1078.6	964.072	1021.34	1082.95	NA	NA	NA	NA	NA	NA
AT1G04360	1	1167457	1168878	1422	noTE	yes	no	NA	NA	NA	NA	C	PF1L	1.15222	MP	14.031	2.08223	8.15651	21.7244	14.9404	8.05661	25.6065	20.9697	16.3742	16.8579	17.7665	14.0944	8.72231	5.81112	42.147	46.4686	20.6451	14.3074	5.26669	2.71667	0.983326	2.87703	19.9521	2.96093	11.5986	30.892	21.2453	11.4565	NA	NA	NA	NA	NA	NA
AT1G04390	1	1179363	1183704	4342	noTE	yes	no	NA	1	1	NA	L	FALSE	-5.18795	NA	32.4041	33.2703	30.2933	30.8873	30.5903	32.8372	142.506	150.099	147.368	122.822	117.905	137.923	137.619	132.687	139.928	165.544	112.941	118.036	148.521	152.133	156.349	120.835	140.699	144.46	131.533	134.112	132.823	142.579	NA	NA	NA	NA	NA	NA
AT1G04400	1	1185550	1188517	2968	noTE	yes	no	0.5	1	1	1	L	P	-0.89585	MP	361.41	452.321	295.708	436.581	366.144	406.865	964.141	1196.38	1129.11	1001.04	801.106	866.803	950.732	892.007	1376.52	1933.29	861.023	1012.25	1211.34	1184.47	1561.52	1412.62	1072.67	1342.49	877.662	1295.77	1086.72	1207.58	NA	NA	NA	NA	NA	NA
AT1G04410	1	1189078	1191412	2335	noTE	yes	no	1	0.99	1	1	L	PF1C	1.01499	HP	2809.88	3941.38	4120	3779.72	3949.86	3375.63	5228.18	6795.3	7487.27	6733.51	8384.96	9949.62	10553	9593.19	8195.91	8495.04	8113.53	10498.1	8633.16	8490.95	9729.03	9959.34	6561.07	9203.12	9620.2	8825.64	9222.92	7882.09	NA	NA	NA	NA	NA	NA
AT1G04420	1	1191608	1193884	2277	noTE	yes	no	1	0.92	1	1	L	PF1C	1.03731	HP	627.161	1072.93	1168.84	993.642	1081.24	850.045	1604.3	1535.21	1190.33	1382.35	2643.97	2763.5	2436.43	2801.93	2244.75	2043.65	2142.24	2619.45	2240.45	2324.11	2569.43	2638.24	1428.05	2443.06	2661.46	2262.52	2461.99	1935.55	NA	NA	NA	NA	NA	NA
AT1G04430	1	1198118	1201527	3410	noTE	yes	no	0.92	0.67	0.92	0.91	C	PF1L	0.599639	HP	458.647	278.785	426.2	419.085	422.642	368.716	1584.26	1688.62	1497.17	1485.9	1497.23	1519.17	1323.85	1473.12	1481.89	1438.59	1238.71	1557.13	909.03	958.984	981.36	953.258	1563.99	950.658	1453.34	1429.08	1441.21	1257.32	NA	NA	NA	NA	NA	NA
AT1G04440	1	1202255	1205803	3549	withTE	yes	no	1	1	1	1	C	FALSE	-0.321583	NA	189.896	177.773	167.969	195.802	181.885	183.835	526.603	725.112	743.245	700.806	571.757	643.307	641.574	527.843	701.327	890.648	595.065	592.566	638.323	630.267	609.662	645.415	673.941	630.917	596.12	694.902	645.511	652.429	NA	NA	NA	NA	NA	NA
AT1G04480	1	1216095	1217467	1373	noTE	yes	no	0.95	0.97	0.92	0.89	L	PF1C	1.51536	HP	379.746	483.655	547.83	473.029	510.43	431.7	567.796	483.408	518.99	515.369	799.491	676.53	719.106	813.557	611.975	538.261	665.502	782.14	655.176	570.5	686.362	744.193	521.391	664.058	752.171	649.469	700.82	592.724	NA	NA	NA	NA	NA	NA
AT1G04490	1	1217948	1220137	2190	noTE	yes	no	NA	NA	NA	NA	C	FALSE	-0.668935	NA	4.75249	3.50283	3.95568	3.46369	3.70969	4.12766	7.79328	7.7257	9.25497	16.8579	8.07566	11.0741	8.72231	6.77964	10.1153	5.80858	6.0721	8.34601	3.16001	8.15	7.86661	11.5081	10.408	7.67119	8.66294	7.58549	8.12422	9.03957	NA	NA	NA	NA	NA	NA
AT1G04510	1	1226575	1230827	4253	noTE	yes	no	1	1	1	1	C	FALSE	7.04634	NA	143.258	143.148	151.258	135.923	143.591	143.203	607.876	591.568	624.354	613.305	690.469	676.53	622.191	584.017	553.812	479.207	653.357	625.95	606.723	656.075	602.779	569.653	609.276	608.807	643.302	578.082	610.692	609.042	NA	NA	NA	NA	NA	NA
AT1G04520	1	1231578	1234032	2455	noTE	yes	no	0	0	0.33	NA	L	FALSE	7.61862	NA	91.2541	97.5519	136.58	100.207	118.393	94.403	296.145	184.313	190.083	225.574	368.25	290.948	275.237	406.778	219.165	175.225	297.533	292.11	219.094	278.458	235.998	224.409	224.029	239.49	335.303	246.008	290.656	231.759	NA	NA	NA	NA	NA	NA
AT1G04530	1	1234176	1236034	1859	noTE	yes	no	0.75	1	0.88	1	C	FALSE	-7.65026	NA	968.24	963.455	1002.95	892.14	947.543	965.848	1499.65	1681.99	2073.11	1945.08	1777.45	1778.91	2025.51	1876.02	1507.18	1178.17	1883.56	2065.04	1805.42	1893.52	1722.79	1742.52	1799.96	1791.06	1864.48	1658.49	1761.48	1795.51	NA	NA	NA	NA	NA	NA
AT1G04540	1	1237256	1239061	1806	noTE	yes	no	0	0	1	1	C	PF1C	-0.399069	MP	35.8974	16.6645	24.3371	20.5495	22.4433	26.2809	75.7062	45.2505	66.9205	71.4453	33.1102	33.2224	55.2413	54.2371	17.7018	21.2981	52.22	57.2298	25.2801	23.0917	42.283	29.7294	64.8306	30.096	43.9528	37.1124	40.5326	47.4633	NA	NA	NA	NA	NA	NA
AT1G04550	1	1240375	1242121	1747	noTE	yes	no	1	1	NA	1	L	FALSE	0.852896	NA	228.647	266.228	287.371	239.556	263.464	247.437	425.291	386.285	406.507	379.703	507.959	551.694	486.511	461.984	349.82	324.312	499.126	500.76	447.669	536.542	451.347	424.842	399.446	465.1	502.037	418.505	460.271	432.273	NA	NA	NA	NA	NA	NA
AT1G04555	1	1242558	1244244	1687	noTE	yes	no	NA	NA	NA	NA	L	P	-0.127239	MP	32.0891	54.6836	38.7304	45.1674	41.9489	43.3864	42.3064	50.7689	70.4801	52.9819	50.8767	83.5595	62.9945	63.9223	71.65	75.5115	78.9372	78.6909	76.8937	92.3667	88.4994	111.245	54.1343	92.2513	65.3382	76.1974	70.7678	73.1928	NA	NA	NA	NA	NA	NA
AT1G04570	1	1246728	1248775	2048	noTE	yes	no	NA	NA	NA	1	C	FALSE	139.021	NA	7.54572	7.40289	22.4909	12.315	17.4029	7.47431	16.6999	12.1404	12.1026	20.8716	30.6875	38.2561	74.6242	40.6778	11.8012	8.71286	26.7172	53.6529	12.6401	8.15	21.6332	18.2212	15.4536	15.1611	46.0614	25.221	35.6412	15.3074	NA	NA	NA	NA	NA	NA
AT1G04590	1	1258577	1261426	2850	noTE	yes	no	1	NA	1	0	L	FALSE	-1.12585	NA	62.6165	79.4435	61.9741	61.1412	61.5577	71.03	212.645	152.307	178.692	170.184	184.933	189.267	158.94	173.365	188.819	181.034	156.66	170.497	193.814	228.2	244.848	238.794	178.457	226.414	176.626	174.252	175.439	202.436	NA	NA	NA	NA	NA	NA
AT1G04600	1	1262123	1272376	10254	noTE	yes	no	NA	NA	NA	NA	C	PF1C	-0.959405	LP	13.6028	1.32768	1.2155	1.93816	1.57683	7.46523	42.3064	156.721	200.762	158.143	12.9211	3.02022	24.2286	9.6852	10.9582	30.9791	32.7893	4.76915	16.8534	19.0167	14.7499	3.83605	139.483	13.614	12.4638	19.8739	16.1689	76.5485	NA	NA	NA	NA	NA	NA
AT1G04620	1	1282741	1286584	3844	withTE	yes	no	1	1	1	NA	L	PF1C	0.79766	HP	66.1592	121.161	115.64	115.553	115.597	93.6601	264.972	262.674	220.695	268.923	478.079	407.73	408.01	484.26	472.89	414.345	461.479	428.031	426.602	456.4	498.546	481.424	254.316	465.743	444.52	444.186	444.353	360.03	NA	NA	NA	NA	NA	NA
AT1G04630	1	1289734	1291112	1379	noTE	yes	no	NA	0.5	1	1	L	PF1C	0.485099	MP	163.1	249.125	232.57	221.386	226.978	206.113	248.272	211.905	223.543	215.941	293.954	353.366	287.836	347.699	314.417	338.834	282.96	284.957	328.641	331.433	334.331	379.769	224.915	343.544	320.714	305.292	313.003	284.229	NA	NA	NA	NA	NA	NA
AT1G04635	1	1291314	1291995	682	noTE	yes	no	NA	NA	NA	0	C	FALSE	3.73297	NA	15.7199	11.4017	24.6725	18.5686	21.6206	13.5608	13.3599	6.62202	9.25497	13.6468	19.3816	12.0809	13.568	22.276	6.74352	7.74477	21.8595	14.3074	6.32003	5.43334	6.88328	12.4672	10.7209	7.77595	16.8266	12.6638	14.7452	9.24844	NA	NA	NA	NA	NA	NA
AT1G04640	1	1292080	1293357	1278	noTE	yes	no	NA	1	1	0.5	L	P	0.643444	MP	384.351	494.737	474.825	475.289	475.057	439.544	516.583	488.926	465.596	493.695	616.981	657.401	596.994	555.93	624.619	672.827	564.705	567.528	586.709	646.567	628.345	667.472	491.2	632.273	606.827	607.42	607.123	561.737	NA	NA	NA	NA	NA	NA
AT1G04650	1	1294893	1299002	4110	noTE	yes	no	NA	NA	0.5	NA	L	FALSE	-0.599416	NA	5.80173	7.65474	6.45803	5.8877	6.17287	6.72823	26.7198	24.2808	17.0861	27.2937	29.88	19.1281	30.0435	27.1186	32.8747	19.3619	24.2884	20.2689	31.6001	33.9583	33.4331	26.8523	23.8451	31.461	26.5425	24.1985	25.3705	27.653	NA	NA	NA	NA	NA	NA
AT1G04680	1	1303529	1307884	4356	noTE	yes	no	0.95	0.87	0.92	1	C	PF1L	0.9822	HP	386.248	258.306	386.442	383.776	385.109	322.277	1838.1	1742.7	1522.8	1626.38	1544.07	1860.46	1563.23	1765.61	1669.87	1533.46	1685.61	1797.97	1127.07	1232.01	1131.81	1009.84	1682.49	1125.18	1683.34	1671.73	1677.53	1403.84	NA	NA	NA	NA	NA	NA
AT1G04690	1	1313564	1315750	2187	noTE	yes	no	1	1	1	1	C	FALSE	0.696059	NA	401.8	344.932	409.196	377.12	393.158	373.366	725.889	865.278	997.401	926.38	856.828	883.918	1005.97	832.927	800.794	724.136	850.093	924.022	760.51	669.659	742.411	844.889	878.737	754.367	894.912	824.761	859.836	816.552	NA	NA	NA	NA	NA	NA
AT1G04700	1	1316254	1320919	4666	noTE	yes	no	0	NA	NA	1	L	FALSE	-1.17369	NA	3.37466	4.97519	3.57615	2.89519	3.23567	4.17493	17.8132	14.3477	16.3742	14.4496	21.8043	10.0674	10.6606	24.213	16.8588	20.33	8.50093	8.34601	34.7601	16.3	22.6165	19.1802	15.7462	23.2142	16.6863	13.5089	15.0976	19.4802	NA	NA	NA	NA	NA	NA
AT1G04710	1	1321904	1324782	2879	noTE	yes	no	1	0.5	1	NA	L	P	0.302487	MP	93.1433	131.714	126.569	109.956	118.262	112.429	281.672	293.576	254.156	243.235	409.436	382.561	298.497	367.069	320.317	303.014	342.466	300.456	342.335	403.425	388.414	382.646	268.16	379.205	364.391	316.563	340.477	323.682	NA	NA	NA	NA	NA	NA
AT1G04730	1	1325296	1331086	5791	noTE	yes	no	NA	1	1	1	L	FALSE	0.546626	NA	9.60385	12.4725	10.8945	12.7499	11.8222	11.0382	66.7996	48.5615	47.6987	59.4039	64.6053	46.3101	64.9327	76.5131	89.3517	92.9372	53.4344	59.6143	79.0003	69.275	63.9162	76.7209	55.6159	72.2281	63.0903	73.8344	68.4624	63.922	NA	NA	NA	NA	NA	NA
AT1G04750	1	1331466	1333567	2102	noTE	yes	no	1	1	0.67	1	C	FALSE	2.83906	NA	157.318	148.971	167.668	162.319	164.994	153.145	287.238	286.954	380.878	367.662	323.834	330.211	404.134	351.573	303.459	340.77	349.753	370.801	342.335	278.458	300.898	330.859	330.683	313.138	352.438	341.196	346.817	321.91	NA	NA	NA	NA	NA	NA
AT1G04770	1	1336371	1337849	1479	noTE	yes	no	NA	0.94	0.56	1	L	P	-0.552299	MP	142.657	650.054	99.6015	412.874	256.238	396.355	154.752	248.326	237.781	203.097	171.204	140.944	152.156	124.939	1428.78	673.795	140.873	199.112	880.59	752.517	1325.52	887.086	210.989	961.429	147.311	610.641	378.976	586.209	NA	NA	NA	NA	NA	NA
AT1G04780	1	1340669	1343584	2916	noTE	yes	no	0.5	1	1	1	C	FALSE	-6.08635	NA	190.26	183.548	145.763	187.192	166.478	186.904	463.144	578.323	584.487	593.236	434.471	396.656	454.529	414.526	604.388	686.38	437.191	455.453	545.629	501.225	574.263	519.784	554.798	535.225	425.046	545.853	485.449	545.011	NA	NA	NA	NA	NA	NA
AT1G04790	1	1345036	1348451	3416	noTE	yes	no	0.5	0	NA	0.5	L	FALSE	-2.13693	NA	84.6162	92.447	73.9475	86.3817	80.1646	88.5316	293.918	293.576	274.089	294.611	265.689	249.672	223.873	271.186	301.773	322.376	292.675	263.495	328.641	317.85	312.698	304.007	289.049	315.799	252.605	295.08	273.842	302.424	NA	NA	NA	NA	NA	NA
AT1G04800	1	1348452	1349286	835	noTE	yes	no	1	1	1	1	L	FALSE	2.50216	NA	1754.93	2013.87	2121.52	2295.19	2208.36	1884.4	1750.15	1175.41	1520.66	1415.26	1675.7	1709.45	1536.1	2164.64	1781.13	2149.17	2039.01	1696.62	1513.65	1593.33	1475.97	2143.39	1465.37	1681.58	1771.47	1916.48	1843.98	1573.48	NA	NA	NA	NA	NA	NA
AT1G04810	1	1350180	1355442	5263	noTE	yes	no	1	0.89	1	1	C	FALSE	-1.39932	NA	132.281	127.519	128.713	124.423	126.568	129.9	614.556	711.868	687.715	770.645	643.63	706.732	721.044	638.254	662.551	604.092	689.79	662.911	707.843	649.284	703.078	624.317	696.196	671.13	677.415	654.836	666.126	683.663	NA	NA	NA	NA	NA	NA
AT1G04820	1	1356191	1358386	2196	noTE	yes	no	1	1	0.95	0.87	L	FALSE	2.59943	NA	721.488	819.912	936.314	860.929	898.622	770.7	2056.31	1438.08	1404.62	1438.54	2018.11	2297.38	1731.86	2177.23	1781.98	1881.01	1997.72	1901.7	1779.09	1886.73	1684.44	1851.85	1584.39	1800.53	2056.15	1890.6	1973.37	1692.46	NA	NA	NA	NA	NA	NA
AT1G04830	1	1358574	1362019	3446	noTE	yes	no	1	1	1	NA	L	FALSE	-0.468525	NA	49.7809	55.4837	49.3782	53.2145	51.2964	52.6323	175.906	166.654	175.844	167.776	183.318	188.26	145.372	163.68	179.546	231.375	167.59	154.997	176.961	199.675	183.882	204.269	171.545	191.197	170.157	183.377	176.767	181.371	NA	NA	NA	NA	NA	NA
AT1G04850	1	1365118	1368844	3727	noTE	yes	no	1	0.83	1	1	C	FALSE	-3.97973	NA	238.104	228.94	208.653	221.925	215.289	233.522	744.815	854.241	1013.77	936.816	750.229	701.698	873.2	785.469	865.7	747.37	913.243	782.14	856.364	775.609	822.061	959.012	887.412	853.261	777.649	827.113	802.381	870.336	NA	NA	NA	NA	NA	NA
AT1G04860	1	1369054	1373101	4048	noTE	yes	no	0	0.33	0.5	1	C	FALSE	16.2754	NA	120.123	118.87	133.661	125.722	129.692	119.497	494.317	529.762	457.765	463.19	535.417	520.485	543.691	564.647	467.832	503.41	574.42	490.03	469.789	528.392	471.997	454.572	486.258	481.187	541.06	508.923	524.991	483.723	NA	NA	NA	NA	NA	NA
AT1G04870	1	1373234	1375762	2529	noTE	yes	no	NA	NA	1	1	C	FALSE	-6.05481	NA	106.958	105.749	102.21	103.178	102.694	106.354	236.025	252.741	276.937	316.286	272.957	217.456	315.941	227.602	256.254	221.694	297.533	268.264	303.361	264.875	231.082	270.441	270.497	267.44	258.489	260.936	259.713	268.968	NA	NA	NA	NA	NA	NA
AT1G04900	1	1383841	1387895	4055	noTE	yes	no	1	0.5	NA	NA	L	FALSE	-1.7905	NA	14.3051	15.6247	14.0599	13.5072	13.7835	14.9649	65.6863	65.1166	43.4272	57.7984	82.3718	35.2359	49.4264	61.0167	65.7494	52.2772	49.7912	51.2683	55.8269	66.5584	63.9162	67.1308	58.0071	63.3581	57.0127	54.7715	55.8921	60.6826	NA	NA	NA	NA	NA	NA
AT1G04910	1	1387871	1391187	3317	noTE	yes	no	1	1	1	0.67	C	FALSE	-0.502321	NA	93.4916	87.9915	90.7964	87.924	89.3602	90.7416	290.578	311.235	311.109	327.524	269.727	283.901	329.509	321.549	285.757	316.567	278.102	286.149	302.308	293.4	279.265	292.499	310.112	291.868	301.171	291.644	296.408	300.99	NA	NA	NA	NA	NA	NA
AT1G04920	1	1391502	1395864	4363	noTE	yes	no	NA	NA	NA	1	C	P	-0.352299	MP	10.9257	4.24085	6.18644	6.62503	6.40573	7.58326	63.4596	34.2138	51.2583	41.7433	31.4951	24.1618	13.568	38.7408	26.1312	37.7557	25.5028	26.2303	16.8534	20.375	13.7666	23.0163	47.6687	18.5028	26.9914	28.905	27.9482	33.0858	NA	NA	NA	NA	NA	NA
AT1G04930	1	1396291	1399053	2763	noTE	yes	no	NA	1	1	NA	C	FALSE	0.384672	NA	12.7797	7.44229	12.8592	9.41588	11.1375	10.111	47.873	30.9028	26.3411	36.124	29.0724	43.2898	37.7967	31.9611	26.1312	21.2981	32.7893	23.8457	33.7068	13.5833	17.6999	17.2622	35.3102	20.5631	35.53	26.0161	30.773	27.9366	NA	NA	NA	NA	NA	NA
AT1G04940	1	1399182	1400770	1589	noTE	yes	no	NA	NA	NA	NA	C	FALSE	19.3556	NA	13.7651	13.5704	14.9253	16.1802	15.5528	13.6678	24.4932	23.1771	21.3576	18.4634	28.2648	19.1281	23.2595	24.213	23.6023	20.33	26.7172	32.1917	18.9601	21.7333	19.6665	25.8933	21.8728	21.5633	23.7163	25.7103	24.7133	21.7181	NA	NA	NA	NA	NA	NA
AT1G04945	1	1399174	1403112	3939	noTE	yes	no	0.58	1	1	0.75	C	FALSE	-1.82883	NA	14.3088	11.9468	11.9295	10.0063	10.9679	13.1278	59.0063	51.8725	58.3775	56.1929	60.5675	38.2561	52.3339	36.8037	44.6759	30.9791	51.0056	30.9995	52.6669	59.7667	40.3164	35.4834	56.3623	47.0583	46.9903	39.415	43.2027	51.7103	NA	NA	NA	NA	NA	NA
AT1G04950	1	1403085	1407501	4417	noTE	yes	no	NA	0.33	1	1	L	FALSE	-3.03634	NA	68.454	70.5258	62.8117	69.8774	66.3445	69.4899	336.225	338.827	259.851	274.542	265.689	288.934	264.577	290.556	329.59	338.834	252.599	313.571	307.575	331.433	309.748	297.294	302.361	311.512	277.439	308.648	293.044	306.937	NA	NA	NA	NA	NA	NA
AT1G04960	1	1407801	1410868	3068	noTE	yes	no	NA	0.83	1	1	L	FALSE	-1.33432	NA	76.6846	90.3358	70.1695	78.6359	74.4027	83.5102	205.965	217.423	233.51	284.176	189.778	255.712	209.335	206.295	242.767	269.131	199.165	253.957	273.868	289.325	260.581	284.826	235.268	277.15	215.28	241.255	228.267	256.209	NA	NA	NA	NA	NA	NA
AT1G04970	1	1411170	1413627	2458	noTE	yes	no	1	1	0.83	NA	C	FALSE	-7.08667	NA	129.24	126.613	112.407	124.831	118.619	127.927	247.158	309.028	364.503	350.001	293.954	265.779	268.453	276.997	334.647	317.535	287.817	287.341	313.895	297.475	332.364	301.13	317.673	311.216	276.296	306.835	291.566	314.444	NA	NA	NA	NA	NA	NA
AT1G04980	1	1413644	1416144	2501	noTE	yes	no	1	NA	1	1	C	FALSE	-1.16177	NA	138.489	71.9867	59.2853	73.9301	66.6077	105.238	132.486	215.216	561.705	476.034	150.207	104.701	260.7	77.4816	233.495	160.704	241.669	103.729	218.041	127.683	94.3993	280.031	346.36	180.039	148.273	184.899	166.586	263.2	NA	NA	NA	NA	NA	NA
AT1G04985	1	1416343	1418482	2140	withTE	yes	no	NA	1	1	1	L	P	-0.507148	MP	151.453	221.179	159.488	177.782	168.635	186.316	339.565	307.924	324.636	324.313	353.714	361.42	326.602	323.486	392.81	464.686	338.823	325.494	448.722	490.359	465.113	489.096	324.109	473.322	341.305	380.453	360.879	398.716	NA	NA	NA	NA	NA	NA
AT1G04990	1	1419080	1421789	2710	noTE	yes	no	0.75	NA	1	NA	C	FALSE	-0.191671	NA	52.9167	30.3353	41.8438	37.08	39.4619	41.626	80.1595	135.751	178.692	179.015	97.7155	110.741	145.372	99.7575	77.5505	106.491	115.37	102.537	70.5736	59.7667	76.6994	121.794	143.404	82.2086	113.397	100.487	106.942	112.806	NA	NA	NA	NA	NA	NA
AT1G05000	1	1425593	1428782	3190	noTE	yes	no	NA	NA	NA	0	L	P	-0.0378815	MP	4.60992	14.3388	8.26614	10.3141	9.29011	9.47438	7.79328	16.5551	19.2219	15.2524	29.0724	22.1483	28.1052	26.15	35.4035	49.3729	18.2163	28.6149	37.9202	51.6167	55.0663	38.3605	14.7056	45.7409	26.369	32.9019	29.6354	30.2233	NA	NA	NA	NA	NA	NA
AT1G05010	1	1431190	1432858	1669	noTE	yes	no	1	1	1	1	C	P	0.15982	MP	1524.31	892.242	1104.32	1413.25	1258.78	1208.27	2393.65	2202.93	2789.3	2790.38	1660.36	1819.18	2127.27	1765.61	2812.05	2642.9	2160.45	1819.43	1347.22	1571.59	1265.54	1772.25	2544.07	1489.15	1843.11	2358.71	2100.91	2016.61	NA	NA	NA	NA	NA	NA
AT1G05030	1	1438152	1441417	3266	noTE	yes	no	NA	NA	1	NA	C	P	-0.211111	MP	48.7651	32.23	38.1752	39.3292	38.7522	40.4976	168.112	141.27	162.318	165.368	113.059	104.701	139.557	141.404	131.499	135.533	128.728	118.036	91.6404	122.25	117.016	90.1471	159.267	105.263	124.68	128.449	126.565	132.265	NA	NA	NA	NA	NA	NA
AT1G05055	1	1448718	1450887	2170	noTE	yes	no	NA	NA	NA	NA	C	FALSE	7.40729	NA	53.3598	51.3339	64.2354	55.4647	59.8501	52.3469	121.353	118.093	108.924	114.794	137.286	148.998	145.372	125.908	126.441	83.2563	125.085	146.651	103.227	111.383	110.133	120.835	115.791	111.395	139.391	120.358	129.875	113.593	NA	NA	NA	NA	NA	NA
AT1G05060	1	1451030	1452872	1843	noTE	yes	no	NA	NA	0	NA	C	FALSE	-5.01394	NA	93.2221	87.3399	73.1924	77.877	75.5347	90.281	143.619	198.661	177.98	166.973	131.633	129.87	164.755	113.317	138.242	147.151	140.873	147.844	154.841	154.85	173.065	161.114	171.808	160.968	134.894	143.527	139.21	166.388	NA	NA	NA	NA	NA	NA
AT1G05070	1	1457063	1458744	1682	noTE	yes	no	0.5	0.75	1	1	L	P	0.117767	MP	126.392	171.383	155.042	148.031	151.536	148.887	228.232	199.764	219.272	203.097	260.036	289.941	259.731	233.413	240.238	215.885	246.527	293.303	255.961	282.533	303.848	310.72	212.591	288.266	260.78	248.988	254.884	250.428	NA	NA	NA	NA	NA	NA
AT1G05120	1	1471406	1476078	4673	noTE	yes	no	NA	NA	1	NA	C	PF1C	-0.935139	LP	48.0589	32.7586	32.4991	34.0106	33.2548	40.4088	217.099	225.149	225.679	230.391	147.785	140.944	157.971	160.774	149.2	157.8	177.305	151.42	166.427	142.625	164.215	139.057	224.579	153.081	151.868	158.931	155.4	188.83	NA	NA	NA	NA	NA	NA
AT1G05135	1	1477500	1478821	1322	withTE	yes	no	0.4	0.44	0.38	0.2	C	FALSE	-1.11603	NA	250.996	236.096	198.73	271.734	235.232	243.546	290.578	411.669	336.027	288.992	201.892	342.292	258.762	247.941	347.292	475.335	211.309	402.993	227.521	400.709	300.898	319.351	331.816	312.12	262.722	359.232	310.977	321.968	NA	NA	NA	NA	NA	NA
AT1G05140	1	1482548	1484056	1509	noTE	yes	no	1	1	0.94	0.86	L	PF1C	1.89131	HP	624.351	832.841	999.105	852.406	925.756	728.596	870.621	1027.52	918.378	952.068	1429.39	1833.27	1349.05	1418.88	1182.65	1111.37	1327.36	1523.74	1218.71	1291.78	1244.89	1271.65	942.146	1256.76	1507.65	1286.28	1396.97	1099.45	NA	NA	NA	NA	NA	NA
AT1G05150	1	1484067	1486960	2894	noTE	yes	no	0.4	0.59	0.54	0.57	C	PF1C	-0.451166	LP	173.58	101.971	125.935	117.308	121.622	137.775	586.723	463.542	473.427	485.667	368.25	351.352	328.54	409.684	291.657	356.259	361.897	348.148	291.775	316.492	294.998	277.154	502.34	295.105	364.457	339.49	351.974	398.722	NA	NA	NA	NA	NA	NA
AT1G05160	1	1487378	1490947	3570	noTE	yes	no	NA	1	1	1	C	FALSE	-0.919018	NA	31.2701	23.172	22.364	24.6358	23.4999	27.2211	125.806	99.3304	108.212	113.189	88.0247	71.4786	76.5625	83.2927	88.5088	91.001	98.3679	73.9218	65.3069	89.65	95.3826	80.557	111.634	82.7242	79.8396	87.9499	83.8947	97.1792	NA	NA	NA	NA	NA	NA
AT1G05170	1	1491111	1494248	3138	noTE	yes	no	1	1	1	1	L	FALSE	29.7909	NA	84.4568	85.7993	120.333	89.9178	105.126	85.128	232.685	258.259	308.262	260.896	391.67	353.366	396.381	369.006	188.819	131.661	446.906	361.263	309.681	330.075	228.132	209.065	265.025	269.238	377.606	282.162	329.884	267.132	NA	NA	NA	NA	NA	NA
AT1G05180	1	1498114	1501824	3711	withTE	yes	no	1	NA	1	1	C	FALSE	-2.83083	NA	80.018	76.9058	71.0411	77.0724	74.0568	78.4619	228.232	297.991	307.55	354.015	256.806	240.611	338.232	218.885	275.642	281.716	267.172	319.533	295.988	273.025	273.365	299.212	296.947	285.397	263.634	286.016	274.825	291.172	NA	NA	NA	NA	NA	NA
AT1G05190	1	1502344	1503830	1487	noTE	yes	no	1	1	1	1	L	PF1C	0.931091	HP	3654.67	5474.79	5552.07	5272.08	5412.08	4564.73	6740.08	5432.27	4485.81	5079.84	8804.09	8832.13	6992.38	8395.13	7691.83	7950.97	7915.58	7799.94	7653.55	7939.46	8314.02	8657	5434.5	8141.01	8255.93	7839.58	8047.76	6787.75	NA	NA	NA	NA	NA	NA
AT1G05200	1	1504960	1509152	4193	noTE	yes	no	1	0.5	0.88	1	C	PF1C	-0.338212	MP	204.923	118.855	164.024	130.644	147.334	161.889	859.488	987.785	828.676	761.012	704.198	712.772	609.593	724.453	531.896	490.825	588.993	579.451	478.215	581.367	533.946	399.908	859.24	498.359	687.754	547.791	617.773	678.8	NA	NA	NA	NA	NA	NA
AT1G05205	1	1509103	1510281	1179	noTE	yes	no	1	1	1	NA	L	FALSE	0.654029	NA	81.568	105.304	109.883	92.514	101.198	93.4362	105.766	83.879	94.6854	100.344	120.327	145.977	133.742	118.159	107.053	91.001	119.013	119.229	109.547	104.592	137.666	144.811	96.1687	124.154	129.552	109.074	119.313	110.161	NA	NA	NA	NA	NA	NA
AT1G05210	1	1510404	1511683	1280	noTE	yes	no	NA	1	1	NA	L	FALSE	0.81298	NA	30.7756	42.9289	42.9946	40.5903	41.7924	36.8523	33.3998	41.9395	41.2914	40.9405	47.6464	52.3505	60.087	60.0482	46.3617	59.0539	58.2921	44.1146	54.7736	54.3334	55.0663	55.6227	39.3928	54.949	55.033	51.9556	53.4943	47.1709	NA	NA	NA	NA	NA	NA
AT1G05230	1	1512896	1518805	5910	noTE	yes	no	0.5	1	0.5	0.7	L	FALSE	-0.143554	NA	51.106	53.041	49.0522	54.8171	51.9346	52.0735	302.825	320.065	289.04	296.217	297.992	317.123	262.638	281.839	381.852	323.344	289.032	301.649	305.468	351.809	314.664	281.949	302.036	313.473	289.898	323.969	306.934	307.755	NA	NA	NA	NA	NA	NA
AT1G05270	1	1531641	1534410	2770	noTE	yes	no	1	1	1	1	L	FALSE	0.692315	NA	112.214	144.986	137.206	142.682	139.944	128.6	288.352	318.961	325.348	310.666	360.982	400.683	356.646	401.936	442.544	419.186	340.037	379.147	395.002	387.125	409.064	415.252	310.832	401.611	380.062	395.228	387.645	356.221	NA	NA	NA	NA	NA	NA
AT1G05300	1	1545106	1547849	2744	noTE	yes	no	NA	NA	0	0.5	C	FALSE	0.685003	NA	6.63468	4.73629	6.76688	5.9045	6.33569	5.68548	11.1333	26.4881	13.5265	21.6744	15.3438	21.1415	24.2286	13.5593	11.8012	14.5214	18.2163	20.2689	7.37336	13.5833	13.7666	17.2622	18.2056	12.9964	18.5683	16.2019	17.3851	15.601	NA	NA	NA	NA	NA	NA
AT1G05310	1	1550543	1552517	1975	noTE	yes	no	0	1	NA	NA	C	FALSE	0.234263	NA	17.1902	11.8314	15.6561	14.6209	15.1385	14.5108	27.8332	30.9028	37.7318	39.335	33.1102	38.2561	26.1669	26.15	32.0317	28.0748	30.3605	25.038	22.1201	21.7333	28.5165	21.0983	33.9507	23.367	30.9208	28.8763	29.8985	28.6589	NA	NA	NA	NA	NA	NA
AT1G05320	1	1553603	1557733	4131	noTE	yes	no	NA	1	1	1	L	FALSE	-32.8767	NA	92.3459	93.541	66.2399	80.3555	73.2977	92.9435	401.911	441.468	338.162	344.382	319.796	172.153	278.145	324.454	416.413	378.526	321.821	211.035	418.175	349.092	413.98	364.424	381.481	386.418	273.637	331.948	302.793	383.949	NA	NA	NA	NA	NA	NA
AT1G05340	1	1558844	1559903	1060	noTE	yes	no	NA	NA	NA	NA	C	FALSE	-22.0658	NA	11.4009	10.9855	6.02435	7.195	6.60967	11.1932	7.79328	8.82937	15.6623	16.0551	4.03783	5.0337	10.6606	5.81112	5.05764	8.71286	2.42884	14.3074	13.6934	13.5833	4.91663	14.3852	12.085	11.6446	6.38581	7.6267	7.00625	11.8648	NA	NA	NA	NA	NA	NA
AT1G05350	1	1560678	1564123	3446	noTE	yes	no	NA	1	0.5	NA	C	FALSE	-0.894851	NA	102.138	84.3285	82.2771	88.2524	85.2648	93.2332	296.145	312.339	378.742	420.644	261.652	244.638	337.263	290.556	288.286	296.237	329.108	302.841	310.735	283.892	272.381	295.376	351.967	290.596	283.527	304.118	293.822	321.282	NA	NA	NA	NA	NA	NA
AT1G05360	1	1564598	1567465	2868	noTE	yes	no	1	0	1	NA	C	FALSE	-5.24731	NA	47.0519	45.0761	42.607	39.1533	40.8802	46.064	149.186	136.855	125.298	128.441	135.671	89.5999	123.081	140.435	115.483	102.618	117.799	113.267	132.721	122.25	129.799	132.344	134.945	129.278	122.197	112.292	117.244	132.112	NA	NA	NA	NA	NA	NA
AT1G05370	1	1569192	1572280	3089	noTE	yes	no	NA	1	1	NA	L	P	-0.074431	MP	3.47569	8.52564	4.96969	6.65577	5.81273	6.00067	12.2466	9.93304	7.11921	13.6468	15.3438	14.0944	9.69146	22.276	16.8588	18.3938	26.7172	20.2689	30.5468	33.9583	22.6165	18.2212	10.7364	26.3357	15.3514	20.5597	17.9555	18.5361	NA	NA	NA	NA	NA	NA
AT1G05380	1	1576863	1582614	5752	noTE	yes	no	1	0.75	0.88	1	C	FALSE	-0.300054	NA	85.517	76.6686	78.5022	81.0284	79.7653	81.0928	478.73	511	464.884	512.961	453.045	428.871	454.529	469.732	446.759	551.815	399.544	466.184	481.375	464.55	427.747	390.318	491.894	440.998	451.544	466.075	458.81	466.446	NA	NA	NA	NA	NA	NA
AT1G05385	1	1582671	1583718	1048	noTE	yes	no	1	1	1	1	L	FALSE	1.36278	NA	298.971	331.204	351.342	322.759	337.05	315.088	364.058	297.991	286.192	305.047	344.023	389.609	331.448	407.747	332.962	313.663	357.039	349.34	321.268	349.092	377.597	340.449	313.322	347.102	368.207	338.251	353.229	330.212	NA	NA	NA	NA	NA	NA
AT1G05410	1	1585371	1587778	2408	noTE	yes	no	NA	NA	NA	1	C	FALSE	-1.10115	NA	60.5886	50.0294	46.6877	52.3029	49.4953	55.309	159.206	162.24	116.043	146.102	113.867	93.6269	111.452	130.75	136.556	126.821	106.869	133.536	129.561	119.533	106.199	126.59	145.897	120.471	112.424	125.945	119.185	133.184	NA	NA	NA	NA	NA	NA
AT1G05430	1	1594057	1595818	1762	noTE	yes	no	NA	NA	1	NA	L	FALSE	-0.373289	NA	163.531	179.07	165.604	171.197	168.4	171.3	278.332	281.436	305.414	287.387	320.604	252.692	274.268	319.611	295.029	294.301	308.462	308.802	301.255	326	308.764	326.064	288.142	315.521	291.794	301.649	296.721	301.831	NA	NA	NA	NA	NA	NA
AT1G05460	1	1601148	1605027	3880	noTE	yes	no	0	0	1	0	C	FALSE	-0.823564	NA	48.6831	44.3058	44.0283	45.3556	44.692	46.4945	194.832	198.661	182.252	179.817	165.551	191.281	149.248	177.239	197.248	211.045	127.514	168.112	189.601	191.525	139.632	166.868	188.89	171.907	170.83	175.98	173.405	180.398	NA	NA	NA	NA	NA	NA
AT1G05470	1	1607357	1611703	4347	noTE	yes	no	1	0.25	0.5	0.75	C	FALSE	0.414859	NA	36.8145	31.6935	35.2949	35.3377	35.3163	34.254	218.212	160.032	111.772	150.115	177.665	130.876	127.927	177.239	161.845	140.374	188.235	123.998	151.681	126.325	145.532	127.549	160.033	137.772	153.427	153.613	153.52	148.902	NA	NA	NA	NA	NA	NA
AT1G05500	1	1624955	1629224	4270	noTE	yes	no	1	1	1	1	C	FALSE	-0.0587677	NA	162.635	147.679	154.54	154.895	154.718	155.157	683.582	689.794	714.056	690.37	633.94	621.159	668.71	715.736	667.609	632.167	705.577	640.258	626.736	577.292	647.029	671.308	694.451	630.591	659.886	661.403	660.644	662.521	NA	NA	NA	NA	NA	NA
AT1G05520	1	1630900	1635711	4812	noTE	yes	no	1	1	1	1	C	FALSE	0.298796	NA	94.3097	83.5487	93.8692	87.2045	90.5369	88.9292	396.344	461.334	466.308	491.286	419.127	444.979	494.264	448.425	357.407	394.015	495.483	431.608	432.922	442.817	376.614	355.793	453.818	402.036	451.699	419.628	435.663	427.927	NA	NA	NA	NA	NA	NA
AT1G05540	1	1639286	1640811	1526	noTE	yes	no	NA	0	0	NA	L	P	1.16337	MP	68.9632	103.347	127.569	84.7423	106.156	86.1551	152.526	84.9826	91.1258	92.3169	193.008	244.638	178.323	162.711	107.053	90.0329	166.375	153.805	146.414	168.433	174.049	141.934	105.238	157.707	194.67	129.317	161.993	131.473	NA	NA	NA	NA	NA	NA
AT1G05560	1	1645498	1647147	1650	noTE	yes	yes	0.65	0.58	0.58	0.57	L	PF1C	0.467366	MP	15.8075	37.1936	29.0165	33.9797	31.4981	26.5005	20.0399	25.3844	22.7815	36.124	40.3783	51.3438	45.5498	54.2371	68.2782	45.5005	43.7191	66.7681	53.7202	50.2584	59.9829	81.516	26.0824	61.3694	47.8773	56.0665	51.9719	43.7259	L	FALSE	0.445963	NA	9.19121	12.7561
AT1G05570	1	1647706	1659437	11732	noTE	yes	yes	0.98	0.98	0.91	1	C	F1C	-1.30073	LP	83.187	42.9868	31.7468	42.1372	36.942	63.0869	340.678	871.9	1381.13	1310.1	323.027	184.233	738.489	244.067	461.931	455.973	695.862	363.647	675.189	452.325	341.214	548.555	975.95	504.321	372.454	494.354	433.404	740.136	C	F1L	-16.151	HP	1.9266	1.78862
AT1G05590	1	1669350	1671876	2527	noTE	yes	no	NA	1	1	1	L	FALSE	-0.462722	NA	111.91	117.073	111.832	114.761	113.297	114.491	303.938	284.747	265.546	276.951	309.298	322.157	240.348	258.595	284.914	262.354	321.821	290.918	347.601	297.475	283.198	255.097	282.796	295.843	282.599	290.002	286.301	289.319	NA	NA	NA	NA	NA	NA
AT1G05600	1	1671936	1673856	1921	noTE	yes	no	NA	NA	1	NA	L	FALSE	-2.29899	NA	43.1955	48.2144	42.6147	37.2569	39.9358	45.705	107.993	86.0863	64.7848	73.0508	82.3718	76.5123	69.7785	98.789	69.9641	74.5434	59.5065	82.2678	82.1603	97.8	103.249	87.2701	82.9786	92.6199	81.8629	71.5704	76.7167	87.7993	NA	NA	NA	NA	NA	NA
AT1G05620	1	1679158	1681710	2553	noTE	yes	no	0.44	NA	NA	NA	L	FALSE	-0.319575	NA	34.6326	43.1215	36.9442	38.097	37.5206	38.877	86.8395	104.849	76.8874	85.0921	93.6777	95.6403	97.8837	90.0723	129.813	101.65	76.5084	81.0755	84.267	114.1	90.466	151.524	88.4169	110.089	94.3185	97.2617	95.7901	99.2531	NA	NA	NA	NA	NA	NA
AT1G05630	1	1682318	1687363	5046	noTE	yes	no	0.75	0.63	1	0.38	C	FALSE	-0.0528983	NA	110.217	79.3569	87.5938	100.348	93.9707	94.7869	498.77	387.388	658.527	679.934	401.361	374.507	558.228	433.897	466.989	480.176	612.067	466.184	500.335	378.975	360.881	361.547	556.155	400.435	441.998	506.354	474.176	478.295	NA	NA	NA	NA	NA	NA
AT1G05640	1	1687436	1689501	2066	noTE	yes	no	0	NA	1	0	C	FALSE	-1.3421	NA	16.0809	10.2344	8.98053	9.48819	9.23436	13.1577	36.7398	32.0065	32.0364	32.1102	18.574	11.0741	23.2595	21.3074	25.2882	19.3619	20.6451	13.1152	17.9067	25.8083	23.5998	17.2622	33.2232	21.1443	18.5538	19.6026	19.0782	27.1837	NA	NA	NA	NA	NA	NA
AT1G05670	1	1697587	1701025	3439	noTE	yes	no	1	NA	NA	1	C	FALSE	-1.45522	NA	29.4219	22.8969	21.7067	21.1169	21.4118	26.1594	128.033	101.538	86.8543	88.3031	75.9112	73.4921	64.9327	84.2612	52.2623	74.5434	83.7949	79.8832	73.7336	103.233	73.7495	64.2538	101.182	78.7426	74.6493	72.621	73.6351	89.9622	NA	NA	NA	NA	NA	NA
AT1G05675	1	1701116	1702749	1634	noTE	yes	no	NA	NA	NA	1	L	FALSE	-1.0955	NA	15.7033	18.5697	3.83411	27.2988	15.5665	17.1365	15.5866	39.7321	19.2219	28.0964	6.46053	5.0337	9.69146	3.87408	60.6917	80.352	23.074	14.3074	14.7467	47.5417	23.5998	35.4834	25.6593	30.3429	6.26494	44.6063	25.4356	28.0011	NA	NA	NA	NA	NA	NA
AT1G05680	1	1703092	1704691	1600	noTE	yes	no	NA	NA	NA	1	L	all	-0.542385	LPMP	3.23189	32.2786	7.34339	12.4126	9.878	17.7553	7.79328	7.7257	3.5596	1.60551	9.6908	13.0876	9.69146	14.5278	30.3459	15.4895	12.1442	21.4612	43.1868	52.975	44.2497	66.1718	5.17102	51.6458	11.7494	19.8602	15.8048	28.4084	NA	NA	NA	NA	NA	NA
AT1G05690	1	1707011	1709347	2337	noTE	yes	no	1	NA	NA	1	L	P	0.0851167	MP	33.9907	62.1172	55.462	43.04	49.251	48.054	56.7796	97.123	81.1589	82.6838	149.4	126.849	124.051	118.159	96.9382	71.6391	134.801	98.9598	145.361	154.85	133.732	146.729	79.4364	145.168	129.615	100.584	115.1	112.302	NA	NA	NA	NA	NA	NA
AT1G05710	1	1714950	1717276	2327	noTE	yes	no	0	0.5	0.67	0	L	FALSE	-11.6242	NA	19.753	20.7166	14.162	15.1075	14.6347	20.2348	25.6065	32.0065	61.2252	65.0232	39.5708	31.209	35.8584	25.1815	52.2623	32.9153	32.7893	22.6534	40.0268	48.9	52.1163	51.7866	45.9653	48.2074	32.9549	35.1551	34.055	47.0864	NA	NA	NA	NA	NA	NA
AT1G05720	1	1717447	1718909	1463	noTE	yes	no	NA	0.5	1	NA	C	FALSE	-0.907299	NA	59.0661	56.3566	57.7946	55.1697	56.4822	57.7113	72.3662	92.7083	94.6854	85.8949	76.7188	74.4988	111.452	75.5445	84.2941	72.6072	77.7228	88.2292	81.107	76.0667	77.6828	94.9422	86.4137	82.4497	84.5535	80.7133	82.6334	84.4317	NA	NA	NA	NA	NA	NA
AT1G05750	1	1721509	1724734	3226	noTE	yes	no	NA	NA	1	1	L	FALSE	-0.27173	NA	12.284	13.5434	13.3455	12.1397	12.7426	12.9137	35.6264	40.8358	42.7152	39.335	40.3783	53.3572	37.7967	40.6778	45.5188	42.5962	31.5749	36.9609	53.7202	50.2584	31.4664	39.3195	39.6281	43.6911	43.0525	39.1627	41.1076	41.6596	NA	NA	NA	NA	NA	NA
AT1G05780	1	1726608	1728404	1797	noTE	yes	yes	0.94	0.97	0.96	0.98	C	P	0.220099	MP	18.2362	7.45401	13.0561	15.0073	14.0317	12.8451	38.9664	36.4211	22.7815	32.913	19.3816	22.1483	27.1361	25.1815	29.5029	29.0429	24.2884	25.038	11.5867	10.8667	17.6999	13.4262	32.7705	13.3949	23.4619	26.9681	25.215	23.0827	C	FALSE	-0.510727	NA	34.0933	26.2761
AT1G05785	1	1730249	1732626	2378	noTE	yes	no	NA	1	1	NA	C	FALSE	1.2266	NA	19.8818	16.8451	22.308	18.1438	20.2259	18.3635	45.6464	49.6652	51.2583	42.5461	46.0313	64.4314	56.2104	45.5204	36.2464	32.9153	48.5768	54.8452	43.1868	19.0167	47.1997	50.8276	47.279	40.0577	53.0484	43.1459	48.0971	43.6683	NA	NA	NA	NA	NA	NA
AT1G05790	1	1732871	1737489	4619	noTE	yes	no	0.5	1	1	NA	C	FALSE	-22.8485	NA	57.0186	56.652	50.9891	54.3053	52.6472	56.8353	292.805	262.674	261.987	236.01	243.078	243.631	249.07	206.295	244.453	279.78	251.385	227.727	265.441	236.35	279.265	265.646	263.369	261.676	235.518	250.836	243.177	262.522	NA	NA	NA	NA	NA	NA
AT1G05805	1	1744773	1747693	2921	noTE	yes	no	1	0.6	0.56	0.63	C	FALSE	-0.184077	NA	111.337	82.9226	83.0596	105.97	94.5148	97.1301	230.459	392.907	358.808	318.694	201.084	234.571	296.559	238.256	261.312	466.622	191.878	318.341	237.001	194.242	217.315	320.31	325.217	242.217	242.617	309.538	276.078	283.717	NA	NA	NA	NA	NA	NA
AT1G05810	1	1748314	1749460	1147	noTE	yes	no	1	1	1	NA	C	FALSE	0.560802	NA	78.7871	64.187	73.491	77.6708	75.5809	71.4871	87.9528	89.3973	104.652	79.4728	81.5642	98.6606	80.4391	76.5131	96.0952	92.9372	87.4382	79.8832	69.5203	77.425	71.7828	75.7619	90.3688	73.6225	84.2942	89.0885	86.6913	81.9957	NA	NA	NA	NA	NA	NA
AT1G05820	1	1749682	1753990	4309	noTE	yes	no	NA	1	NA	NA	L	P	-0.580226	UC	5.44617	10.061	6.50462	6.32491	6.41477	7.75359	28.9465	22.0734	22.7815	20.0689	31.4951	31.209	23.2595	26.15	31.1888	26.1386	23.074	28.6149	45.2935	54.3334	36.3831	37.4015	23.4676	43.3529	28.0284	27.2541	27.6412	33.4102	NA	NA	NA	NA	NA	NA
AT1G05830	1	1754244	1761817	7574	noTE	yes	no	1	1	1	0.83	C	PF1C	-1.05327	LP	56.415	39.0492	36.0124	41.1609	38.5866	47.7321	487.637	417.188	402.947	401.378	281.841	237.591	267.484	304.115	300.93	399.824	272.03	274.226	311.788	281.175	321.548	268.523	427.287	295.759	272.758	311.752	292.255	361.523	NA	NA	NA	NA	NA	NA
AT1G05835	1	1762224	1762814	591	noTE	yes	no	NA	NA	0.5	NA	C	F1L	0.363343	MP	33.7058	6.27848	23.9794	25.9705	24.9749	19.9922	42.3064	4.41468	18.5099	14.4496	19.3816	13.0876	7.75316	16.4648	17.7018	13.5533	18.2163	11.9229	5.26669	2.71667	5.89996	0.959012	19.9202	3.71058	14.1718	15.3486	14.7602	11.8154	NA	NA	NA	NA	NA	NA
AT1G05840	1	1762734	1766281	3548	noTE	yes	no	0	0.17	1	1	L	FALSE	-2.26234	NA	71.5827	76.1142	58.3005	79.1446	68.7225	73.8485	213.759	237.289	279.073	285.781	185.74	213.429	225.811	202.421	290.815	376.589	216.167	239.65	278.081	207.825	298.931	295.376	253.975	270.053	206.85	280.805	243.828	262.014	NA	NA	NA	NA	NA	NA
AT1G05850	1	1766503	1768695	2193	noTE	yes	yes	0.98	1	0.99	0.99	C	FALSE	0.796455	NA	3693.53	3099.29	3706.94	3559.15	3633.05	3396.41	8531.42	8798.46	7301.46	7768.27	7628.27	9696.92	7362.6	7829.51	7471.83	7483.38	7944.73	8320.97	6701.33	7165.21	6700.39	6620.06	8099.9	6796.75	8129.33	7805.23	7967.28	7448.32	C	FALSE	1.75148	NA	5.8682	4.95607
AT1G05860	1	1769014	1771115	2102	noTE	yes	no	1	0	NA	1	L	FALSE	-0.721139	NA	61.7706	69.9403	58.2638	67.5557	62.9097	65.8555	133.599	133.544	124.586	127.638	126.788	122.822	122.112	118.159	136.556	190.715	125.085	115.652	137.987	157.567	155.366	137.139	129.842	147.015	122.47	142.002	132.236	138.428	NA	NA	NA	NA	NA	NA
AT1G05870	1	1771457	1773293	1837	noTE	yes	no	NA	0.5	0.5	1	C	FALSE	31.5735	NA	156.906	156.016	185.723	155.297	170.51	156.461	321.751	285.851	268.394	276.951	325.449	352.359	315.941	370.943	243.61	210.077	364.326	323.11	268.601	262.158	308.764	306.884	288.237	286.602	341.173	285.281	313.227	287.419	NA	NA	NA	NA	NA	NA
AT1G05880	1	1775643	1778553	2911	noTE	yes	no	NA	1	NA	NA	C	FALSE	-1.60725	NA	3.41243	1.81138	0.749082	1.90144	1.32526	2.61191	1.11333	9.93304	14.2384	14.4496	0	0	8.72231	0	4.2147	0.968096	14.573	2.38457	4.21335	8.15	3.9333	4.79506	9.93359	5.27293	2.18058	5.5351	3.85784	7.60326	NA	NA	NA	NA	NA	NA
AT1G05890	1	1779256	1784529	5274	noTE	yes	no	1	NA	NA	1	C	FALSE	-1.1388	NA	57.5516	51.3335	46.4426	55.3613	50.9019	54.4425	270.538	318.961	320.364	304.244	241.462	257.726	278.145	202.421	292.5	343.674	259.886	271.841	250.694	260.8	304.831	266.605	303.527	270.733	244.938	291.975	268.457	287.13	NA	NA	NA	NA	NA	NA
AT1G05900	1	1786856	1789676	2821	noTE	yes	no	1	1	1	1	L	P	-0.951426	MP	107.684	140.807	112.37	104.607	108.489	124.245	325.091	305.717	277.649	306.653	316.566	335.245	301.404	314.769	302.616	210.077	393.472	274.226	378.148	414.292	444.463	351.957	303.777	397.215	316.996	295.098	306.047	350.496	NA	NA	NA	NA	NA	NA
AT1G05910	1	1790224	1796647	6424	withTE	yes	no	1	0.67	1	0.67	C	P	-0.390267	MP	65.097	47.4059	57.9893	47.6094	52.7993	56.2515	424.177	380.766	421.457	446.332	364.212	337.258	382.812	405.81	268.055	229.439	380.113	345.763	339.175	317.85	275.331	285.785	418.183	304.535	372.523	305.843	339.183	361.359	NA	NA	NA	NA	NA	NA
AT1G05940	1	1801162	1803984	2823	noTE	yes	no	1	1	1	0.92	L	P	0.298994	MP	162.516	217.848	213.702	183.207	198.454	190.182	414.157	466.853	462.036	492.089	581.448	632.233	633.821	565.615	535.267	502.442	508.842	522.222	632.003	653.359	573.279	601.3	458.784	614.985	603.279	517.193	560.236	536.885	NA	NA	NA	NA	NA	NA
AT1G05950	1	1804401	1807471	3071	noTE	yes	no	NA	NA	NA	NA	C	PF1C	-1.12284	LP	13.994	7.94372	6.59997	8.54428	7.57212	10.9689	40.0797	24.2808	50.5464	56.9957	23.4194	13.0876	23.2595	21.3074	21.0735	36.7876	32.7893	14.3074	32.6535	20.375	17.6999	26.8523	42.9756	24.3952	20.2685	26.2395	23.254	33.6854	NA	NA	NA	NA	NA	NA
AT1G05960	1	1807973	1815474	7502	noTE	yes	no	0.5	0.5	1	0.83	C	P	0.0310151	MP	72.2806	48.9396	63.8275	58.1166	60.9721	60.6101	575.59	525.347	525.397	542.663	450.622	459.074	492.326	513.315	416.413	412.409	428.69	486.453	403.428	357.242	394.314	313.597	542.249	367.145	478.834	435.991	457.413	454.697	NA	NA	NA	NA	NA	NA
AT1G05970	1	1816056	1817282	1227	noTE	yes	no	NA	NA	0.67	NA	L	FALSE	1.68455	NA	40.3696	45.6996	39.3946	55.6532	47.5239	43.0346	51.213	34.2138	54.106	58.6012	32.3027	57.3842	46.519	57.1427	64.0635	85.1924	59.5065	64.3835	51.6135	57.05	60.9662	54.6637	49.5335	56.0734	48.3371	68.2865	58.3118	52.8034	NA	NA	NA	NA	NA	NA
AT1G06000	1	1820308	1821894	1587	noTE	yes	no	0.63	0.63	0.71	0.81	C	P	-0.0142069	MP	160.571	93.6139	130.357	122.876	126.617	127.092	292.805	205.283	249.884	271.331	220.466	195.308	176.384	235.35	238.552	106.491	250.17	184.804	137.987	119.533	160.282	176.458	254.826	148.565	206.877	195.004	200.941	201.696	NA	NA	NA	NA	NA	NA
AT1G06010	1	1822618	1823997	1380	noTE	yes	no	NA	1	NA	0	C	FALSE	8.08249	NA	53.6166	50.6712	67.5528	60.5414	64.0471	52.1439	73.4795	69.5313	84.7185	68.2342	83.1793	103.694	95.9454	90.0723	95.2523	65.8305	77.7228	95.3829	67.4136	57.05	72.7661	82.475	73.9909	69.9262	93.2228	83.5471	88.385	71.9585	NA	NA	NA	NA	NA	NA
AT1G06040	1	1828413	1829890	1478	noTE	yes	no	0.72	0.96	1	0.89	L	FALSE	1.58014	NA	2627.87	2738.96	2803.19	2739.18	2771.18	2683.42	3923.36	4166.36	3687.75	3758.5	3809.29	4727.65	4007.42	4028.07	3848.02	3748.47	3989.37	4608.19	3892.08	4155.14	4368.92	3776.59	3883.99	4048.18	4143.11	4048.51	4095.81	3966.09	NA	NA	NA	NA	NA	NA
AT1G06050	1	1830605	1832555	1951	noTE	yes	no	1	NA	NA	NA	C	FALSE	-1.2663	NA	50.2929	43.5669	40.0845	45.2581	42.6713	46.9299	93.5194	90.501	108.924	99.5417	82.3718	73.4921	85.2848	71.6705	92.7235	76.4796	86.2238	97.7675	88.4804	81.5	88.4994	81.516	98.1215	84.9989	78.2048	88.2986	83.2517	91.5602	NA	NA	NA	NA	NA	NA
AT1G06060	1	1832943	1834861	1919	noTE	yes	no	0.5	0.5	1	1	L	FALSE	-1.97793	NA	108.123	120.655	95.4339	108.559	101.996	114.389	208.192	235.082	184.387	202.294	163.936	203.362	187.045	178.208	199.777	255.577	195.521	182.42	230.681	243.142	219.282	233.04	207.489	231.536	183.138	208.324	195.731	219.513	NA	NA	NA	NA	NA	NA
AT1G06070	1	1834829	1837648	2820	noTE	yes	no	0.67	0.5	NA	1	C	FALSE	-0.488981	NA	70.3499	59.9418	59.2154	65.987	62.6012	65.1459	182.586	196.453	224.255	190.253	167.166	177.186	173.477	150.121	177.018	251.705	177.305	138.305	167.481	163	172.082	173.581	198.387	169.036	166.988	186.083	176.535	183.711	NA	NA	NA	NA	NA	NA
AT1G06080	1	1843568	1846302	2735	noTE	yes	no	NA	NA	NA	0.5	C	FALSE	-0.143496	NA	15.3687	12.3176	13.14	14.1085	13.6242	13.8432	64.5729	15.4514	45.5629	42.5461	29.0724	35.2359	38.7658	40.6778	38.7753	48.4048	21.8595	45.3069	36.8668	19.0167	48.183	30.6884	42.0333	33.6887	35.938	38.5866	37.2623	37.861	NA	NA	NA	NA	NA	NA
AT1G06110	1	1853077	1855031	1955	noTE	yes	no	1	1	1	1	L	FALSE	-6.05568	NA	133.919	137.028	119.444	132.673	126.059	135.474	259.405	247.222	267.682	272.937	218.851	236.584	265.546	213.074	251.196	294.301	239.241	252.765	258.068	258.083	277.298	278.113	261.812	267.891	233.514	259.376	246.445	264.851	NA	NA	NA	NA	NA	NA
AT1G06130	1	1857767	1860730	2964	noTE	yes	no	0.5	1	0.75	1	L	FALSE	-0.180357	NA	114.105	137.379	124.032	123.254	123.643	125.742	290.578	341.034	355.96	365.254	369.058	382.561	404.134	314.769	390.281	327.216	382.542	361.263	408.695	376.259	421.847	421.965	338.207	407.191	367.63	365.326	366.478	372.699	NA	NA	NA	NA	NA	NA
AT1G06150	1	1867015	1873718	6704	noTE	yes	no	NA	1	0.75	0	C	FALSE	-1.31322	NA	6.12049	5.15622	4.5139	5.49652	5.00521	5.63836	45.6464	47.4578	28.4768	42.5461	34.7254	28.1887	30.0435	28.0871	34.5606	35.8196	38.8614	38.1532	32.6535	36.675	34.4164	34.5244	41.0318	34.5673	30.2612	36.8487	33.5549	37.7996	NA	NA	NA	NA	NA	NA
AT1G06180	1	1889408	1891158	1751	noTE	yes	no	NA	NA	NA	0.5	C	P	0.414325	MP	5.71682	1.36675	4.28547	4.60044	4.44296	3.54179	15.5866	4.41468	12.8146	7.2248	11.3059	8.05392	2.90744	7.74816	5.90058	5.80858	13.3586	7.15372	1.05334	2.71667	1.96665	3.83605	10.0102	2.39318	7.50386	8.05537	7.77962	6.20167	NA	NA	NA	NA	NA	NA
AT1G06190	1	1892273	1894148	1876	noTE	yes	no	1	1	1	1	C	FALSE	3.81107	NA	569.918	531.353	633.938	614.307	624.122	550.635	1325.97	1122.43	840.066	988.192	1407.59	1114.46	996.282	1238.74	1199.5	1052.32	1220.49	1137.44	1039.64	927.742	1016.76	1003.13	1069.17	996.818	1189.27	1152.44	1170.85	1032.99	NA	NA	NA	NA	NA	NA
AT1G06200	1	1894336	1896935	2600	noTE	yes	no	1	NA	0.75	1	L	FALSE	-1.14827	NA	129.914	145.752	121.046	136.433	128.739	137.833	322.865	353.175	333.891	341.171	296.377	294.975	329.509	338.013	408.826	352.387	302.39	355.301	369.722	366.75	374.647	404.703	337.775	378.955	314.719	354.726	334.722	358.365	NA	NA	NA	NA	NA	NA
AT1G06210	1	1897203	1899208	2006	noTE	yes	no	1	NA	1	NA	C	FALSE	0.0586416	NA	138.557	122.434	129.269	132.668	130.968	130.496	261.632	291.369	282.632	276.148	248.73	254.705	256.824	276.997	304.302	240.088	278.102	242.034	235.948	251.292	245.832	249.343	277.945	245.604	259.314	266.131	262.723	261.774	NA	NA	NA	NA	NA	NA
AT1G06220	1	1899964	1904873	4910	noTE	yes	no	1	1	1	0.78	C	FALSE	0.541923	NA	142.579	137.892	146.882	136.128	141.505	140.235	770.422	695.313	670.629	663.879	734.885	695.658	721.044	733.169	611.132	614.741	733.509	714.18	761.563	692.75	677.512	576.366	700.061	677.048	721.189	668.39	694.79	688.554	NA	NA	NA	NA	NA	NA
AT1G06230	1	1906963	1910848	3886	noTE	yes	no	1	0.83	0.88	0.75	C	FALSE	-1.55821	NA	198.693	171.626	149.364	178.779	164.071	185.16	810.502	741.667	762.467	773.856	622.634	559.748	543.691	595.64	761.175	833.531	670.359	513.876	665.709	653.359	710.945	637.743	772.123	666.939	580.428	694.735	637.582	719.531	NA	NA	NA	NA	NA	NA
AT1G06240	1	1911122	1913205	2084	noTE	yes	no	1	NA	0.5	1	L	FALSE	0.606615	NA	133.885	169.255	169.387	155.208	162.298	151.57	289.465	291.369	284.768	250.46	358.56	394.642	337.263	321.549	316.103	289.461	343.681	344.571	324.428	358.6	387.431	340.449	279.015	352.727	353.003	323.454	338.228	315.871	NA	NA	NA	NA	NA	NA
AT1G06250	1	1913256	1914895	1640	noTE	yes	no	0	NA	0	NA	L	FALSE	-1.94796	NA	14.5527	18.3576	13.0786	12.42	12.7493	16.4552	21.1532	23.1771	27.053	24.0827	33.9178	14.0944	17.4446	20.3389	17.7018	10.6491	36.4326	16.692	26.3334	27.1667	30.4831	36.4424	23.8665	30.1064	21.4489	20.3688	20.9089	26.9865	NA	NA	NA	NA	NA	NA
AT1G06270	1	1918088	1919760	1673	noTE	yes	no	NA	NA	NA	1	C	P	-0.0756451	MP	26.1317	14.6114	20.6335	19.2382	19.9358	20.3715	55.6663	39.7321	37.7318	41.7433	34.7254	43.2898	24.2286	35.8352	25.2882	34.8515	35.2182	33.384	23.1734	29.8833	24.5832	20.1392	43.7184	24.4448	34.5198	32.1855	33.3526	34.0816	NA	NA	NA	NA	NA	NA
AT1G06290	1	1922352	1926278	3927	noTE	yes	no	1	1	1	1	L	FALSE	-1.8002	NA	182.706	198.032	170.361	182.788	176.575	190.369	560.003	768.155	788.808	752.985	604.867	739.954	718.137	613.073	788.992	910.978	547.703	623.566	722.59	737.575	855.494	795.021	717.488	777.67	669.008	717.81	693.409	747.579	NA	NA	NA	NA	NA	NA
AT1G06360	1	1938963	1940459	1497	noTE	yes	no	1	0.75	1	1	L	F1L	55.8323	LP	130.217	132.666	214.371	185.199	199.785	131.442	326.205	147.892	127.434	178.212	352.907	301.015	297.528	332.202	215.793	206.204	404.402	282.572	232.788	215.975	171.099	174.54	194.936	198.6	320.913	277.243	299.078	196.768	NA	NA	NA	NA	NA	NA
AT1G06370	1	1942843	1944934	2092	noTE	yes	no	NA	0.5	1	NA	L	FALSE	-1.60719	NA	22.4367	27.1284	15.7135	26.3111	21.0123	24.7826	50.0997	50.7689	36.3079	50.5736	46.0313	31.209	20.3521	33.8982	54.7911	87.1286	41.2902	36.9609	46.3469	61.125	63.9162	55.6227	46.9375	56.7527	32.8726	55.0427	43.9577	51.8451	NA	NA	NA	NA	NA	NA
AT1G06380	1	1945124	1946076	953	noTE	yes	no	1	0.67	0.33	0.67	L	FALSE	-26.3177	NA	89.618	90.491	81.6271	75.5049	78.566	90.0545	107.993	86.0863	70.4801	77.0645	89.6399	68.4583	59.1179	93.9464	59.0058	73.5753	78.9372	76.3063	81.107	111.383	76.6994	75.7619	85.4059	86.2379	77.7906	71.9562	74.8734	85.8219	NA	NA	NA	NA	NA	NA
AT1G06390	1	1946788	1950860	4073	noTE	yes	no	1	1	1	1	L	FALSE	-4.12227	NA	139.864	143.578	123.367	144.766	134.067	141.721	571.136	498.859	625.066	583.603	495.846	508.404	505.894	499.756	607.76	697.997	522.2	530.568	605.669	570.5	570.329	592.669	569.666	584.792	502.475	589.631	546.053	577.229	NA	NA	NA	NA	NA	NA
AT1G06400	1	1950844	1952785	1942	noTE	yes	no	NA	1	1	1	L	FALSE	-0.934879	NA	178.106	214.817	159.78	198.822	179.301	196.461	312.845	335.516	378.742	356.424	310.913	339.272	293.651	297.336	425.685	455.973	320.607	342.186	387.628	391.2	422.83	467.039	345.881	417.174	310.293	386.113	348.203	381.528	NA	NA	NA	NA	NA	NA
AT1G06410	1	1954850	1958756	3907	noTE	yes	no	1	1	1	1	C	FALSE	-4.12124	NA	525.51	496.508	429.922	472.569	451.245	511.009	1898.22	2169.82	2164.24	1980.4	1748.38	1604.74	1628.16	1737.52	1835.08	2002.99	1776.7	1770.55	1884.42	2102.7	1882.09	1890.21	2053.17	1939.86	1679.7	1846.33	1763.02	1996.51	NA	NA	NA	NA	NA	NA
AT1G06430	1	1960058	1963011	2954	noTE	yes	no	1	1	0.95	1	L	PF1C	0.207061	MP	1073.81	1735.11	1538.53	1407.32	1472.93	1404.46	2255.6	3233.76	3652.15	3546.57	3893.28	4869.6	5141.32	4275.05	4204.59	3848.18	4189.75	4386.42	4894.86	5148.09	5204.75	5254.42	3172.02	5125.53	4544.81	4157.23	4351.02	4148.77	NA	NA	NA	NA	NA	NA
AT1G06450	1	1965840	1967219	1380	noTE	yes	no	1	0	0.5	0.25	C	FALSE	-0.287833	NA	23.7165	20.9819	22.2819	21.6295	21.9557	22.3492	43.4197	28.6954	29.9007	28.8992	31.4951	37.2494	22.2903	31.9611	32.0317	27.1067	35.2182	25.038	31.6001	29.8833	25.5665	28.7703	32.7288	28.9551	30.749	29.8487	30.2988	30.8419	NA	NA	NA	NA	NA	NA
AT1G06460	1	1967087	1969561	2475	noTE	yes	no	1	1	1	0.88	L	PF1C	0.620232	MP	325.786	457.845	455.511	410.028	432.769	391.816	720.322	1087.12	696.97	720.875	1002.19	1317.82	1070.91	1118.64	1006.47	1005.85	839.164	1207.79	1041.75	1154.58	1287.17	1049.16	806.321	1133.17	1127.39	1014.82	1071.1	969.744	NA	NA	NA	NA	NA	NA
AT1G06470	1	1969729	1973767	4039	noTE	yes	no	0	NA	1	0	C	FALSE	1.63386	NA	69.1277	63.5557	80.4275	61.3597	70.8936	66.3417	282.785	294.68	271.242	268.12	339.178	337.258	299.466	323.486	255.411	213.949	247.741	274.226	240.161	279.817	251.732	255.097	279.207	256.702	324.847	247.832	286.339	267.954	NA	NA	NA	NA	NA	NA
AT1G06490	1	1978762	1989409	10648	noTE	yes	no	0	0.17	1	0	C	FALSE	-85.1721	NA	7.0947	7.07003	4.60348	7.46006	6.03177	7.08236	87.9528	55.1835	74.7517	84.2893	62.9902	35.2359	38.7658	59.0797	67.4352	86.1605	109.298	54.8452	84.267	78.7834	76.6994	61.3767	75.5443	75.2816	49.0179	79.4347	64.2263	75.413	NA	NA	NA	NA	NA	NA
AT1G06500	1	1989479	1990730	1252	noTE	yes	no	1	0.67	0.67	NA	C	FALSE	0.846285	NA	54.7773	50.0967	48.9772	59.858	54.4176	52.437	79.0462	61.8056	61.2252	72.248	67.8356	55.3707	59.1179	62.9538	75.0217	94.8734	60.721	69.1526	68.467	67.9167	54.0829	60.4177	68.5812	62.7211	61.3195	74.9422	68.1308	65.6512	NA	NA	NA	NA	NA	NA
AT1G06510	1	1992333	1993840	1508	noTE	yes	no	0	0.5	1	1	L	P	0.432828	MP	202.802	260.673	257.738	230.785	244.262	231.737	322.865	291.369	291.176	317.891	395.708	417.797	396.381	344.793	359.093	333.025	332.751	367.224	400.268	370.825	369.731	431.555	305.825	393.095	388.67	348.023	368.346	349.46	NA	NA	NA	NA	NA	NA
AT1G06515	1	1990634	1992228	1595	noTE	yes	no	0.5	0	0.75	NA	C	FALSE	1.39561	NA	81.9037	77.0819	81.0652	84.6498	82.8575	79.4928	149.186	119.196	134.553	119.611	146.977	131.883	124.051	114.285	134.87	135.533	142.087	127.575	106.387	114.1	112.099	159.196	130.636	122.946	129.299	135.016	132.158	126.791	NA	NA	NA	NA	NA	NA
AT1G06520	1	1993978	1996112	2135	noTE	yes	no	NA	1	NA	NA	L	PF1L	-0.691587	LP	6.273	20.2795	9.19196	7.67383	8.43289	13.2763	12.2466	22.0734	6.40729	12.8441	24.227	26.1753	15.5063	12.5908	11.8012	21.2981	13.3586	19.0766	40.0268	50.2584	56.0496	26.8523	13.3928	43.2968	19.6248	16.3836	18.0042	28.3448	NA	NA	NA	NA	NA	NA
AT1G06530	1	2001594	2002596	1003	withTE	yes	no	NA	1	1	0.5	L	FALSE	6.76037	NA	597.984	602.337	622.696	607.058	614.877	600.161	580.043	621.367	585.199	612.503	638.785	625.186	603.778	630.506	570.671	681.54	619.354	563.952	580.389	645.209	577.213	613.767	599.778	604.144	624.564	608.879	616.721	601.961	NA	NA	NA	NA	NA	NA
AT1G06550	1	2003627	2007190	3564	noTE	yes	no	1	1	1	1	C	FALSE	-0.657932	NA	110.511	87.6777	90.8638	92.3023	91.5831	99.0946	574.476	334.412	306.126	360.437	343.216	304.036	253.916	394.187	318.632	252.673	423.832	320.725	300.201	277.1	363.831	308.802	393.863	312.483	323.839	328.965	326.402	353.173	NA	NA	NA	NA	NA	NA
AT1G06560	1	2007615	2012006	4392	noTE	yes	no	1	0.75	0.5	1	L	FALSE	-27.5899	NA	28.0271	28.4042	23.2313	22.7962	23.0138	28.2157	133.599	139.063	102.517	117.202	115.482	104.701	79.4699	108.474	108.739	136.502	78.9372	76.3063	144.307	123.608	115.049	116.04	123.095	124.751	102.032	100.121	101.076	123.923	NA	NA	NA	NA	NA	NA
AT1G06570	1	2011885	2013545	1661	noTE	yes	no	1	0.5	1	1	L	PF1C	0.491684	MP	486.546	731.087	658.606	679.264	668.935	608.816	738.135	837.686	856.44	800.347	957.774	1336.95	1036.99	1044.06	1123.64	1155.91	1065.05	1168.44	1131.28	1227.93	1237.02	1261.1	808.152	1214.34	1093.94	1128.26	1111.1	1011.24	NA	NA	NA	NA	NA	NA
AT1G06580	1	2014003	2016054	2052	noTE	yes	no	0.28	0.17	0.18	0.06	C	FALSE	-0.27211	NA	11.3142	8.42184	8.57829	10.3707	9.4745	9.86802	23.3799	19.8661	26.3411	23.2799	18.574	13.0876	12.5989	26.15	20.2306	25.1705	20.6451	19.0766	24.2268	17.6583	15.7332	11.5081	23.2167	17.2816	17.6026	21.2807	19.4417	20.2492	NA	NA	NA	NA	NA	NA
AT1G06590	1	2016308	2024662	8355	noTE	yes	no	NA	NA	0.33	0.5	C	FALSE	-1.95062	NA	10.5979	9.43075	8.26548	9.48654	8.87601	10.0143	77.9328	81.6716	98.245	96.3307	68.6431	58.3909	71.7168	77.4816	85.137	75.5115	76.5084	79.8832	84.267	74.7084	72.7661	83.434	88.545	78.7939	69.0581	79.26	74.1591	83.6695	NA	NA	NA	NA	NA	NA
AT1G06620	1	2025601	2027271	1671	noTE	yes	no	NA	1	NA	1	L	FALSE	-1.04413	NA	23.1989	35.6015	14.5299	31.3206	22.9253	29.4002	15.5866	55.1835	37.7318	46.5598	17.7665	23.155	34.8892	21.3074	73.3358	75.5115	48.5768	11.9229	36.8668	35.3167	33.4331	132.344	38.7654	59.4901	24.2795	52.3367	38.3081	49.1277	NA	NA	NA	NA	NA	NA
AT1G06630	1	2027739	2031388	3650	withTE	yes	no	0.31	0.81	0.55	0.5	L	FALSE	-0.393386	NA	40.0783	46.3822	35.6922	48.2884	41.9903	43.2302	159.206	142.374	149.503	134.06	120.327	145.977	125.02	129.782	198.091	241.056	129.943	135.921	145.361	194.242	155.366	182.212	146.286	169.295	130.277	176.253	153.265	157.79	NA	NA	NA	NA	NA	NA
AT1G06640	1	2032338	2034018	1681	noTE	yes	no	1	1	1	1	C	P	0.0936525	MP	406.749	204.672	294.564	335.783	315.173	305.711	670.222	789.125	635.033	640.599	414.282	637.267	444.838	484.26	778.877	508.25	466.337	504.337	318.108	292.042	302.864	463.203	683.745	344.054	495.161	564.45	529.806	513.9	NA	NA	NA	NA	NA	NA
AT1G06645	1	2034156	2035626	1471	noTE	yes	no	0.33	0.89	0.89	0.33	L	PF1L	-0.797473	MP	149.769	235.073	139.605	177.209	158.407	192.421	204.852	241.704	217.136	217.547	209.967	209.402	200.613	201.452	278.17	365.94	216.167	182.42	316.001	354.525	353.014	359.629	220.31	345.792	205.359	260.674	233.016	283.051	NA	NA	NA	NA	NA	NA
AT1G06650	1	2035839	2037366	1528	noTE	yes	no	0.75	0.91	0.89	1	C	FALSE	-50.1046	NA	634.918	633.182	551.235	629.895	590.565	634.05	750.382	1079.39	1014.49	1036.36	854.405	941.302	878.046	695.397	1034.29	1093.95	916.886	804.793	921.671	998.375	981.36	968.602	970.154	967.502	842.288	962.479	902.383	968.828	NA	NA	NA	NA	NA	NA
AT1G06670	1	2040433	2047612	7180	noTE	yes	no	0.89	0.75	0.67	1	C	PF1C	-1.21577	LP	121.079	89.3821	84.5444	87.3806	85.9625	105.23	948.554	887.351	844.338	797.136	705.813	508.404	531.092	682.806	582.472	610.869	782.086	534.144	705.736	723.992	656.862	480.465	869.345	641.764	607.029	627.393	617.211	755.554	NA	NA	NA	NA	NA	NA
AT1G06680	1	2047825	2049418	1594	noTE	yes	yes	1	0.99	0.99	0.99	L	PF1C	1.97699	HP	39191.7	49114.9	57599.4	50325.2	53962.3	44153.3	66266.3	64791	59408.3	59420.8	76559.7	108158	85565.9	96970.1	71968.6	69675.8	80905.8	98323.1	67811.8	77498.4	85480.6	82365.7	62471.6	78289.1	91813.5	80218.3	86015.9	70380.3	L	FALSE	1.26028	NA	30.672	35.7944
AT1G06690	1	2049602	2052154	2553	noTE	yes	no	1	1	0.94	1	L	F1C	4.78511	HP	339.169	376.951	506.131	390.776	448.454	358.06	937.421	909.425	811.589	805.164	1279.99	1485.95	1150.38	1252.3	917.119	939.053	994.609	1139.83	904.817	908.725	1159.34	876.537	865.9	962.355	1292.15	997.652	1144.9	914.127	NA	NA	NA	NA	NA	NA
AT1G06700	1	2052481	2055548	3068	withTE	yes	no	0	NA	0.5	0.5	C	FALSE	6.1242	NA	145.125	143.694	149.243	148.337	148.79	144.41	439.764	462.438	454.917	423.855	414.282	484.242	468.097	464.889	447.601	518.899	404.402	449.492	426.602	388.484	460.197	488.137	445.244	440.855	457.878	455.099	456.488	443.049	NA	NA	NA	NA	NA	NA
AT1G06710	1	2056575	2060242	3668	noTE	yes	no	NA	1	NA	0.5	C	FALSE	-3.3814	NA	15.3031	13.2085	10.7847	10.6444	10.7146	14.2558	70.1396	59.5982	49.8344	44.9543	46.8389	25.1685	43.6115	42.6149	48.0476	30.9791	46.1479	30.9995	66.3603	44.825	44.2497	38.3605	56.1316	48.4489	39.5584	39.0435	39.301	52.2902	NA	NA	NA	NA	NA	NA
AT1G06720	1	2060444	2067323	6880	noTE	yes	no	1	0.83	1	1	C	PF1C	-1.5436	LP	58.2956	41.9487	37.3432	37.668	37.5056	50.1221	439.764	473.475	321.788	369.268	373.096	145.977	216.119	292.493	271.427	270.099	278.102	216.996	324.428	287.967	279.265	262.769	401.074	288.607	256.921	259.156	258.039	344.84	NA	NA	NA	NA	NA	NA
AT1G06730	1	2067529	2070446	2918	noTE	yes	no	NA	0.67	1	1	C	FALSE	2.23879	NA	69.444	62.9252	76.2796	70.684	73.4818	66.1846	253.838	192.039	174.421	190.253	233.387	233.564	219.027	204.358	191.348	185.874	234.383	213.419	202.241	180.658	177.982	173.581	202.638	183.616	222.584	206.256	214.42	193.127	NA	NA	NA	NA	NA	NA
AT1G06740	1	2070737	2073535	2799	withTE	yes	no	NA	NA	NA	NA	C	FALSE	-5.98134	NA	13.2686	13.0532	12.4714	12.5623	12.5168	13.1609	44.5331	44.1468	27.7649	32.1102	35.5329	37.2494	30.0435	36.8037	30.3459	46.4686	35.2182	28.6149	36.8668	42.1084	40.3164	26.8523	37.1388	36.536	34.9074	35.1619	35.0346	36.8374	NA	NA	NA	NA	NA	NA
AT1G06760	1	2076504	2077698	1195	noTE	yes	no	1	1	0.88	1	L	FALSE	-0.287038	NA	1249.24	1432.43	1416.61	1212.48	1314.54	1340.84	1515.24	1381.8	1606.09	1468.24	1596.56	1706.43	1714.42	1753.99	1450.7	884.84	1771.84	1688.28	1711.67	1791.64	1808.34	1535.38	1492.84	1711.76	1692.85	1448.91	1570.88	1602.3	NA	NA	NA	NA	NA	NA
AT1G06770	1	2078911	2081939	3029	noTE	yes	no	NA	NA	NA	1	C	FALSE	-2.40706	NA	36.9847	30.7229	25.3692	27.2658	26.3175	33.8538	93.5194	98.2267	148.791	107.569	75.1037	70.4718	85.2848	76.5131	85.9799	108.427	66.793	69.1526	73.7336	110.025	98.3326	90.1471	112.027	93.0596	76.8433	82.5881	79.7157	102.543	NA	NA	NA	NA	NA	NA
AT1G06780	1	2083311	2087131	3821	noTE	yes	no	1	NA	1	1	C	FALSE	0.189071	NA	38.6838	29.4066	36.1291	33.7153	34.9222	34.0452	131.373	164.447	150.927	144.496	151.015	130.876	137.619	132.687	130.656	120.044	126.3	138.305	114.814	118.175	105.216	111.245	147.811	112.363	138.049	128.826	133.438	130.087	NA	NA	NA	NA	NA	NA
AT1G06790	1	2087232	2089786	2555	noTE	yes	no	NA	NA	0.67	0	C	FALSE	-1.16715	NA	28.7467	25.1399	25.5074	24.1695	24.8385	26.9433	76.8195	60.7019	77.5993	78.6701	69.4507	61.4112	65.9019	63.9223	47.2047	54.2134	72.8651	72.7295	70.5736	74.7084	55.0663	56.5817	73.4477	64.2325	65.1715	61.7532	63.4623	68.8401	NA	NA	NA	NA	NA	NA
AT1G06800	1	2089417	2091686	2270	noTE	yes	no	1	0.92	0.83	NA	L	FALSE	-0.334956	NA	41.0772	45.3198	42.0528	42.9231	42.4879	43.1985	111.333	97.123	94.6854	69.8397	78.3339	109.735	103.699	90.0723	111.268	105.522	69.2219	103.729	82.1603	105.95	114.066	109.327	93.2452	102.876	95.4599	97.4354	96.4476	98.0605	NA	NA	NA	NA	NA	NA
AT1G06820	1	2092946	2096232	3287	noTE	yes	no	1	1	1	NA	L	P	1.33204	UC	167.88	209.649	229.319	203.848	216.583	188.764	594.516	611.434	488.378	512.961	830.986	807.406	653.204	723.484	693.74	671.859	626.64	687.949	694.15	725.35	702.095	634.866	551.822	689.115	753.77	670.047	711.909	620.469	NA	NA	NA	NA	NA	NA
AT1G06830	1	2097151	2097655	505	noTE	yes	no	NA	1	NA	NA	L	PF1C	0.302499	MP	374.647	658.87	554.163	565.331	559.747	516.759	211.532	220.734	180.828	143.693	254.383	331.218	238.41	295.398	283.228	259.45	303.605	295.687	328.641	372.184	272.381	357.711	189.197	332.729	279.852	285.492	282.672	260.963	NA	NA	NA	NA	NA	NA
AT1G06840	1	2097747	2103479	5733	noTE	yes	no	1	1	1	1	C	FALSE	-0.0401084	NA	36.4113	29.9916	31.2718	34.8736	33.0727	33.2014	198.172	215.216	206.457	215.139	195.431	192.287	168.631	160.774	210.735	254.609	160.303	174.074	170.641	187.45	184.865	144.811	208.746	171.942	179.281	199.93	189.606	190.344	NA	NA	NA	NA	NA	NA
AT1G06850	1	2105048	2106749	1702	noTE	yes	no	0.98	0	0.98	NA	C	P	-0.152327	MP	63.0298	32.1424	49.9649	40.5023	45.2336	47.5861	128.033	97.123	93.9735	109.978	88.0247	83.5595	84.3157	84.2612	72.4929	74.5434	61.9354	66.7681	50.5602	65.2	57.0329	46.0326	107.277	54.7064	85.0403	68.9349	76.9876	80.9915	NA	NA	NA	NA	NA	NA
AT1G06870	1	2108593	2110986	2394	noTE	yes	no	NA	NA	0	NA	C	FALSE	-3.398	NA	78.7395	78.2183	81.0582	74.1286	77.5934	78.4789	180.359	189.831	187.947	195.872	187.355	200.341	217.089	171.428	175.332	177.162	178.52	178.843	186.441	172.508	183.882	206.187	188.502	187.255	194.053	177.464	185.759	187.879	NA	NA	NA	NA	NA	NA
AT1G06890	1	2111363	2114601	3239	noTE	yes	no	1	1	1	1	C	FALSE	1.51958	NA	110.52	96.0448	116.858	111.704	114.281	103.283	340.678	381.87	354.536	354.818	342.408	392.629	439.023	339.95	335.49	361.1	365.54	385.109	312.841	296.117	293.031	342.367	357.976	311.089	378.503	361.81	370.156	334.532	NA	NA	NA	NA	NA	NA
AT1G06900	1	2114927	2120745	5819	noTE	yes	no	1	1	0.5	1	C	FALSE	2.07825	NA	103.261	92.4371	113.094	105.099	109.096	97.8489	645.729	654.477	526.109	577.181	670.28	674.516	628.975	658.593	647.378	592.475	579.278	627.143	577.229	560.992	568.363	444.981	600.874	537.891	658.091	611.568	634.83	569.383	NA	NA	NA	NA	NA	NA
AT1G06910	1	2120991	2123748	2758	noTE	yes	no	0.33	0.11	0.5	0.67	C	P	-0.103011	MP	29.4009	16.8301	21.1634	23.7726	22.468	23.1155	86.8395	84.9826	75.4636	77.0645	61.3751	42.2831	53.303	76.5131	85.137	44.5324	78.9372	53.6529	48.4535	48.9	42.283	46.0326	81.0876	46.4173	58.3686	65.5649	61.9667	63.7524	NA	NA	NA	NA	NA	NA
AT1G06950	1	2130142	2135665	5524	noTE	yes	no	0.92	1	0.94	1	L	PF1C	0.422592	MP	366.28	532.628	528.865	440.34	484.603	449.454	2364.71	2084.83	1710.75	1933.04	3762.45	2403.09	2535.28	2984.98	2574.34	2465.74	2443.41	2246.27	3270.61	3061.68	3103.38	2333.28	2023.33	2942.24	2921.45	2432.44	2676.95	2482.78	NA	NA	NA	NA	NA	NA
AT1G06960	1	2135851	2137732	1882	noTE	yes	no	NA	1	0	1	L	FALSE	0.0137097	NA	80.6972	104.655	85.4875	100.193	92.8405	92.6763	199.285	115.885	143.808	148.51	162.321	173.159	125.02	183.05	203.149	182.97	180.948	187.189	196.974	214.617	168.149	208.106	151.872	196.961	160.888	188.564	174.726	174.417	NA	NA	NA	NA	NA	NA
AT1G06980	1	2143031	2143821	791	noTE	yes	no	NA	NA	1	NA	C	P	1.05297	MP	31.1465	7.06512	44.0016	19.5671	31.7843	19.1058	33.3998	32.0065	17.0861	16.0551	31.4951	56.3775	26.1669	25.1815	5.90058	1.93619	23.074	30.9995	5.26669	5.43334	5.89996	5.75407	24.6369	5.58851	34.8052	15.4775	25.1414	15.1127	NA	NA	NA	NA	NA	NA
AT1G07000	1	2150194	2152325	2132	noTE	yes	no	1	0	0.5	1	C	FALSE	-5.66366	NA	174.277	161.525	113.419	150.159	131.789	167.901	177.019	292.473	537.5	479.245	198.661	185.24	449.684	133.656	313.574	296.237	364.326	306.418	402.375	355.884	259.598	359.629	371.559	344.372	241.81	320.139	280.974	357.965	NA	NA	NA	NA	NA	NA
AT1G07010	1	2152852	2155269	2418	noTE	yes	no	1	0.88	1	1	L	P	1.04997	MP	571.846	775.416	885.45	675.554	780.502	673.631	1307.05	1520.86	1307.8	1395.19	2176.39	2524.9	1999.35	1863.43	1459.97	1117.18	2006.22	1950.58	1871.78	2090.48	1774.9	1762.66	1382.72	1874.96	2141.02	1633.49	1887.25	1628.84	NA	NA	NA	NA	NA	NA
AT1G07020	1	2155213	2156008	796	noTE	yes	no	0	1	NA	0	L	FALSE	0.677254	NA	112.601	125.975	107.357	140.277	123.817	119.288	79.0462	72.8423	91.8378	114.794	83.9869	80.5392	91.0997	86.1982	121.383	131.661	89.867	103.729	81.107	103.233	78.6661	138.098	89.6301	100.276	85.456	111.66	98.5581	94.9531	NA	NA	NA	NA	NA	NA
AT1G07030	1	2158420	2160809	2390	noTE	yes	no	1	NA	1	0.5	C	FALSE	1.41984	NA	83.6568	72.007	92.8049	79.3997	86.1023	77.8319	201.512	150.099	218.56	229.588	211.582	240.611	242.286	192.735	130.656	127.789	253.814	246.803	194.867	168.433	154.382	170.704	199.94	172.097	221.804	189.765	205.785	186.018	NA	NA	NA	NA	NA	NA
AT1G07040	1	2160938	2163308	2371	noTE	yes	no	1	1	0.5	NA	C	FALSE	-0.35273	NA	67.1275	55.8508	52.9256	66.0751	59.5003	61.4891	122.466	140.166	189.371	184.634	84.7945	142.957	159.909	114.285	166.902	166.513	127.514	165.728	112.707	101.875	138.649	176.458	159.159	132.422	125.486	156.664	141.075	145.791	NA	NA	NA	NA	NA	NA
AT1G07070	1	2168564	2169851	1288	noTE	yes	no	NA	1	0.5	NA	L	FALSE	11.2247	NA	114.6	120.709	167.544	136.342	151.943	117.655	182.586	151.203	108.924	147.707	230.156	216.449	182.199	234.382	139.085	142.31	205.237	215.804	162.214	161.642	146.516	151.524	147.605	155.474	215.797	175.609	195.703	151.539	NA	NA	NA	NA	NA	NA
AT1G07080	1	2169982	2172194	2213	noTE	yes	no	0.75	1	1	1	L	FALSE	0.0141332	NA	417.112	456.72	449.505	424.886	437.196	436.916	760.402	1030.83	955.397	945.646	842.292	1121.51	1085.44	929.779	876.658	904.202	907.171	1073.06	996.457	972.567	1027.58	1046.28	923.068	1010.72	994.756	940.272	967.514	966.895	NA	NA	NA	NA	NA	NA
AT1G07090	1	2173952	2174894	943	noTE	yes	no	0.5	0.67	1	1	C	P	0.203884	MP	112.357	66.5516	107.822	80.4254	94.1236	89.4542	89.0661	114.782	113.195	106.767	76.7188	143.964	101.76	84.2612	46.3617	45.5005	91.0814	120.421	61.0936	73.35	60.9662	55.6227	105.952	62.7581	101.676	75.8412	88.7586	84.3553	NA	NA	NA	NA	NA	NA
AT1G07110	1	2178104	2184148	6045	noTE	yes	no	0.96	0.94	0.9	0.95	L	P	-0.135997	MP	314.546	455.861	381.174	370.016	375.595	385.204	1960.57	2076	1773.39	1795.76	2398.47	2309.46	2096.26	2412.58	2408.28	2373.77	2042.65	2122.27	2573.3	2917.7	3185.98	2345.74	1901.43	2755.68	2304.19	2236.74	2270.47	2328.56	NA	NA	NA	NA	NA	NA
AT1G07135	1	2189928	2190659	732	noTE	yes	no	1	0.67	1	1	L	FALSE	-0.401161	NA	50.0309	126.22	36.0503	109.637	72.8434	88.1255	14.4732	34.2138	57.6656	40.1378	14.5362	24.1618	45.5498	21.3074	85.9799	132.629	58.2921	44.1146	42.1335	142.625	105.216	79.598	36.6226	92.3931	26.3888	80.254	53.3214	64.5079	NA	NA	NA	NA	NA	NA
AT1G07140	1	2191723	2193793	2071	withTE	yes	no	1	1	1	1	L	FALSE	3.30703	NA	635.063	652.105	678.169	665.357	671.763	643.584	1219.09	1340.96	1324.88	1375.92	1313.91	1478.9	1445.97	1379.17	1336.06	1365.98	1414.8	1394.98	1392.51	1356.98	1160.32	1492.22	1315.21	1350.51	1404.49	1377.95	1391.22	1332.86	NA	NA	NA	NA	NA	NA
AT1G07150	1	2193941	2195798	1858	noTE	yes	no	0	0.5	0.5	0	L	F1C	1.07979	HP	5.62028	12.3939	13.3575	11.9707	12.6641	9.00708	11.1333	11.0367	9.96689	9.63307	23.4194	33.2224	25.1978	17.4334	16.8588	20.33	27.9316	23.8457	22.1201	31.2417	15.7332	23.0163	10.4425	23.0278	24.8182	22.2415	23.5299	16.7351	NA	NA	NA	NA	NA	NA
AT1G07170	1	2200123	2201265	1143	noTE	yes	no	1	NA	NA	NA	L	FALSE	0.113216	NA	59.3572	86.5261	71.3032	77.6561	74.4796	72.9417	73.4795	60.7019	69.7682	67.4315	80.7566	80.5392	83.3465	81.3557	82.6082	95.8415	72.8651	103.729	92.6937	92.3667	98.3326	112.204	67.8453	98.8994	81.4995	88.7609	85.1302	83.3723	NA	NA	NA	NA	NA	NA
AT1G07180	1	2204320	2206934	2615	noTE	yes	no	0.75	0.94	1	1	L	PF1C	0.695333	HP	810.052	1475.93	1459.18	1289.81	1374.5	1142.99	2293.45	2117.94	1945.68	2116.06	3667.97	4322.94	3680.81	3591.27	3226.78	2871.37	3725.84	3667.47	3671.94	4041.04	4167.34	3557.93	2118.28	3859.56	3815.75	3372.87	3594.31	2988.92	NA	NA	NA	NA	NA	NA
AT1G07200	1	2208719	2212546	3828	noTE	yes	no	1	1	0.63	1	L	FALSE	8.9053	NA	126.684	131.858	135.502	169.115	152.309	129.271	508.79	399.529	535.364	496.103	448.199	512.431	595.055	519.127	631.363	809.328	688.576	460.223	505.602	494.434	485.763	533.21	484.947	504.752	518.703	647.372	583.038	494.849	NA	NA	NA	NA	NA	NA
AT1G07210	1	2215223	2216982	1760	noTE	yes	no	1	0.33	NA	0.67	L	FALSE	-0.145871	NA	140.06	158.523	143.317	152.573	147.945	149.291	256.065	236.186	238.493	255.276	290.724	240.611	212.243	265.374	273.113	298.174	244.098	258.726	275.974	286.608	274.348	279.072	246.505	279.001	252.238	268.528	260.383	262.753	NA	NA	NA	NA	NA	NA
AT1G07220	1	2216925	2219474	2550	noTE	yes	no	0.33	1	1	0.67	L	P	-0.18932	MP	91.2083	143.075	115.195	109.269	112.232	117.142	180.359	227.356	264.123	258.487	319.796	248.665	368.275	238.256	233.495	214.917	372.827	293.303	344.441	404.784	329.414	380.728	232.581	364.842	293.748	278.635	286.192	298.711	NA	NA	NA	NA	NA	NA
AT1G07230	1	2220253	2222982	2730	noTE	yes	no	NA	NA	0.83	1	L	FALSE	-0.545673	NA	128.366	156.002	129.396	139.891	134.644	142.184	345.131	352.071	348.129	356.424	293.954	386.588	401.226	331.234	373.423	427.898	337.608	388.685	422.388	408.859	410.047	462.244	350.439	425.884	353.251	381.904	367.577	388.162	NA	NA	NA	NA	NA	NA
AT1G07240	1	2223691	2225452	1762	noTE	yes	no	0	0.5	0.17	0.17	C	FALSE	0.0657882	NA	131.376	96.7828	111.367	119.068	115.218	114.08	257.178	269.296	210.017	189.45	158.283	226.517	182.199	217.917	210.735	238.152	154.231	236.073	130.614	168.433	211.415	171.663	231.485	170.531	196.229	209.798	203.013	201.008	NA	NA	NA	NA	NA	NA
AT1G07250	1	2225900	2227566	1667	noTE	yes	no	0.23	0.61	0.52	0.4	C	FALSE	3.20109	NA	348.185	303.995	437.56	356.078	396.819	326.09	502.11	700.831	587.334	531.424	621.019	887.945	708.445	700.24	504.921	532.453	610.853	726.103	453.989	535.184	551.646	486.219	580.425	506.759	729.412	593.582	661.497	543.592	NA	NA	NA	NA	NA	NA
AT1G07280	1	2238087	2241217	3131	noTE	yes	no	0.83	0.7	0.69	0.83	L	FALSE	1.06187	NA	494.844	580.801	626.613	540.307	583.46	537.822	1068.79	2115.74	1521.37	1491.52	1668.43	2158.45	2267.8	1753.02	1410.24	1348.56	1544.74	2463.26	1752.75	1897.59	1957.8	1665.8	1549.36	1818.49	1961.93	1691.7	1826.81	1683.92	NA	NA	NA	NA	NA	NA
AT1G07300	1	2245758	2246492	735	noTE	yes	no	NA	NA	0	NA	L	P	-0.277686	MP	47.1615	85.3258	66.1691	55.7206	60.9448	66.2437	37.8531	40.8358	27.053	32.913	54.9145	54.364	44.5807	40.6778	44.6759	25.1705	53.4344	40.5377	62.1469	62.4834	62.9329	63.2948	34.6637	62.7145	48.6343	40.9546	44.7944	48.6891	NA	NA	NA	NA	NA	NA
AT1G07310	1	2247509	2248961	1453	noTE	yes	no	1	0.75	0.38	0.92	C	P	0.0791926	MP	249.167	171.152	213.511	212.987	213.249	210.16	291.691	427.121	348.841	380.506	255.191	345.312	354.707	285.713	285.757	345.61	307.248	299.264	230.681	254.008	265.498	244.548	362.04	248.684	310.231	309.47	309.85	305.362	NA	NA	NA	NA	NA	NA
AT1G07320	1	2249133	2250529	1397	noTE	yes	no	1	1	1	1	L	PF1C	1.5015	HP	3135.67	4396.56	4893.03	4532.42	4712.72	3766.11	5243.77	4443.38	3799.52	4035.45	7092.86	7260.61	5920.51	7068.26	5877.82	6359.42	6726.67	6363.23	5881.84	6041.87	6502.74	6141.51	4380.53	6141.99	6835.56	6331.79	6583.67	5261.26	NA	NA	NA	NA	NA	NA
AT1G07350	1	2257425	2260101	2677	noTE	yes	no	0.5	0.81	1	1	L	P	-0.347788	MP	113.244	511.144	158.657	327.345	243.001	312.194	342.904	272.607	334.603	262.501	415.089	466.121	408.01	409.684	1465.87	1225.61	425.047	388.685	1106	1075.8	1753.27	1538.25	303.154	1368.33	424.726	876.304	650.515	835.743	NA	NA	NA	NA	NA	NA
AT1G07360	1	2260389	2262865	2477	noTE	yes	no	1	1	1	1	C	P	-0.0894748	MP	218.125	165.731	188.312	190.856	189.584	191.928	553.323	540.799	533.229	533.833	427.203	485.249	493.295	460.047	440.858	461.782	520.986	467.376	477.162	399.35	398.247	367.301	540.296	410.515	466.448	472.75	469.599	475.405	NA	NA	NA	NA	NA	NA
AT1G07370	1	2263140	2264551	1412	noTE	yes	no	NA	NA	1	NA	L	FALSE	-0.25588	NA	62.608	86.6341	74.631	68.4634	71.5472	74.6211	116.899	58.4945	75.4636	102.753	123.558	65.4381	116.297	116.222	110.425	95.8415	86.2238	94.1906	101.12	112.742	124.882	150.565	88.4025	122.327	105.379	96.6703	101.025	105.365	NA	NA	NA	NA	NA	NA
AT1G07380	1	2264829	2268306	3478	noTE	yes	no	1	NA	NA	NA	L	FALSE	-1.47809	NA	22.7325	24.7531	20.2277	24.2714	22.2495	23.7428	97.9727	97.123	63.3609	57.7984	65.4129	75.5055	83.3465	57.1427	80.9223	82.2882	86.2238	88.2292	95.8537	74.7084	86.5327	87.2701	79.0638	86.0912	70.3519	84.4159	77.3839	82.5775	NA	NA	NA	NA	NA	NA
AT1G07390	1	2269893	2274820	4928	noTE	yes	no	NA	NA	NA	0	L	PF1L	-0.516498	LP	7.55567	23.6047	12.8776	9.99352	11.4355	15.5802	35.6264	41.9395	32.0364	39.335	78.3339	55.3707	63.9636	56.1741	61.5347	31.9472	53.4344	50.076	119.027	141.267	107.183	97.8192	37.2343	116.324	63.4606	49.2481	56.3543	76.7791	NA	NA	NA	NA	NA	NA
AT1G07400	1	2274943	2275758	816	noTE	yes	no	NA	1	NA	1	L	P	-0.610587	MP	14.9243	246.053	11.735	108.118	59.9267	130.489	6.67996	7.7257	14.2384	20.0689	3.23027	5.0337	23.2595	6.77964	208.206	118.108	19.4307	7.15372	95.8537	89.65	310.731	306.884	12.1782	200.78	9.57577	88.2246	48.9002	106.479	NA	NA	NA	NA	NA	NA
AT1G07420	1	2277807	2280297	2491	noTE	yes	no	1	1	0	0.5	C	P	0.627827	MP	53.6903	33.8903	51.4579	48.5537	50.0058	43.7903	138.052	165.551	118.179	113.189	112.252	137.923	127.927	134.624	100.31	113.267	106.869	163.343	82.1603	92.3667	82.5994	80.557	133.743	84.4209	128.182	120.947	124.564	109.082	NA	NA	NA	NA	NA	NA
AT1G07440	1	2286149	2287730	1582	noTE	yes	no	0.5	1	1	0.67	L	F1C	1.29456	HP	236.449	305.655	332.051	299.644	315.848	271.052	439.764	386.285	353.113	317.088	495.038	588.943	454.529	562.71	493.12	441.452	425.047	536.529	376.042	459.117	620.479	478.547	374.062	483.546	525.305	474.037	499.671	428.804	NA	NA	NA	NA	NA	NA
AT1G07450	1	2287926	2289336	1411	noTE	yes	no	NA	0.5	NA	NA	C	FALSE	0.412491	NA	25.952	17.1318	24.3116	22.4105	23.361	21.5419	47.873	35.3175	19.9338	43.3488	37.1481	33.2224	25.1978	41.6463	32.8747	21.2981	42.5047	29.8072	31.6001	13.5833	27.5331	23.9753	36.6183	24.173	34.3037	31.6212	32.9624	30.3956	NA	NA	NA	NA	NA	NA
AT1G07470	1	2291457	2294588	3132	noTE	yes	no	0.67	0.63	0.5	0.75	L	FALSE	0.243925	NA	39.3787	51.6361	44.9388	49.0659	47.0024	45.5074	95.7461	129.129	123.162	145.299	127.596	138.93	156.032	140.435	152.572	164.576	167.59	129.959	155.894	172.508	159.299	159.196	123.334	161.724	140.748	153.674	147.211	142.529	NA	NA	NA	NA	NA	NA
AT1G07480	1	2296023	2299470	3448	noTE	yes	no	1	0.67	1	1	C	FALSE	0.497597	NA	46.0029	37.7636	39.4426	48.4237	43.9331	41.8832	149.186	156.721	168.013	160.551	136.479	118.795	154.094	134.624	173.646	175.225	166.375	152.613	114.814	126.325	141.599	138.098	158.618	130.209	135.998	166.965	151.481	144.413	NA	NA	NA	NA	NA	NA
AT1G07510	1	2305378	2309544	4167	noTE	yes	no	0.83	0.5	NA	1	C	FALSE	-2.16792	NA	112.921	108.973	107.93	105.405	106.668	110.947	459.804	477.889	468.444	476.034	405.398	499.343	453.56	440.676	487.22	426.93	446.906	395.839	489.802	461.834	453.313	411.416	470.543	454.091	449.745	439.224	444.484	462.317	NA	NA	NA	NA	NA	NA
AT1G07520	1	2309564	2311805	2242	noTE	yes	no	1	1	NA	0.5	L	FALSE	-1.09501	NA	34.8202	49.9393	29.1505	39.0533	34.1019	42.3797	59.0063	61.8056	97.5331	93.9224	70.2583	59.3977	72.6859	59.0797	92.7235	109.395	80.1517	67.9603	88.4804	120.892	142.582	95.9012	78.0668	111.964	65.3554	87.5576	76.4565	95.0154	NA	NA	NA	NA	NA	NA
AT1G07530	1	2313582	2316469	2888	noTE	yes	no	NA	1	1	1	L	FALSE	-0.0886124	NA	125.489	143.404	125.21	142.096	133.653	134.447	309.505	389.596	358.808	391.745	352.099	373.501	375.059	345.762	412.198	513.091	372.827	343.379	391.842	414.292	458.23	392.236	362.413	414.15	361.605	410.374	385.989	388.282	NA	NA	NA	NA	NA	NA
AT1G07570	1	2331170	2333738	2569	noTE	yes	no	1	1	1	NA	C	FALSE	3.22993	NA	70.7397	61.7478	82.6337	78.8972	80.7654	66.2438	234.912	148.996	168.013	175.001	191.393	229.537	197.706	230.508	184.604	186.843	225.882	213.419	160.107	167.075	134.716	172.622	181.73	158.63	212.286	202.687	207.486	170.18	NA	NA	NA	NA	NA	NA
AT1G07590	1	2336523	2339391	2869	noTE	yes	no	0.75	0.92	0.94	1	L	PF1C	0.506062	MP	240.164	698.568	703.155	467.558	585.356	469.366	446.444	867.485	889.901	552.296	1600.6	2049.72	2575.99	1843.09	1009.84	880.967	1142.77	2332.11	1625.3	1549.86	2386.53	2455.07	689.031	2004.19	2017.35	1341.42	1679.39	1346.61	NA	NA	NA	NA	NA	NA
AT1G07610	1	2341542	2342123	582	noTE	yes	no	0.5	1	1	1	L	PF1C	0.957004	MP	83.2746	388.098	495.038	268.051	381.545	235.686	27.8332	70.6349	57.6656	37.7295	228.541	375.514	326.602	221.791	105.368	92.9372	134.801	290.918	187.494	249.933	232.065	233.999	48.4658	225.873	288.112	156.006	222.059	137.169	NA	NA	NA	NA	NA	NA
AT1G07615	1	2342198	2344271	2074	noTE	yes	no	0	NA	NA	NA	L	FALSE	-1.02277	NA	23.1848	26.8443	23.6248	22.6616	23.1432	25.0146	53.4397	54.0799	39.8676	44.9543	57.3372	54.364	44.5807	39.7093	59.8488	56.1496	25.5028	46.4992	62.1469	55.6917	52.1163	52.7456	48.0853	55.6751	48.9978	47.0001	47.9989	51.8802	NA	NA	NA	NA	NA	NA
AT1G07620	1	2344390	2346842	2453	noTE	yes	no	1	1	0.5	1	L	FALSE	-3.91938	NA	76.6003	90.3199	52.6244	60.5237	56.5741	83.4601	72.3662	174.38	227.103	277.753	120.327	95.6403	219.996	80.3871	145.829	86.1605	229.525	132.344	288.615	220.05	181.915	195.638	187.901	221.555	129.088	148.465	138.776	204.728	NA	NA	NA	NA	NA	NA
AT1G07630	1	2349097	2351692	2596	noTE	yes	no	1	0.6	1	1	L	FALSE	-1.38382	NA	111.742	116.437	99.114	122.568	110.841	114.09	210.419	279.229	299.007	371.676	230.964	228.53	335.324	234.382	279.013	298.174	352.182	343.379	292.828	309.7	290.081	316.474	290.082	302.271	257.3	318.187	287.743	296.177	NA	NA	NA	NA	NA	NA
AT1G07640	1	2354354	2356227	1874	noTE	yes	no	0.5	0.75	0.67	0.5	L	FALSE	-0.465907	NA	158.561	196.624	184.023	153.429	168.726	177.593	333.998	247.222	298.295	309.061	389.247	361.42	312.065	316.706	242.767	205.236	383.756	318.341	360.242	392.559	384.481	336.613	297.144	368.473	344.859	287.525	316.192	332.809	NA	NA	NA	NA	NA	NA
AT1G07650	1	2359549	2366561	7013	noTE	yes	no	0.75	0.67	0.21	0.83	C	PF1C	-0.745324	LP	125.327	76.9038	76.2021	89.9376	83.0698	101.115	784.895	784.71	967.5	978.559	612.943	403.703	618.315	502.662	605.231	603.124	756.583	557.99	591.976	607.175	430.697	527.456	878.916	539.326	534.406	630.732	582.569	709.121	NA	NA	NA	NA	NA	NA
AT1G07660	1	2368837	2369734	898	noTE	yes	no	0.11	0.38	0.46	0.2	L	FALSE	0.94696	NA	79.9993	85.3929	88.8756	81.6241	85.2498	82.6961	72.3662	75.0496	79.7351	60.2067	73.4885	68.4583	85.2848	92.0094	69.1211	66.7986	59.5065	97.7675	67.4136	91.0084	63.9162	84.393	71.8394	76.6828	79.8103	73.2984	76.5544	74.2611	NA	NA	NA	NA	NA	NA
AT1G07670	1	2370052	2374545	4494	noTE	yes	no	0.67	1	1	0.89	C	PF1C	-0.238564	MP	117.414	73.8723	92.5799	88.3191	90.4495	95.6433	397.457	480.097	635.033	598.053	386.017	444.979	455.498	377.723	382.695	428.867	386.185	389.878	328.641	301.55	370.714	327.023	527.66	331.982	416.054	396.906	406.48	429.821	NA	NA	NA	NA	NA	NA
AT1G07700	1	2379647	2381362	1716	noTE	yes	no	0.5	1	1	1	L	P	0.144886	MP	625.605	865.282	802.148	723.465	762.806	745.443	901.794	1100.36	1181.79	1110.21	1266.26	1415.48	1495.39	1328.81	1175.9	1044.58	1283.64	1461.74	1505.22	1395.01	1472.04	1567.02	1073.54	1484.82	1376.49	1241.47	1308.98	1279.18	NA	NA	NA	NA	NA	NA
AT1G07705	1	2381615	2386092	4478	withTE	yes	no	1	1	1	NA	C	FALSE	-0.43906	NA	62.6316	54.7179	56.4863	57.3886	56.9374	58.6748	257.178	281.436	311.109	272.134	269.727	229.537	264.577	247.941	234.337	265.258	270.815	257.534	257.014	270.308	237.965	214.819	280.464	245.027	252.945	256.986	254.966	262.746	NA	NA	NA	NA	NA	NA
AT1G07720	1	2390655	2392453	1799	noTE	yes	no	1	0.63	0.83	1	C	P	1.561	MP	417.254	300.676	504.141	395.766	449.954	358.965	683.582	824.442	743.957	750.577	913.358	1124.53	888.706	701.208	528.524	504.378	870.738	944.291	580.389	582.725	516.246	484.301	750.639	540.915	906.95	711.983	809.467	645.777	NA	NA	NA	NA	NA	NA
AT1G07740	1	2397442	2400508	3067	noTE	yes	no	NA	1	1	1	C	FALSE	3.26555	NA	5.9496	4.95287	7.09451	7.06284	7.07867	5.45124	14.4732	22.0734	16.3742	20.0689	23.4194	17.1146	19.3829	27.1186	23.6023	23.2343	25.5028	14.3074	12.6401	12.225	16.7165	19.1802	18.2474	15.1905	21.7589	21.6617	21.7103	16.7189	NA	NA	NA	NA	NA	NA
AT1G07745	1	2400589	2402873	2285	noTE	yes	no	1	NA	NA	NA	L	FALSE	5.40871	NA	29.9107	30.9009	29.7833	36.3842	33.0837	30.4058	87.9528	55.1835	67.6325	62.6149	75.9112	67.4516	66.871	61.9853	76.7076	111.331	78.9372	65.5758	65.3069	77.425	64.8995	74.8029	68.3459	70.6086	68.0548	83.1379	75.5963	69.4773	NA	NA	NA	NA	NA	NA
AT1G07750	1	2404037	2405943	1907	noTE	yes	no	0.83	1	1	NA	C	P	0.384694	MP	121.835	81.3756	121.887	96.8874	109.387	101.605	195.945	294.68	242.053	196.675	188.163	268.8	238.41	234.382	133.185	161.672	167.59	276.611	139.041	146.7	167.165	167.827	232.338	155.183	232.439	184.764	208.601	193.761	NA	NA	NA	NA	NA	NA
AT1G07770	1	2408203	2409580	1378	noTE	yes	no	1	1	1	0.87	L	PF1C	2.39999	HP	758.307	941.877	1161.57	979.183	1070.38	850.092	1304.82	971.23	946.854	956.885	1796.84	1517.16	1449.84	1638.74	1228.16	1269.17	1323.72	1576.2	1271.38	1270.04	1259.64	1390.57	1044.95	1297.91	1600.64	1349.31	1474.98	1171.43	NA	NA	NA	NA	NA	NA
AT1G07790	1	2412980	2413708	729	noTE	yes	no	1	1	1	1	C	FALSE	5.15534	NA	367.972	339.665	480.965	372.607	426.786	353.819	356.264	230.667	248.46	237.616	381.171	339.272	332.417	349.636	223.379	201.364	330.322	331.456	270.708	205.108	257.631	257.015	268.252	247.616	350.624	271.63	311.127	257.934	NA	NA	NA	NA	NA	NA
AT1G07810	1	2416265	2420757	4493	noTE	yes	no	1	0.67	1	0.67	C	FALSE	-1.5578	NA	66.0946	58.4314	56.2669	56.3214	56.2942	62.263	291.691	261.57	323.924	310.666	209.16	279.874	253.916	268.28	252.882	281.716	234.383	243.226	271.761	228.2	297.948	252.22	296.963	262.532	252.807	253.052	252.93	279.748	NA	NA	NA	NA	NA	NA
AT1G07820	1	2421216	2421947	732	noTE	yes	no	1	1	1	1	L	FALSE	1.82216	NA	274.057	318.81	367.031	307.383	337.207	296.433	240.478	188.728	176.556	196.675	260.844	257.726	260.7	295.398	209.049	206.204	234.383	250.38	235.948	203.75	228.132	265.646	200.609	233.369	268.667	225.004	246.836	216.989	NA	NA	NA	NA	NA	NA
AT1G07830	1	2422241	2423655	1415	noTE	yes	no	NA	NA	NA	1	L	P	-0.230407	MP	57.5726	84.8776	65.9375	70.2213	68.0794	71.2251	85.7261	75.0496	84.0066	81.0783	95.2928	73.4921	98.8528	105.569	96.0952	96.8096	102.011	102.537	129.561	114.1	111.116	125.631	81.4652	120.102	93.3016	99.3632	96.3324	100.783	NA	NA	NA	NA	NA	NA
AT1G07840	1	2424054	2426676	2623	noTE	yes	no	1	1	1	NA	C	FALSE	1.70833	NA	65.7988	56.7401	69.1203	68.8938	69.0071	61.2694	171.452	174.38	168.725	175.803	200.276	201.348	155.063	168.522	151.729	166.513	218.595	185.997	158.001	153.492	153.399	130.426	172.59	148.829	181.303	180.708	181.006	160.71	NA	NA	NA	NA	NA	NA
AT1G07870	1	2428773	2432057	3285	noTE	yes	no	NA	0.5	1	NA	C	FALSE	-0.624903	NA	31.2298	23.3092	23.2772	26.3122	24.7947	27.2695	77.9328	105.952	112.483	113.991	69.4507	77.519	86.254	72.639	84.2941	93.9053	99.5824	67.9603	70.5736	81.5	69.8162	84.393	102.59	76.5707	76.4657	86.4355	81.4506	89.5804	NA	NA	NA	NA	NA	NA
AT1G07880	1	2434030	2435763	1734	noTE	yes	no	NA	NA	NA	NA	C	FALSE	-4.24339	NA	18.8947	17.8561	16.4225	15.9207	16.1716	18.3754	35.6264	30.9028	22.7815	41.7433	30.6875	23.155	24.2286	35.8352	28.66	30.011	26.7172	25.038	24.2268	32.6	34.4164	32.6064	32.7635	30.9624	28.4766	27.6065	28.0416	31.8629	NA	NA	NA	NA	NA	NA
AT1G07890	1	2437330	2439665	2336	noTE	yes	no	1	1	0.97	1	L	FALSE	-0.320367	NA	2273.39	2438.62	2638.67	2020.4	2329.54	2356	4698.24	4564.78	5970.88	6008.63	5338.82	6504.55	7236.61	5575.77	3886.8	4072.78	6023.52	4895.53	5572.16	3442.02	6164.47	7607.84	5310.63	5696.62	6163.94	4719.66	5441.8	5503.63	NA	NA	NA	NA	NA	NA
AT1G07900	1	2442622	2443632	1011	noTE	yes	no	NA	NA	NA	NA	C	P	-0.579765	MP	18.7319	3.38066	6.62937	6.58309	6.60623	11.0563	7.79328	11.0367	32.0364	24.8854	1.61513	0	19.3829	5.81112	0.842941	2.90429	12.1442	10.7306	6.32003	5.43334	0	1.91802	18.938	3.41785	6.70229	6.6555	6.67889	11.1779	NA	NA	NA	NA	NA	NA
AT1G07910	1	2445470	2454645	9176	noTE	yes	no	NA	1	1	NA	L	FALSE	-1.97969	NA	29.1516	31.0841	29.1016	27.3083	28.205	30.1178	291.691	261.57	266.258	250.46	272.15	272.827	258.762	264.406	267.212	247.833	241.669	245.611	310.735	283.892	295.981	250.302	267.495	285.227	267.036	250.581	258.809	276.361	NA	NA	NA	NA	NA	NA
AT1G07920	1	2454846	2457321	2476	noTE	yes	no	0.97	0.95	1	0.99	C	FALSE	-2.43017	NA	378.817	370.665	388.236	341.436	364.836	374.741	1066.57	888.455	872.815	923.972	1106.37	870.83	904.213	963.677	763.704	756.083	885.311	976.483	965.911	804.134	902.693	998.331	937.952	917.767	961.272	845.395	903.333	927.86	NA	NA	NA	NA	NA	NA
AT1G07930	1	2458244	2460790	2547	noTE	yes	no	0.95	0.97	1	0.99	C	P	0.314271	MP	406.43	311.885	406.132	341.896	374.014	359.157	1138.93	1068.35	953.262	980.165	1074.87	1037.95	998.22	1026.63	801.637	768.668	943.604	969.329	892.177	787.834	755.195	742.275	1035.18	794.37	1034.42	870.809	952.614	914.774	NA	NA	NA	NA	NA	NA
AT1G07940	1	2462953	2465504	2552	noTE	yes	no	0.97	0.98	1	0.92	L	FALSE	0.997611	NA	223.148	258.536	285.595	231.393	258.494	240.842	631.256	492.237	603.709	550.69	703.39	697.671	766.594	747.697	536.953	446.292	552.561	826.255	669.923	556.917	723.728	688.57	569.473	659.785	728.838	590.515	659.677	614.629	NA	NA	NA	NA	NA	NA
AT1G07950	1	2465770	2467022	1253	noTE	yes	no	NA	NA	NA	NA	C	FALSE	1.11121	NA	74.5494	59.2595	78.1635	72.6356	75.3996	66.9045	92.4061	87.19	96.1093	97.9362	94.4853	98.6606	97.8837	100.726	82.6082	84.2243	92.2958	104.921	73.7336	71.9917	67.8495	83.434	93.4104	74.2522	97.9389	91.0124	94.4756	83.8313	NA	NA	NA	NA	NA	NA
AT1G07960	1	2467161	2469154	1994	noTE	yes	no	1	0	NA	1	C	FALSE	0.129273	NA	93.4046	71.8928	86.5598	81.5184	84.0391	82.6487	180.359	158.929	211.44	194.267	178.472	190.274	164.755	156.9	166.059	141.342	163.947	178.843	133.774	143.983	127.832	167.827	186.249	143.354	172.6	162.548	167.574	164.801	NA	NA	NA	NA	NA	NA
AT1G07970	1	2469286	2472628	3343	noTE	yes	no	1	NA	0.5	1	L	FALSE	0.0731879	NA	41.2147	51.9727	49.7886	44.1861	46.9874	46.5937	143.619	133.544	136.689	137.271	164.744	158.058	179.292	163.68	167.745	145.214	136.015	141.882	169.587	176.583	182.899	165.909	137.781	173.745	166.443	147.714	157.079	155.763	NA	NA	NA	NA	NA	NA
AT1G07980	1	2473165	2474927	1763	withTE	yes	no	0.85	0.56	0.71	0.84	L	FALSE	-1.79157	NA	77.9478	86.5569	74.0005	75.0805	74.5405	82.2524	132.486	147.892	141.672	127.638	139.709	139.937	117.267	124.939	112.111	130.693	159.089	127.575	158.001	160.283	139.632	152.483	137.422	152.6	130.463	132.367	131.415	145.011	NA	NA	NA	NA	NA	NA
AT1G07990	1	2477157	2483138	5982	noTE	yes	no	0.5	1	0.75	1	C	FALSE	-1.38455	NA	101.45	84.4933	75.8172	86.6489	81.233	92.9714	578.93	591.568	636.457	620.53	446.584	425.851	490.388	451.33	543.697	559.559	499.126	470.953	482.429	532.467	538.863	467.998	606.871	505.439	453.538	518.334	485.936	556.155	NA	NA	NA	NA	NA	NA
AT1G08000	1	2483240	2485109	1870	noTE	yes	no	1	1	NA	0	C	FALSE	2.60372	NA	51.0187	46.9851	56.029	52.4771	54.253	49.0019	96.8594	105.952	89.702	89.1059	100.946	112.755	108.544	96.852	91.8805	85.1924	111.727	103.729	99.0137	71.9917	83.5827	96.8602	95.4049	87.8621	104.774	98.1321	101.453	91.6335	NA	NA	NA	NA	NA	NA
AT1G08010	1	2485906	2488027	2122	noTE	yes	no	0.67	0	1	0.4	C	FALSE	-0.481898	NA	77.8699	64.7529	69.2119	67.0898	68.1508	71.3114	193.719	176.587	169.437	121.216	143.747	180.207	124.051	139.467	145.829	142.31	127.514	153.805	129.561	131.758	140.616	147.688	165.24	137.406	146.868	142.364	144.616	151.323	NA	NA	NA	NA	NA	NA
AT1G08030	1	2489501	2493250	3750	noTE	yes	no	NA	NA	1	1	C	P	0.0142198	MP	49.1765	26.2551	40.0179	35.7396	37.8788	37.7158	190.379	211.905	158.758	176.606	140.517	142.957	138.588	178.208	117.169	123.916	159.089	135.921	93.7471	88.2917	110.133	101.655	184.412	98.4566	150.067	134.024	142.045	141.434	NA	NA	NA	NA	NA	NA
AT1G08040	1	2495342	2498764	3423	noTE	yes	no	1	1	1	NA	L	P	-0.180623	MP	49.2929	79.4443	60.3334	62.9578	61.6456	64.3686	183.699	166.654	161.606	162.959	199.469	200.341	194.798	231.476	229.28	232.343	184.592	215.804	274.921	279.817	263.531	269.482	168.73	271.938	206.521	215.505	211.013	220.334	NA	NA	NA	NA	NA	NA
AT1G08050	1	2498836	2501427	2592	noTE	yes	no	NA	NA	1	NA	C	FALSE	-1.94665	NA	87.1735	60.6251	42.8977	53.2208	48.0592	73.8993	79.0462	150.099	349.553	325.116	76.7188	72.4853	248.101	47.4575	84.2941	88.0967	275.673	103.729	208.561	143.983	109.149	166.868	225.954	157.14	111.191	137.948	124.569	191.547	NA	NA	NA	NA	NA	NA
AT1G08060	1	2501742	2511084	9343	noTE	yes	no	NA	1	0.81	1	C	FALSE	-478.908	NA	50.5022	50.4603	36.2047	44.6848	40.4447	50.4812	459.804	493.341	467.02	467.204	379.556	252.692	332.417	388.376	511.665	467.59	412.902	277.803	484.535	505.3	514.28	381.687	471.842	471.45	338.26	417.49	377.875	471.646	NA	NA	NA	NA	NA	NA
AT1G08110	1	2535328	2537931	2604	noTE	yes	no	1	1	1	0.88	L	P	-0.672112	UC	317.778	421.978	321.753	347.969	334.861	369.878	902.908	866.382	766.027	774.659	868.942	857.743	748.18	876.51	947.465	945.83	913.243	817.909	1053.34	1030.98	1193.76	1117.25	827.494	1098.83	837.844	906.112	871.978	963.162	NA	NA	NA	NA	NA	NA
AT1G08125	1	2539614	2542334	2721	noTE	yes	no	NA	1	1	1	C	FALSE	-1.34332	NA	57.6136	46.9891	41.7846	48.546	45.1653	52.3013	144.732	155.618	157.334	169.381	120.327	108.728	97.8837	127.845	155.944	134.565	98.3679	139.498	145.361	115.458	128.816	121.794	156.766	127.857	113.696	132.094	122.895	142.312	NA	NA	NA	NA	NA	NA
AT1G08130	1	2542702	2547946	5245	noTE	yes	no	NA	NA	1	1	L	FALSE	-1.67636	NA	60.0406	68.882	58.4669	55.6344	57.0507	64.4613	396.344	316.753	246.325	300.231	324.642	283.901	276.206	341.887	302.616	315.599	291.461	257.534	407.642	364.034	358.914	314.556	314.913	361.286	306.659	291.802	299.231	338.1	NA	NA	NA	NA	NA	NA
AT1G08160	1	2559487	2560403	917	noTE	yes	no	NA	1	1	NA	L	FALSE	4.59034	NA	77.4331	84.6835	93.8844	101.514	97.6992	81.0583	91.2928	55.1835	73.3278	64.2205	100.138	79.5325	75.5933	89.1038	82.6082	90.0329	98.3679	101.344	87.427	70.6334	80.6328	71.9259	71.0061	77.6548	86.092	93.0884	89.5902	74.3304	NA	NA	NA	NA	NA	NA
AT1G08180	1	2564572	2565121	550	noTE	yes	no	0.33	0.5	NA	1	C	FALSE	0.467048	NA	70.6567	40.5063	66.1974	59.0474	62.6224	55.5815	42.3064	45.2505	34.1722	33.7157	35.5329	42.2831	33.9201	33.8982	32.8747	40.66	18.2163	38.1532	23.1734	27.1667	16.7165	22.0573	38.8612	22.2785	36.4086	32.476	34.4423	30.5698	NA	NA	NA	NA	NA	NA
AT1G08190	1	2567475	2573393	5919	noTE	yes	no	1	0.89	1	0.83	L	FALSE	29.9201	NA	246.695	248.178	284.046	255.177	269.611	247.437	1371.62	1591.49	1455.17	1422.48	1519.03	1840.32	1690.19	1675.54	1378.21	1219.8	1647.97	1795.58	1495.74	1537.63	1511.37	1331.11	1460.19	1468.96	1681.27	1510.39	1595.83	1464.58	NA	NA	NA	NA	NA	NA
AT1G08200	1	2573848	2576714	2867	noTE	yes	no	1	0.95	1	1	C	FALSE	3.29328	NA	947.928	878.593	1040.58	1014.28	1027.43	913.261	2880.18	2826.5	2541.56	2622.6	2985.57	3184.32	2753.34	3010.16	2984.01	2614.83	3070.05	2962.83	2548.02	2457.23	2488.8	2581.66	2717.71	2518.93	2983.35	2907.93	2945.64	2618.32	NA	NA	NA	NA	NA	NA
AT1G08210	1	2577020	2580669	3650	noTE	yes	no	NA	NA	1	NA	C	FALSE	0.193142	NA	30.0332	23.3348	28.2715	26.3904	27.3309	26.684	125.806	96.0194	113.907	102.753	88.0247	107.721	106.606	110.411	101.153	87.1286	81.3661	115.652	87.427	70.6334	94.3993	88.2291	109.621	85.1722	103.191	96.3248	99.7578	97.3968	NA	NA	NA	NA	NA	NA
AT1G08220	1	2581022	2583323	2302	noTE	yes	no	NA	0	1	1	C	FALSE	-0.730589	NA	22.1376	19.4056	22.1678	17.3794	19.7736	20.7716	59.0063	47.4578	48.4106	48.9681	54.107	47.3168	53.303	49.3945	39.6182	34.8515	49.7912	35.7686	49.5069	61.125	37.3664	30.6884	50.9607	44.6717	51.0303	40.0074	45.5188	47.8162	NA	NA	NA	NA	NA	NA
AT1G08230	1	2583654	2586744	3091	noTE	yes	no	NA	NA	0	NA	C	FALSE	-3.39365	NA	15.9875	14.5959	12.2302	13.6307	12.9304	15.2917	70.1396	44.1468	44.851	38.5323	33.9178	53.3572	25.1978	38.7408	43.8329	46.4686	40.0758	38.1532	43.1868	35.3167	51.133	50.8276	49.4174	45.116	37.8034	42.1326	39.968	47.2667	NA	NA	NA	NA	NA	NA
AT1G08250	1	2588857	2590301	1445	noTE	yes	no	1	1	1	1	C	FALSE	6.66849	NA	151.905	143.074	213.78	140.085	176.933	147.489	229.345	260.466	185.099	203.097	290.724	419.811	275.237	249.878	118.012	111.331	310.891	269.457	201.188	258.083	171.099	196.597	219.502	206.742	308.913	202.423	255.668	213.122	NA	NA	NA	NA	NA	NA
AT1G08260	1	2590944	2606892	15949	noTE	yes	no	0.67	1	1	0.5	L	FALSE	-2.06839	NA	10.2254	12.1565	8.18298	10.2047	9.19384	11.191	232.685	131.337	137.401	150.918	151.015	76.5123	130.835	163.68	191.348	234.279	133.586	91.8061	253.854	183.375	184.865	153.442	163.085	193.884	130.51	162.755	146.633	178.485	NA	NA	NA	NA	NA	NA
AT1G08280	1	2608408	2609853	1446	noTE	yes	no	1	0	NA	1	C	P	0.0863008	MP	53.2017	28.3331	48.5539	35.127	41.8405	40.7674	100.199	77.257	61.2252	69.037	82.3718	73.4921	51.3647	73.6075	42.147	25.1705	61.9354	73.9218	45.2935	44.825	35.3997	38.3605	76.9296	40.9697	70.209	50.7937	60.5013	58.9497	NA	NA	NA	NA	NA	NA
AT1G08300	1	2614774	2618823	4050	noTE	yes	no	NA	NA	NA	0	C	F1C	-1.31728	LP	12.7383	7.93963	6.97267	7.38405	7.17836	10.339	66.7996	49.6652	44.1391	45.7571	27.4573	32.2157	24.2286	29.0556	37.0894	31.9472	27.9316	22.6534	33.7068	29.8833	31.4664	33.5654	51.5902	32.1555	28.2393	29.9054	29.0724	41.8729	NA	NA	NA	NA	NA	NA
AT1G08315	1	2620335	2621545	1211	noTE	yes	no	NA	NA	NA	1	L	FALSE	3.45674	NA	51.2348	57.6764	59.8075	71.3705	65.589	54.4556	42.3064	73.9459	73.3278	58.6012	58.9524	81.546	88.1922	61.0167	93.5664	99.7139	55.8633	96.5752	53.7202	62.4834	83.5827	79.598	62.0453	69.8461	72.4268	86.4297	79.4283	65.9457	NA	NA	NA	NA	NA	NA
AT1G08340	1	2631068	2632871	1804	withTE	yes	no	NA	NA	NA	0.5	L	FALSE	0.751109	NA	10.0879	10.5004	9.81182	11.0864	10.4491	10.2942	28.9465	17.6587	14.9503	11.2386	17.7665	19.1281	14.5372	19.3704	21.0735	20.33	24.2884	14.3074	21.0668	21.7333	14.7499	18.2212	18.1985	18.9428	17.7005	19.9998	18.8502	18.5707	NA	NA	NA	NA	NA	NA
AT1G08350	1	2632810	2635852	3043	noTE	yes	no	1	NA	1	NA	C	FALSE	-0.111397	NA	34.4177	33.0848	32.8227	34.5313	33.677	33.7512	110.219	111.471	102.517	94.7252	104.176	98.6606	111.452	85.2297	94.4093	122.948	80.1517	122.806	113.76	100.517	96.366	92.0651	104.733	100.677	99.8795	105.079	102.479	102.705	NA	NA	NA	NA	NA	NA
AT1G08360	1	2636011	2637915	1905	noTE	yes	no	1	0.94	1	1	L	FALSE	0.661707	NA	841.851	1023.98	1021.12	965.224	993.174	932.916	1733.45	1496.58	1513.54	1671.34	2043.95	1638.97	1865.61	2232.44	1896.62	1778.39	1668.61	2011.39	1951.83	1889.44	1930.27	2031.19	1603.73	1950.68	1945.24	1838.75	1892	1777.21	NA	NA	NA	NA	NA	NA
AT1G08370	1	2638181	2640554	2374	noTE	yes	no	0	1	1	1	C	FALSE	-0.614174	NA	136.779	128.58	124.123	136.201	130.162	132.68	320.638	347.656	292.599	337.96	260.036	313.096	328.54	276.997	354.035	353.355	292.675	293.303	304.415	309.7	342.198	264.687	324.713	305.25	294.667	323.342	309.005	314.982	NA	NA	NA	NA	NA	NA
AT1G08380	1	2640813	2641828	1016	noTE	yes	yes	1	1	0.99	0.99	L	FALSE	1.7166	NA	34742.2	40260.8	44833.1	39643.3	42238.2	37501.5	36723.1	37300.8	33387.7	33780.8	38820.5	50638	44366.5	48376.6	36626.6	36235.8	38578.5	49669.5	35958.8	38008.9	45342.2	44310.2	35298.1	40905	45550.4	40277.6	42914	38101.5	L	FALSE	0.18704	NA	38.0945	49.5185
AT1G08390	1	2642214	2643285	1072	noTE	yes	no	NA	NA	0.5	0	L	FALSE	5.57805	NA	78.5986	88.7838	117.863	106.333	112.098	83.6912	77.9328	91.6047	84.0066	83.4866	109.021	131.883	130.835	133.656	107.053	106.491	86.2238	156.19	65.3069	77.425	121.932	116.04	84.2577	95.1762	126.349	113.989	120.169	89.7169	NA	NA	NA	NA	NA	NA
AT1G08400	1	2643330	2646035	2706	noTE	yes	no	NA	1	0.67	0.5	C	FALSE	-0.178983	NA	29.4771	21.1106	26.4236	22.6667	24.5452	25.2939	83.4995	82.7753	79.7351	73.0508	80.7566	73.4921	64.9327	66.8279	49.7335	60.99	59.5065	75.1141	54.7736	65.2	45.233	63.2948	79.7652	57.1253	71.5023	61.336	66.4192	68.4453	NA	NA	NA	NA	NA	NA
AT1G08410	1	2646189	2649379	3191	noTE	yes	no	1	0.87	0.89	0.83	C	P	-0.698868	UC	69.983	47.0865	48.0575	53.0104	50.534	58.5348	253.838	227.356	199.338	212.73	174.434	130.876	164.755	143.341	162.688	154.895	205.237	153.805	176.961	161.642	140.616	121.794	223.316	150.253	153.352	169.156	161.254	186.784	NA	NA	NA	NA	NA	NA
AT1G08420	1	2649537	2657120	7584	noTE	yes	no	1	1	1	1	C	FALSE	0.545776	NA	121.51	115.206	127.271	112.886	120.078	118.358	808.275	974.541	975.331	927.986	927.086	1084.26	990.467	859.077	738.416	847.084	878.025	960.983	874.27	908.725	855.494	856.397	921.533	873.722	965.222	856.127	910.675	897.627	NA	NA	NA	NA	NA	NA
AT1G08450	1	2667798	2671892	4095	noTE	yes	no	1	1	1	1	C	F1C	-1.3886	LP	913.309	497.857	357.546	476.724	417.135	705.583	1494.08	2929.14	5311.64	5225.14	1144.32	1008.75	2862.86	840.675	2007.88	1926.51	2584.28	1290.05	2787.13	1678.9	1183.92	2504.94	3740	2038.72	1464.15	1952.18	1708.17	2889.36	NA	NA	NA	NA	NA	NA
AT1G08460	1	2672451	2674628	2178	noTE	yes	no	0.89	0.63	0.28	0.63	C	FALSE	-1.68445	NA	116.789	101.029	96.0222	95.2494	95.6358	108.909	171.452	251.637	318.228	276.148	178.472	237.591	224.842	195.641	195.562	242.024	194.307	197.92	212.774	184.733	243.865	238.794	254.366	220.042	209.136	207.453	208.295	237.204	NA	NA	NA	NA	NA	NA
AT1G08465	1	2675813	2679781	3969	withTE	yes	no	0.5	0.33	0.5	1	L	FALSE	2.1898	NA	37.3971	38.6752	38.4644	40.4067	39.4356	38.0362	138.052	144.581	128.858	182.226	147.785	174.166	140.526	148.184	166.902	172.321	165.161	137.113	158.001	169.792	133.732	152.483	148.429	153.502	152.665	160.374	156.52	150.966	NA	NA	NA	NA	NA	NA
AT1G08470	1	2682127	2684100	1974	noTE	yes	no	1	1	1	1	L	FALSE	3.39464	NA	100.569	108.097	114.531	119.691	117.111	104.333	210.419	216.319	172.285	195.07	224.503	249.672	219.996	210.169	236.023	211.045	241.669	256.342	185.387	206.467	248.782	212.901	198.523	213.384	226.085	236.27	231.177	205.954	NA	NA	NA	NA	NA	NA
AT1G08480	1	2684234	2685621	1388	noTE	yes	no	0.67	0.38	1	0.67	L	FALSE	1.85336	NA	280.922	351.497	400.709	362.512	381.61	316.209	375.191	347.656	425.017	411.814	498.269	643.307	548.536	534.623	481.319	513.091	460.265	557.99	467.682	448.25	459.213	576.366	389.919	487.878	556.184	503.166	529.675	438.899	NA	NA	NA	NA	NA	NA
AT1G08490	1	2685659	2688595	2937	noTE	yes	no	0.5	0.67	0.33	0.67	L	FALSE	0.896265	NA	253.771	300.244	306.464	289.203	297.833	277.007	742.589	733.941	751.788	752.985	829.371	929.221	912.935	928.81	881.716	814.169	800.302	901.369	913.244	877.484	921.377	815.16	745.326	881.816	900.084	849.389	874.737	813.571	NA	NA	NA	NA	NA	NA
AT1G08510	1	2691080	2694377	3298	noTE	yes	no	0.89	0.91	0.96	1	C	FALSE	-1.04524	NA	550.511	487.173	515.101	456.379	485.74	518.842	1705.62	1950.19	1927.17	1679.36	1662.78	1994.35	1624.29	1513.8	1466.72	1443.43	1490.09	1620.32	1624.25	1706.07	1505.47	1591	1815.58	1606.7	1698.8	1505.14	1601.97	1711.14	NA	NA	NA	NA	NA	NA
AT1G08520	1	2696412	2700959	4548	noTE	yes	no	1	1	1	1	C	FALSE	11.5393	NA	938.682	919.971	1094.9	979.665	1037.28	929.327	4936.49	4413.58	3870	3856.44	4992.38	5079.01	4545.29	5301.68	4318.38	4278.02	4566.22	4659.46	4397.69	4248.87	4356.14	3733.43	4269.13	4184.03	4979.59	4455.52	4717.55	4226.58	NA	NA	NA	NA	NA	NA
AT1G08530	1	2701226	2703091	1866	noTE	yes	no	0.67	0.75	0.88	0.5	C	FALSE	17.8046	NA	88.9222	87.8596	93.4792	102.221	97.8503	88.3909	169.226	158.929	150.927	184.634	176.049	166.112	186.076	169.491	212.421	182.002	204.022	164.536	148.521	179.3	154.382	173.581	165.929	163.946	174.432	190.745	182.589	164.937	NA	NA	NA	NA	NA	NA
AT1G08540	1	2703336	2706845	3510	noTE	yes	no	1	1	1	1	L	FALSE	0.24797	NA	586.35	685.368	647.094	649.178	648.136	635.859	2342.44	2189.68	1790.48	1909.76	2374.25	2314.5	2028.42	2368.03	2336.63	2293.42	2366.9	2117.5	2287.85	2450.43	2522.23	2362.05	2058.09	2405.64	2271.3	2278.61	2274.96	2231.86	NA	NA	NA	NA	NA	NA
AT1G08550	1	2706924	2709531	2608	noTE	yes	no	1	1	1	1	C	FALSE	-1.4751	NA	330.928	287.522	271.857	282.565	277.211	309.225	956.347	1027.52	716.192	752.182	656.552	659.415	673.556	846.486	729.987	829.658	667.93	720.141	718.376	665.584	873.194	742.275	863.06	749.857	709.002	736.929	722.966	806.458	NA	NA	NA	NA	NA	NA
AT1G08560	1	2709632	2710912	1281	noTE	yes	no	0	0	NA	NA	L	FALSE	-0.063851	NA	50.5263	66.048	49.7857	65.7975	57.7916	58.2871	83.4995	58.4945	52.6821	64.2205	87.2172	33.2224	59.1179	75.5445	95.2523	85.1924	93.5103	63.1912	76.8937	100.517	73.7495	87.2701	64.7241	84.6075	63.7755	84.2865	74.031	74.6658	NA	NA	NA	NA	NA	NA
AT1G08570	1	2712883	2714734	1852	noTE	yes	no	1	1	0.79	0.75	L	P	0.223174	MP	452.486	676.073	600.283	578.174	589.229	564.279	799.368	881.833	884.917	785.898	981.193	1444.67	1085.44	935.59	1065.48	936.149	1082.05	1199.44	1197.64	1477.87	1223.26	1109.58	838.004	1252.09	1111.72	1070.78	1091.25	1045.05	NA	NA	NA	NA	NA	NA
AT1G08580	1	2715079	2716404	1326	noTE	yes	no	1	0.5	1	NA	C	FALSE	0.997176	NA	173.039	144.322	189.153	156.844	172.999	158.681	281.672	215.216	192.93	227.983	305.26	218.463	199.644	279.902	172.803	164.576	246.527	247.996	205.401	192.883	189.782	177.417	229.45	191.371	250.817	207.975	229.396	210.41	NA	NA	NA	NA	NA	NA
AT1G08590	1	2718778	2722221	3444	noTE	yes	no	NA	0	NA	0	C	FALSE	0.780935	NA	10.0359	9.46669	7.3377	12.6093	9.97352	9.75128	37.8531	36.4211	27.053	36.9268	35.5329	17.1146	16.4755	31.9611	44.6759	63.8943	41.2902	23.8457	27.3868	40.75	36.3831	25.8933	34.5635	32.6033	25.271	43.4265	34.3488	33.5834	NA	NA	NA	NA	NA	NA
AT1G08600	1	2723824	2733613	9790	noTE	yes	no	0.5	0.5	1	0.5	C	F1C	-2.82762	LP	40.9076	32.8802	22.9936	28.0959	25.5448	36.8939	397.457	395.114	420.033	389.337	235.809	180.207	238.41	246.004	292.5	285.588	323.035	199.112	347.601	335.508	322.531	281.949	400.485	321.898	225.107	275.059	250.083	361.191	NA	NA	NA	NA	NA	NA
AT1G08610	1	2733657	2735819	2163	noTE	yes	no	1	0.5	0.33	NA	C	FALSE	-2.45323	NA	41.9342	34.1701	30.2328	26.8244	28.5286	38.0522	121.353	86.0863	78.3113	77.0645	69.4507	59.3977	59.1179	73.6075	64.9064	59.0539	44.9335	63.1912	74.787	92.3667	76.6994	51.7866	90.7037	73.9099	65.3934	58.0212	61.7073	82.3068	NA	NA	NA	NA	NA	NA
AT1G08620	1	2736774	2743758	6985	noTE	yes	no	1	0.25	0.75	0.33	C	P	-0.502231	MP	63.0833	42.7268	44.5226	51.0637	47.7932	52.905	444.217	465.749	402.235	450.346	322.219	292.961	329.509	299.273	368.365	363.036	404.402	290.918	305.468	315.133	297.948	275.236	440.637	298.446	310.991	356.68	333.835	369.542	NA	NA	NA	NA	NA	NA
AT1G08640	1	2748398	2751278	2881	noTE	yes	no	NA	1	1	0.5	C	PF1L	1.66253	MP	332.871	235.532	422.99	307.241	365.115	284.201	1107.76	946.949	862.136	919.155	1370.44	1282.59	1081.57	1139.95	902.789	682.508	850.093	1105.25	676.243	687.317	676.528	674.185	959	678.568	1218.64	885.16	1051.9	818.784	NA	NA	NA	NA	NA	NA
AT1G08650	1	2752154	2753703	1550	noTE	yes	no	1	0.67	1	1	C	PF1L	0.633894	MP	612.011	217.815	635.27	444.436	539.853	414.913	572.25	1204.1	1050.79	967.321	772.034	1039.96	1198.83	927.842	315.26	257.514	1092.98	1089.75	326.535	385.767	288.115	350.039	948.617	337.614	984.668	688.875	836.771	643.116	NA	NA	NA	NA	NA	NA
AT1G08660	1	2757041	2759794	2754	noTE	yes	no	0.5	1	1	NA	C	FALSE	-2.2221	NA	108.35	97.8152	87.2953	95.4609	91.3781	103.082	340.678	302.406	278.361	272.134	235.809	236.584	231.626	257.626	256.254	299.142	273.244	222.958	252.801	263.517	279.265	281.949	298.395	269.383	240.411	262.899	251.655	283.889	NA	NA	NA	NA	NA	NA
AT1G08680	1	2762584	2768967	6384	noTE	yes	no	1	0.67	1	0.5	C	FALSE	-8.92124	NA	72.4733	70.0305	58.4976	62.214	60.3558	71.2519	486.524	488.926	444.95	430.277	371.481	422.831	328.54	370.943	391.124	505.346	365.54	326.687	448.722	486.284	456.263	397.031	462.669	447.075	373.449	397.174	385.312	454.872	NA	NA	NA	NA	NA	NA
AT1G08700	1	2769815	2771477	1663	noTE	yes	no	1	1	1	0.75	L	FALSE	-0.0648428	NA	206.416	212.89	203.701	215.186	209.443	209.653	307.278	384.077	344.57	337.157	323.834	394.642	347.923	288.619	338.862	375.621	347.324	369.609	334.961	349.092	363.831	368.26	343.271	354.036	338.755	357.854	348.304	348.653	NA	NA	NA	NA	NA	NA
AT1G08710	1	2771633	2773460	1828	noTE	yes	no	NA	NA	1	NA	C	FALSE	0.498854	NA	47.8311	44.4868	44.8615	49.1248	46.9931	46.159	82.3861	90.501	86.1424	90.7114	88.0247	95.6403	81.4082	62.9538	85.137	110.363	85.0093	78.6909	73.7336	78.7834	83.5827	89.1881	87.4352	81.322	82.0068	89.8	85.9034	84.3786	NA	NA	NA	NA	NA	NA
AT1G08720	1	2774030	2779297	5268	noTE	yes	no	0.89	1	1	1	C	FALSE	-1.68841	NA	64.4257	60.314	52.9585	64.8389	58.8987	62.3699	256.065	370.833	350.977	379.703	248.73	259.739	326.602	280.871	393.653	433.707	262.315	276.611	312.841	354.525	324.498	279.072	339.395	317.734	278.986	341.571	310.278	328.564	NA	NA	NA	NA	NA	NA
AT1G08730	1	2779963	2788447	8485	withTE	yes	no	0.49	0	0.21	0.32	C	FALSE	5.11047	NA	0.925076	0.604815	1.2244	1.94217	1.58329	0.764946	14.4732	5.51835	4.98344	6.42205	12.1135	10.0674	7.75316	11.6222	9.27235	9.68096	25.5028	21.4612	7.37336	5.43334	1.96665	5.75407	7.84927	5.13186	10.3891	16.4793	13.4342	6.49056	NA	NA	NA	NA	NA	NA
AT1G08750	1	2801067	2804537	3471	noTE	yes	no	1	0.5	0.88	1	C	FALSE	1.06353	NA	42.0996	38.936	43.6765	40.7237	42.2001	40.5178	153.639	160.032	135.977	134.863	144.554	146.984	151.187	163.68	149.2	143.278	125.085	147.844	119.027	127.683	172.082	121.794	146.128	135.147	151.601	141.352	146.477	140.637	NA	NA	NA	NA	NA	NA
AT1G08760	1	2805371	2808621	3251	noTE	yes	no	NA	NA	1	1	C	FALSE	-90.8411	NA	68.0909	67.9522	56.4269	67.0164	61.7217	68.0215	193.719	215.216	254.156	222.363	188.163	184.233	187.045	174.334	220.007	260.418	195.521	195.535	213.828	195.6	251.732	222.491	221.363	220.912	183.444	217.87	200.657	221.138	NA	NA	NA	NA	NA	NA
AT1G08770	1	2808883	2809747	865	noTE	yes	no	NA	1	0	1	L	FALSE	2.4822	NA	126.507	154.03	178.618	170.238	174.428	140.268	82.3861	131.337	106.788	117.202	125.173	172.153	173.477	147.215	126.441	159.736	131.157	171.689	137.987	131.758	133.732	129.467	109.428	133.236	154.504	147.256	150.88	121.332	NA	NA	NA	NA	NA	NA
AT1G08780	1	2809778	2811191	1414	noTE	yes	no	1	NA	1	1	C	FALSE	0.836781	NA	74.2158	71.6226	72.1337	75.8748	74.0042	72.9192	103.539	102.641	93.9735	119.611	104.984	96.6471	96.9146	109.443	94.4093	122.948	106.869	104.921	93.7471	95.0834	97.3493	118.917	104.941	101.274	101.997	107.287	104.642	103.108	NA	NA	NA	NA	NA	NA
AT1G08800	1	2813061	2818008	4948	noTE	yes	no	NA	0.83	0.5	1	C	FALSE	-2.37994	NA	57.0242	50.2258	43.8338	47.2365	45.5352	53.625	232.685	381.87	255.579	258.487	208.352	216.449	221.934	220.822	236.023	228.471	231.954	238.457	270.708	243.142	261.565	218.655	282.156	248.517	216.89	233.726	225.308	265.336	NA	NA	NA	NA	NA	NA
AT1G08810	1	2819065	2820395	1331	noTE	yes	no	1	1	1	1	L	P	-0.436953	UC	101.792	171.48	115.37	127.451	121.411	136.636	150.299	152.307	106.076	133.257	163.936	148.998	136.65	164.648	171.96	184.906	183.377	138.305	203.294	258.083	228.132	223.45	135.485	228.24	153.558	169.637	161.598	181.862	NA	NA	NA	NA	NA	NA
AT1G08820	1	2821552	2825275	3724	noTE	yes	no	0.5	1	1	NA	C	FALSE	-3.21551	NA	91.4767	84.0194	71.6419	79.8753	75.7586	87.748	298.371	347.656	341.722	374.887	260.844	263.766	305.281	237.287	320.317	368.845	256.242	244.419	333.908	290.683	300.898	326.064	340.659	312.888	266.795	297.456	282.125	326.774	NA	NA	NA	NA	NA	NA
AT1G08830	1	2827061	2829315	2255	noTE	yes	no	0.54	0.83	0.83	0.5	L	FALSE	0.0986718	NA	472.406	546.739	515.699	510.781	513.24	509.573	961.914	941.431	1289.29	1068.47	1415.66	849.689	1218.22	1168.03	830.296	1639.95	938.746	1198.25	844.777	1265.97	1761.14	1059.71	1065.28	1232.9	1162.9	1151.81	1157.36	1149.09	NA	NA	NA	NA	NA	NA
AT1G08840	1	2829105	2838469	9365	noTE	yes	no	NA	0	1	1	C	FALSE	-0.181277	NA	9.2964	6.22706	8.07728	6.88979	7.48353	7.76173	112.446	69.5313	74.7517	91.5141	88.0247	63.4246	56.2104	94.9149	75.8647	87.1286	49.7912	45.3069	68.467	59.7667	58.9996	46.0326	87.0608	58.3164	75.6437	64.5228	70.0833	72.6886	NA	NA	NA	NA	NA	NA
AT1G08845	1	2838789	2840994	2206	noTE	yes	no	NA	NA	1	NA	L	FALSE	-0.67194	NA	23.5877	26.3064	23.232	24.8353	24.0337	24.9471	52.3263	58.4945	36.3079	61.0094	59.7599	49.3303	39.735	56.1741	51.4194	47.4367	58.2921	61.9989	63.2003	58.4084	48.183	62.3358	52.0346	58.0318	51.2498	54.7868	53.0183	55.0332	NA	NA	NA	NA	NA	NA
AT1G08880	1	2846949	2847800	852	noTE	yes	no	1	1	1	1	L	PF1C	0.574786	HP	395.467	622.45	607.797	540.587	574.192	508.958	385.211	305.717	313.245	343.579	525.726	498.337	524.308	523.001	466.146	387.238	486.982	501.953	523.509	533.825	482.813	581.161	336.938	530.327	517.843	460.58	489.211	433.633	NA	NA	NA	NA	NA	NA
AT1G08890	1	2848348	2852270	3923	noTE	yes	no	NA	0.5	1	NA	C	FALSE	10.2572	NA	2.91305	2.59255	5.30084	3.4921	4.39647	2.7528	5.56663	13.244	15.6623	11.2386	10.4984	26.1753	28.1052	18.4019	5.05764	7.74477	14.573	27.4226	5.26669	8.15	16.7165	10.5491	11.4279	10.1706	20.7952	13.6995	17.2473	10.7992	NA	NA	NA	NA	NA	NA
AT1G08900	1	2852454	2855779	3326	noTE	yes	no	1	1	1	1	C	P	-0.554463	MP	69.4639	51.8111	42.4705	69.0166	55.7436	60.6375	233.799	227.356	240.629	222.363	117.905	141.95	137.619	167.554	254.568	357.227	129.943	176.458	170.641	176.583	181.915	160.155	231.037	172.324	141.257	229.549	185.403	201.68	NA	NA	NA	NA	NA	NA
AT1G08910	1	2856227	2861170	4944	noTE	yes	no	NA	NA	1	0.75	C	PF1C	-1.11612	LP	57.6889	38.781	34.724	40.6423	37.6832	48.2349	306.165	270.399	252.02	312.272	176.857	161.078	154.094	194.672	195.562	246.864	199.165	162.151	215.934	184.733	190.765	175.499	285.214	191.733	171.676	200.936	186.306	238.473	NA	NA	NA	NA	NA	NA
AT1G08920	1	2867259	2870656	3398	noTE	yes	no	NA	NA	1	1	C	P	0.669912	MP	25.5707	15.2876	18.3176	29.4294	23.8735	20.4291	86.8395	92.7083	92.5497	75.459	50.0691	59.3977	61.0562	78.4501	118.012	147.151	71.6507	63.1912	28.4401	52.975	68.8328	57.5407	86.8891	51.9472	62.2433	100.001	81.1222	69.4181	NA	NA	NA	NA	NA	NA
AT1G08930	1	2873465	2877270	3806	noTE	yes	no	0.83	1	1	1	L	FALSE	-3.56518	NA	218.271	265.367	99.2536	216.478	157.866	241.819	605.65	917.15	921.937	878.215	360.982	385.582	480.696	283.776	898.575	1474.41	449.335	473.338	881.644	1219.78	1022.66	915.856	830.738	1009.99	377.759	823.914	600.837	920.362	NA	NA	NA	NA	NA	NA
AT1G08940	1	2877692	2879169	1478	noTE	yes	no	0	NA	NA	NA	C	FALSE	-0.501552	NA	20.6829	13.7341	13.9284	17.0034	15.4659	17.2085	24.4932	9.93304	41.2914	46.5598	18.574	21.1415	22.2903	20.3389	25.2882	22.2662	27.9316	25.038	22.1201	20.375	13.7666	24.9343	30.5694	20.299	20.5862	25.131	22.8586	25.4342	NA	NA	NA	NA	NA	NA
AT1G08960	1	2879642	2882231	2590	noTE	yes	no	NA	NA	1	0.67	C	FALSE	0.177686	NA	58.1307	44.0642	57.9497	46.7446	52.3472	51.0974	173.679	151.203	135.265	142.088	143.747	162.085	150.218	144.309	92.7235	97.7777	156.66	137.113	129.561	114.1	114.066	98.7782	150.559	114.126	150.09	121.069	135.579	132.342	NA	NA	NA	NA	NA	NA
AT1G08970	1	2882524	2884337	1814	noTE	yes	no	1	1	1	1	C	FALSE	48.8942	NA	191.742	191.474	196.559	199.751	198.155	191.608	336.225	397.321	343.858	313.877	356.944	377.528	367.306	324.454	313.574	366.908	386.185	382.724	337.068	332.792	357.931	361.547	347.82	347.335	356.558	362.348	359.453	347.577	NA	NA	NA	NA	NA	NA
AT1G08980	1	2884411	2886620	2210	withTE	yes	no	1	1	NA	1	C	P	0.147456	MP	122.963	47.4478	68.188	113.358	90.7729	85.2053	259.405	354.278	254.156	219.152	123.558	171.146	137.619	170.459	221.693	450.165	128.728	201.496	83.2137	95.0834	133.732	107.409	271.748	104.86	150.695	250.521	200.608	188.304	NA	NA	NA	NA	NA	NA
AT1G09000	1	2891037	2895182	4146	noTE	yes	no	NA	NA	NA	NA	L	FALSE	0.0743768	NA	4.48766	6.94269	6.3014	5.31154	5.80647	5.71517	17.8132	20.9697	16.3742	19.2661	19.3816	22.1483	29.0744	33.8982	16.8588	19.3619	32.7893	19.0766	31.6001	20.375	33.4331	29.7294	18.6058	28.7844	26.1256	22.0217	24.0736	23.6951	NA	NA	NA	NA	NA	NA
AT1G09010	1	2895166	2899384	4219	noTE	yes	no	1	1	0.83	0.75	L	P	0.342867	MP	183.527	239.202	208.348	233.471	220.909	211.364	762.629	815.613	791.656	727.297	861.673	947.343	814.082	892.975	1078.96	1155.91	796.659	908.522	985.924	950.834	1116.08	983.946	774.298	1009.19	879.018	985.013	932.016	891.747	NA	NA	NA	NA	NA	NA
AT1G09020	1	2899914	2904815	4902	noTE	yes	no	0.5	0.83	1	0.83	C	FALSE	21.2987	NA	143.734	142.643	167.856	141.763	154.809	143.188	613.443	749.392	691.275	764.223	772.841	886.938	848.971	782.564	638.949	630.23	712.864	797.64	729.963	673.734	728.645	664.595	704.583	699.234	822.829	694.921	758.875	701.909	NA	NA	NA	NA	NA	NA
AT1G09040	1	2911317	2915369	4053	noTE	yes	no	NA	1	1	1	L	FALSE	-1.11307	NA	11.0614	15.6517	9.96184	11.642	10.8019	13.3565	51.213	30.9028	43.4272	53.7846	54.9145	26.1753	37.7967	42.6149	52.2623	43.5643	60.721	32.1917	64.2536	71.9917	58.9996	58.4997	44.8319	63.4361	40.3753	47.1848	43.7801	54.134	NA	NA	NA	NA	NA	NA
AT1G09050	1	2918031	2920889	2859	noTE	yes	no	0	NA	0	NA	C	FALSE	0.131796	NA	20.9449	16.2373	15.4352	22.3675	18.9013	18.5911	64.5729	52.9762	56.9536	65.0232	42.801	26.1753	54.2721	53.2686	61.5347	68.7348	83.7949	41.73	41.0802	47.5417	47.1997	49.8686	59.8815	46.4225	44.1293	63.9486	54.0389	53.152	NA	NA	NA	NA	NA	NA
AT1G09060	1	2921064	2925762	4699	noTE	yes	no	1	0	1	1	L	FALSE	-4.81013	NA	127.206	133.074	94.5865	137.47	116.028	130.14	603.423	558.457	628.626	600.461	464.351	405.716	431.27	476.512	716.5	830.626	559.847	476.915	626.736	632.984	682.428	559.104	597.742	625.313	444.462	645.972	545.217	611.527	NA	NA	NA	NA	NA	NA
AT1G09070	1	2927703	2928968	1266	noTE	yes	no	1	1	1	1	L	P	-0.263382	MP	1265.26	2079.77	1422	1708.5	1565.25	1672.51	1195.71	1720.62	1889.44	1601.5	1330.06	2410.14	1926.66	1534.14	2525.45	2314.72	1697.76	2113.92	2107.73	3504.5	2713.98	2205.73	1601.82	2632.98	1800.25	2162.96	1981.61	2117.4	NA	NA	NA	NA	NA	NA
AT1G09080	1	2929217	2931841	2625	noTE	yes	no	1	NA	1	NA	C	PF1C	-0.873038	LP	231.294	15.2048	17.4726	40.3722	28.9224	123.249	124.693	339.931	1015.91	948.054	36.3405	21.1415	112.421	13.5593	73.3358	148.119	183.377	19.0766	46.3469	44.825	15.7332	52.7456	607.147	39.9127	45.8655	105.977	75.9213	323.53	NA	NA	NA	NA	NA	NA
AT1G09100	1	2936528	2939326	2799	noTE	yes	no	1	0.5	1	1	C	FALSE	-1.80041	NA	108.718	92.0211	79.0331	91.6445	85.3388	100.37	195.945	273.71	344.57	402.983	211.582	203.362	276.206	193.704	288.286	221.694	251.385	264.688	289.668	240.425	215.348	284.826	304.302	257.567	221.214	256.513	238.863	280.935	NA	NA	NA	NA	NA	NA
AT1G09130	1	2939570	2942288	2719	noTE	yes	no	1	1	1	1	L	P	0.792827	UC	878.206	1132.67	1151.69	1060.93	1106.31	1005.44	2294.57	2607.97	2251.8	2397.03	3062.29	3292.04	3107.08	3064.4	2895.5	2782.31	2983.83	2876.99	3143.16	3018.22	3168.28	2989.24	2387.84	3079.72	3131.45	2884.66	3008.05	2733.78	NA	NA	NA	NA	NA	NA
AT1G09140	1	2942564	2945961	3398	noTE	yes	no	1	1	NA	1	L	PF1L	-1.24589	LP	154.356	202.39	137.468	159.433	148.45	178.373	543.303	472.371	564.553	517.777	425.588	471.155	457.437	514.284	597.645	633.135	473.623	462.607	635.163	665.584	741.428	708.71	524.501	687.721	467.116	541.753	504.434	606.111	NA	NA	NA	NA	NA	NA
AT1G09150	1	2946229	2949159	2931	noTE	yes	no	0.25	1	0.75	1	L	FALSE	0.922746	NA	94.0211	104.255	103.848	103.871	103.859	99.1379	323.978	231.771	246.325	300.231	311.721	307.056	299.466	299.273	304.302	303.014	327.893	282.572	309.681	285.25	316.631	310.72	275.576	305.571	304.379	304.445	304.412	290.573	NA	NA	NA	NA	NA	NA
AT1G09160	1	2952771	2955689	2919	noTE	yes	no	0.5	1	1	0.75	L	FALSE	2.08947	NA	129.806	136.109	143.328	135.756	139.542	132.958	479.844	370.833	312.533	352.41	482.925	433.905	388.627	368.037	381.852	415.313	382.542	405.377	421.335	362.675	372.681	432.514	378.905	397.301	418.374	396.271	407.322	388.103	NA	NA	NA	NA	NA	NA
AT1G09180	1	2965023	2965972	950	noTE	yes	no	NA	0	NA	0	L	PF1C	0.797005	MP	42.512	84.3701	85.531	74.7122	80.1216	63.441	31.1731	55.1835	39.8676	35.3212	72.681	114.768	60.087	77.4816	90.1946	48.4048	57.0777	88.2292	61.0936	70.6334	75.7161	113.163	40.3864	80.1516	81.2545	70.9766	76.1155	60.269	NA	NA	NA	NA	NA	NA
AT1G09195	1	2967940	2971498	3559	noTE	yes	no	1	NA	1	1	C	FALSE	-1.77368	NA	27.9096	22.9553	18.208	23.8697	21.0388	25.4325	84.6128	88.2937	116.043	108.372	56.5297	56.3775	85.2848	61.0167	80.9223	93.9053	89.867	75.1141	95.8537	81.5	70.7995	78.639	99.3304	81.6981	64.8022	84.9522	74.8772	90.5142	NA	NA	NA	NA	NA	NA
AT1G09200	1	2971593	2972199	607	noTE	yes	no	1	1	0.67	1	L	PF1C	0.635593	MP	644.564	930.142	927.183	829.034	878.109	787.353	478.73	323.376	343.858	419.038	597.599	484.242	552.413	616.947	557.184	424.026	608.424	423.262	580.389	491.717	503.463	682.816	391.25	564.596	562.8	503.224	533.012	477.923	NA	NA	NA	NA	NA	NA
AT1G09210	1	2972842	2976750	3909	noTE	yes	no	0.93	1	1	1	C	F1C	-1.19983	MP	731.035	518.758	467.803	527.295	497.549	624.896	1868.16	2564.93	3519.02	3478.34	1642.59	1597.7	2553.7	1520.58	1907.57	1864.55	2768.88	1703.78	2204.64	1715.58	1637.24	2553.85	2857.61	2027.82	1828.64	2061.2	1944.92	2442.72	NA	NA	NA	NA	NA	NA
AT1G09230	1	2979520	2982624	3105	noTE	yes	no	NA	NA	NA	1	L	FALSE	-1.11587	NA	40.296	51.7889	42.8225	36.4377	39.6301	46.0424	154.752	115.885	123.874	105.964	138.094	113.762	152.156	127.845	89.3517	115.203	131.157	116.844	172.747	101.875	207.482	161.114	125.119	160.805	132.964	113.139	123.052	142.962	NA	NA	NA	NA	NA	NA
AT1G09240	1	2984881	2986130	1250	noTE	yes	no	NA	NA	NA	NA	L	PF1C	1.28586	MP	37.0335	126.204	181.341	96.5574	138.949	81.6188	21.1532	62.9092	56.9536	44.1516	166.359	260.746	285.898	193.704	13.487	39.6919	217.381	212.227	168.534	135.833	178.965	147.688	46.2919	157.755	226.677	120.697	173.687	102.024	NA	NA	NA	NA	NA	NA
AT1G09250	1	2989378	2990357	980	noTE	yes	no	0	0.67	1	1	C	P	-0.0544081	MP	266.238	143.783	210.944	192.414	201.679	205.01	299.485	251.637	273.377	219.152	197.854	213.429	188.983	226.634	185.447	195.555	200.379	172.882	105.334	126.325	161.266	170.704	260.913	140.907	206.725	188.566	197.645	200.91	NA	NA	NA	NA	NA	NA
AT1G09270	1	2994369	2998222	3854	noTE	yes	no	1	1	0.67	1	C	FALSE	0.0934438	NA	175.667	150.377	169.749	158.659	164.204	163.022	633.483	624.678	747.517	702.411	565.297	708.745	670.649	672.153	600.174	541.166	598.709	705.834	593.029	578.65	563.446	583.079	677.022	579.551	654.211	611.47	632.841	628.287	NA	NA	NA	NA	NA	NA
AT1G09280	1	2998100	3001315	3216	noTE	yes	no	1	0.67	1	0.75	C	FALSE	-8.21599	NA	45.2918	44.0526	35.0506	44.1127	39.5817	44.6722	143.619	139.063	159.47	140.482	129.211	103.694	107.575	110.411	127.284	169.417	137.229	133.536	126.401	124.967	147.499	167.827	145.659	141.673	112.723	141.867	127.295	143.666	NA	NA	NA	NA	NA	NA
AT1G09290	1	3001517	3003762	2246	noTE	yes	no	NA	1	1	1	L	FALSE	-0.280786	NA	37.8124	44.6341	41.7851	38.7461	40.2656	41.2233	99.086	90.501	75.4636	74.6563	100.946	84.5662	85.2848	104.6	105.368	80.352	77.7228	84.6524	84.267	110.025	98.3326	108.368	84.9267	100.248	93.8492	87.0237	90.4365	92.5875	NA	NA	NA	NA	NA	NA
AT1G09300	1	3003495	3008213	4719	noTE	yes	no	NA	0	1	1	L	PF1L	-1.63086	LP	15.7738	23.4364	12.6553	14.0583	13.3568	19.6051	63.4596	75.0496	66.9205	92.3169	69.4507	48.3235	65.9019	55.2056	74.1788	69.7029	58.2921	63.1912	112.707	97.8	108.166	123.712	74.4367	110.596	59.7204	66.3412	63.0308	92.5165	NA	NA	NA	NA	NA	NA
AT1G09310	1	3009055	3009880	826	noTE	yes	yes	1	0.99	1	0.96	C	FALSE	-5.90177	NA	12924.5	12583.6	12452.9	11043.2	11748.1	12754.1	11010.8	13810.2	8435.55	9446.03	10480.6	10799.3	9141.95	10722.5	8597.15	7644.09	10758.5	9487.02	10279.5	10381.7	11125.4	9789.59	10675.7	10394.1	10286.1	9121.7	9703.89	10534.9	L	FALSE	0.296295	NA	20.8112	29.8433
AT1G09320	1	3009941	3012363	2423	noTE	yes	no	1	1	NA	0	C	FALSE	0.745349	NA	18.8831	16.7932	18.8245	18.4095	18.617	17.8381	46.7597	35.3175	51.9702	48.9681	46.0313	46.3101	52.3339	37.7723	37.9323	50.341	40.0758	50.076	49.5069	23.0917	39.333	50.8276	45.7539	40.6898	45.6119	44.6063	45.1091	43.2218	NA	NA	NA	NA	NA	NA
AT1G09330	1	3012762	3015091	2330	noTE	yes	no	1	1	1	1	C	FALSE	1.30309	NA	146.08	125.082	164.338	134.187	149.262	135.581	306.165	296.887	391.556	366.859	367.443	376.521	403.165	384.502	276.485	282.684	323.035	368.417	300.201	277.1	256.648	331.818	340.367	291.442	382.908	312.655	347.781	315.904	NA	NA	NA	NA	NA	NA
AT1G09340	1	3015328	3018234	2907	noTE	yes	yes	1	1	1	0.97	L	PF1C	0.621857	HP	6029.47	8892.46	8600.31	8101.99	8351.15	7460.96	19813.9	17284.6	15599.6	17412.6	24497.5	26286	22142.1	27078.8	24371.1	22279.8	24203.4	23355.7	23904.4	26516	28214.6	24766.5	17527.7	25850.4	25001.1	23552.5	24276.8	21689	L	PF1C	0.845457	HP	4.18218	8.66418
AT1G09350	1	3019819	3021441	1623	noTE	yes	no	NA	NA	1	NA	C	FALSE	8.02437	NA	18.0933	7.96619	68.7079	38.6152	53.6616	13.0297	13.3599	58.4945	26.3411	19.2661	37.9556	185.24	149.248	73.6075	5.90058	1.93619	44.9335	197.92	4.21335	12.225	30.4831	4.79506	29.3654	12.9291	111.513	62.6725	87.0927	21.1473	NA	NA	NA	NA	NA	NA
AT1G09390	1	3031203	3033582	2380	noTE	yes	no	1	1	1	0.25	C	all	-0.176977	MP	101.191	35.4147	60.463	64.5022	62.4826	68.3031	224.892	254.948	281.209	202.294	144.554	178.193	118.236	134.624	150.043	210.077	129.943	123.998	85.3204	85.575	91.4493	74.8029	240.836	84.2869	143.902	153.515	148.709	162.561	NA	NA	NA	NA	NA	NA
AT1G09415	1	3037754	3038408	655	noTE	yes	no	NA	NA	0	0	L	FALSE	-1.91586	NA	216.273	247.244	154.841	249.339	202.09	231.758	143.619	124.715	140.96	157.34	92.8701	99.6673	112.421	100.726	189.662	226.534	120.227	116.844	149.574	182.017	143.566	172.622	141.659	161.945	101.421	163.317	132.369	151.802	NA	NA	NA	NA	NA	NA
AT1G09420	1	3038462	3041873	3412	noTE	yes	no	1	0.5	0.44	0.67	L	all	-0.0428527	MP	6.52401	72.7346	36.1786	40.2426	38.2106	39.6293	22.2665	13.244	33.4603	20.0689	127.596	127.856	91.0997	147.215	148.358	158.768	134.801	107.306	261.228	260.8	262.548	208.106	22.2599	248.17	123.442	137.308	130.375	135.215	NA	NA	NA	NA	NA	NA
AT1G09430	1	3041996	3045402	3407	noTE	yes	no	1	1	1	1	C	FALSE	-7.08935	NA	278.554	268.316	212.777	261.511	237.144	273.435	773.762	908.321	1104.19	1009.87	679.163	641.294	909.058	670.216	954.209	1045.54	776.014	788.101	932.204	933.175	806.328	984.905	949.035	914.153	724.933	890.967	807.95	931.594	NA	NA	NA	NA	NA	NA
AT1G09440	1	3045513	3047893	2381	noTE	yes	no	NA	1	NA	NA	C	FALSE	-0.363531	NA	70.2096	63.887	65.4538	66.3443	65.8991	67.0483	163.659	192.039	158.046	154.932	172.819	156.045	136.65	157.869	179.546	178.13	128.728	145.459	140.094	169.792	168.149	130.426	167.169	152.115	155.846	157.966	156.906	159.642	NA	NA	NA	NA	NA	NA
AT1G09460	1	3053901	3055360	1460	noTE	yes	no	NA	NA	NA	NA	L	P	-0.836416	MP	6.67778	19.8038	4.20576	11.297	7.75139	13.2408	8.90661	11.0367	14.2384	4.81653	4.8454	9.06066	2.90744	7.74816	15.1729	38.7238	8.50093	3.57686	20.0134	32.6	28.5165	34.5244	9.74957	28.9136	6.14041	16.4936	11.317	19.3316	NA	NA	NA	NA	NA	NA
AT1G09470	1	3055231	3057443	2213	noTE	yes	no	1	NA	NA	NA	C	FALSE	-1.95465	NA	8.63269	7.45969	5.41651	8.38305	6.89978	8.04619	27.8332	12.1404	16.3742	20.0689	12.9211	4.02696	9.69146	21.3074	14.33	26.1386	19.4307	14.3074	14.7467	16.3	18.6832	16.3032	19.1042	16.5083	11.9867	18.5517	15.2692	17.8062	NA	NA	NA	NA	NA	NA
AT1G09490	1	3064124	3065937	1814	noTE	yes	no	0.5	NA	1	1	C	FALSE	7.00062	NA	165.781	163.217	176.159	170.79	173.474	164.499	302.825	303.509	294.735	301.836	275.38	336.251	364.399	302.178	307.673	278.812	293.889	358.878	263.334	285.25	305.814	329.9	300.726	296.075	319.552	309.813	314.683	298.401	NA	NA	NA	NA	NA	NA
AT1G09500	1	3066699	3068598	1900	withTE	yes	no	NA	NA	NA	NA	L	FALSE	-0.114327	NA	7.98307	18.2533	10.8671	14.1951	12.5311	13.1182	12.2466	24.2808	12.1026	12.0413	16.9589	19.1281	21.3212	25.1815	43.8329	13.5533	23.074	27.4226	15.8001	12.225	16.7165	93.9831	15.1678	34.6812	20.6474	26.9707	23.8091	24.9245	NA	NA	NA	NA	NA	NA
AT1G09520	1	3070946	3072050	1105	noTE	yes	no	NA	0	0.5	1	L	P	0.253565	MP	118.683	166.353	133.616	163.508	148.562	142.518	121.353	104.849	146.656	151.721	131.633	146.984	158.94	153.026	186.29	223.63	153.017	159.766	189.601	171.15	176.015	198.515	131.144	183.82	147.646	180.676	164.161	157.482	NA	NA	NA	NA	NA	NA
AT1G09530	1	3076582	3079539	2958	noTE	yes	no	NA	NA	1	NA	L	P	-0.185692	MP	35.1709	59.542	42.4784	47.7089	45.0937	47.3564	104.653	100.434	107.5	103.555	105.791	117.789	141.495	137.53	160.159	191.683	88.6526	123.998	173.801	160.283	203.549	166.868	104.036	176.125	125.651	141.123	133.387	140.08	NA	NA	NA	NA	NA	NA
AT1G09560	1	3093839	3094864	1026	noTE	yes	no	1	1	1	1	L	FALSE	-0.397334	NA	756.628	855.482	741.664	831.168	786.416	806.055	506.563	622.47	907.699	1068.47	663.012	751.028	1078.66	551.088	889.302	749.306	892.598	879.908	968.017	859.825	736.511	946.544	776.3	877.725	760.947	852.779	806.863	827.012	NA	NA	NA	NA	NA	NA
AT1G09570	1	3095256	3100357	5102	noTE	yes	no	1	0.77	0.88	1	C	P	0.329469	MP	174.042	106.962	108.888	194.217	151.552	140.502	840.561	964.608	1020.18	726.494	481.31	563.775	546.598	630.506	824.396	2014.61	471.195	653.373	525.616	490.359	650.962	515.948	887.961	545.721	555.547	990.893	773.22	716.841	NA	NA	NA	NA	NA	NA
AT1G09575	1	3101671	3102925	1255	noTE	yes	no	0	NA	NA	NA	L	FALSE	0.0401679	NA	25.3066	29.6068	19.2221	35.864	27.5431	27.4567	28.9465	32.0065	42.0033	24.0827	21.8043	28.1887	20.3521	26.15	53.1053	76.4796	20.6451	29.8072	22.1201	51.6167	42.283	32.6064	31.7597	37.1566	24.1238	45.0093	34.5665	34.4581	NA	NA	NA	NA	NA	NA
AT1G09580	1	3104588	3106290	1703	noTE	yes	no	1	0	1	1	L	PF1C	0.993689	HP	35.8764	58.0963	58.7154	57.337	58.0262	46.9864	84.6128	68.4276	32.7483	58.6012	98.5231	106.714	92.0688	102.663	100.31	97.7777	94.7247	97.7675	88.4804	107.308	97.3493	102.614	61.0975	98.9381	99.9924	97.645	98.8187	80.0178	NA	NA	NA	NA	NA	NA
AT1G09590	1	3106502	3107772	1271	noTE	yes	no	1	0.7	1	0.89	L	FALSE	8.29884	NA	459.108	463.909	488.741	474.113	481.427	461.508	696.942	590.464	466.308	580.392	739.731	570.822	558.228	615.979	571.514	557.623	694.648	586.605	622.523	580.009	519.196	636.784	583.527	589.628	621.19	602.597	611.894	586.577	NA	NA	NA	NA	NA	NA
AT1G09620	1	3112778	3116699	3922	noTE	yes	no	1	0.92	1	1	C	FALSE	-0.567488	NA	480.21	441.856	436.623	463.677	450.15	461.033	1969.47	1888.38	1838.18	1837.51	1859.02	1655.08	1602.97	1732.68	1932.02	1977.82	1684.4	1679.93	1852.82	1790.28	1717.87	1570.86	1883.39	1732.96	1712.44	1818.54	1765.49	1808.17	NA	NA	NA	NA	NA	NA
AT1G09630	1	3118203	3119708	1506	noTE	yes	no	NA	1	NA	1	L	FALSE	1.08587	NA	95.1962	105.8	106.242	106.268	106.255	100.498	156.979	119.196	155.199	142.088	137.286	151.011	200.613	151.089	150.886	129.725	167.59	191.958	160.107	154.85	161.266	161.114	143.365	159.334	160	160.04	160.02	151.35	NA	NA	NA	NA	NA	NA
AT1G09640	1	3119878	3122526	2649	noTE	yes	no	1	1	1	1	C	FALSE	1.60563	NA	901.641	863.097	931.862	894.763	913.313	882.369	2420.37	2415.94	2342.93	2374.55	2576.14	2433.29	2545.95	2318.64	2203.45	2179.18	2489.56	2608.72	2439.53	2453.15	2034.5	2218.19	2388.45	2286.34	2468.5	2370.23	2419.37	2337.4	NA	NA	NA	NA	NA	NA
AT1G09645	1	3122956	3124578	1623	noTE	yes	no	NA	NA	1	NA	C	FALSE	1.42899	NA	90.7255	81.0756	89.3725	96.2182	92.7953	85.9006	118.013	129.129	170.861	170.987	145.362	150.004	147.31	137.53	174.489	151.023	123.871	175.266	121.134	124.967	124.882	155.36	147.247	131.586	145.052	156.162	150.607	139.417	NA	NA	NA	NA	NA	NA
AT1G09660	1	3127771	3131094	3324	noTE	yes	no	1	0.67	1	1	C	FALSE	3.54811	NA	96.2456	91.7765	110.222	93.6569	101.939	94.0111	404.137	318.961	268.394	288.189	399.745	412.764	341.139	311.863	320.317	306.886	286.603	331.456	287.561	315.133	308.764	308.802	319.92	305.065	366.378	311.316	338.847	312.493	NA	NA	NA	NA	NA	NA
AT1G09680	1	3134107	3135930	1824	noTE	yes	no	0	NA	NA	NA	C	P	0.00733664	MP	10.1724	2.00233	6.03336	6.20135	6.11736	6.08739	16.6999	13.244	24.2053	20.0689	9.6908	11.0741	15.5063	7.74816	14.33	11.6172	12.1442	7.15372	5.26669	5.43334	2.94998	0.959012	18.5545	3.65225	11.0049	11.3113	11.1581	11.1034	NA	NA	NA	NA	NA	NA
AT1G09690	1	3136188	3137475	1288	noTE	yes	no	0.82	0.82	0.96	1	L	FALSE	1.04806	NA	773.232	899.868	911.658	894.164	902.911	836.55	1138.93	1001.03	939.023	904.706	1233.15	1034.93	1085.44	1343.34	1134.6	1203.34	1105.12	1163.67	1149.19	1165.45	1113.13	1208.35	995.923	1159.03	1174.22	1151.68	1162.95	1077.48	NA	NA	NA	NA	NA	NA
AT1G09700	1	3137767	3140353	2587	withTE	yes	no	NA	NA	NA	1	L	FALSE	-1.52725	NA	37.327	48.4267	33.9878	34.814	34.4009	42.8769	109.106	107.056	76.1755	93.9224	95.2928	68.4583	94.9763	92.9779	95.2523	93.9053	98.3679	72.7295	142.201	127.683	120.949	110.286	96.565	125.28	87.9263	90.0638	88.995	110.922	NA	NA	NA	NA	NA	NA
AT1G09710	1	3140868	3144370	3503	noTE	yes	no	NA	0	NA	1	L	FALSE	-0.468224	NA	22.1994	30.8412	24.3683	24.6259	24.4971	26.5203	101.313	86.0863	62.649	61.0094	89.6399	100.674	70.7476	80.3871	81.7652	115.203	78.9372	69.1526	81.107	103.233	131.766	116.04	77.7644	108.037	85.3622	86.2646	85.8134	92.9005	NA	NA	NA	NA	NA	NA
AT1G09730	1	3147667	3154380	6714	noTE	yes	no	1	1	1	1	L	FALSE	-17.6067	NA	70.7222	72.1298	51.7367	66.3316	59.0342	71.426	475.39	471.267	479.834	472.823	351.291	296.988	376.998	364.163	464.46	535.357	427.476	354.109	468.735	506.659	497.563	464.162	474.829	484.28	347.36	445.35	396.355	479.554	NA	NA	NA	NA	NA	NA
AT1G09740	1	3154532	3156275	1744	noTE	yes	no	1	NA	0.5	NA	C	FALSE	0.413083	NA	48.256	42.044	45.8899	46.9761	46.433	45.15	72.3662	97.123	80.447	86.6976	70.2583	74.4988	106.606	68.7649	75.0217	74.5434	92.2958	85.8446	65.3069	65.2	67.8495	94.9422	84.1585	73.3247	80.032	81.9264	80.9792	78.7416	NA	NA	NA	NA	NA	NA
AT1G09750	1	3157501	3159148	1648	noTE	yes	no	0.83	0.74	0.81	0.77	C	all	-0.181611	MP	1907.23	571.827	1160.78	1075.76	1118.27	1239.53	4463.33	2779.04	2631.26	2698.86	1804.91	2113.15	1751.25	1982.56	1272.84	1786.14	2229.67	1802.74	1045.96	740.292	1085.59	897.635	3143.12	942.371	1912.97	1772.85	1842.91	2042.75	NA	NA	NA	NA	NA	NA
AT1G09760	1	3159125	3161692	2568	noTE	yes	no	0.5	1	0.25	1	L	FALSE	0.821142	NA	123.867	143.717	142.055	141.828	141.941	133.792	302.825	309.028	341.01	319.497	379.556	344.305	341.139	394.187	387.753	401.76	374.041	293.303	397.108	358.6	401.197	319.351	318.09	369.064	364.797	364.214	364.506	343.577	NA	NA	NA	NA	NA	NA
AT1G09770	1	3161841	3165360	3520	noTE	yes	no	0.5	0.67	0.63	1	C	FALSE	-0.837851	NA	340.568	282.36	263.286	310.871	287.079	311.464	1225.77	1165.48	1254.4	1149.55	872.979	881.905	962.361	989.827	1158.2	1277.89	1043.19	897.792	1025.95	1089.38	961.693	898.594	1198.8	993.905	926.768	1094.27	1010.52	1096.35	NA	NA	NA	NA	NA	NA
AT1G09780	1	3165370	3167869	2500	noTE	yes	no	0.88	1	0.96	0.89	L	FALSE	354.292	NA	593.056	594	839.703	682.027	760.865	593.528	1402.79	1505.41	1478.66	1543.7	1908.28	2045.7	2201.9	2241.15	1490.32	1296.28	1775.48	2258.19	1496.79	1492.81	1532.02	1418.38	1482.64	1485	2099.26	1705.07	1902.16	1483.82	NA	NA	NA	NA	NA	NA
AT1G09794	1	3172108	3173463	1356	noTE	yes	no	NA	NA	NA	0	L	FALSE	-0.0924994	NA	13.626	22.9105	20.2324	15.4453	17.8389	18.2683	20.0399	13.244	21.3576	19.2661	23.4194	28.1887	32.9509	25.1815	24.4453	18.3938	21.8595	19.0766	34.7601	24.45	32.4498	32.6064	18.4769	31.0666	27.4352	20.9438	24.1895	24.7717	NA	NA	NA	NA	NA	NA
AT1G09795	1	3173534	3176910	3377	noTE	yes	no	1	0.67	1	1	L	F1CF1L	10.6773	AHP	176.38	193.516	299.693	253.169	276.431	184.948	637.936	562.872	509.023	672.709	1085.37	1009.76	905.182	1047.94	846.312	708.646	921.744	943.099	688.883	588.159	663.745	673.226	595.635	653.503	1012.06	854.95	933.506	624.569	NA	NA	NA	NA	NA	NA
AT1G09800	1	3176883	3180421	3539	noTE	yes	no	1	1	NA	NA	L	FALSE	0.986985	NA	6.41782	7.29056	7.73193	6.83784	7.28488	6.85419	34.5131	20.9697	18.5099	16.8579	34.7254	29.1955	18.4138	27.1186	20.2306	27.1067	31.5749	17.8843	25.2801	24.45	29.4998	23.9753	22.7127	25.8013	27.3633	24.1991	25.7812	24.257	NA	NA	NA	NA	NA	NA
AT1G09810	1	3180936	3184224	3289	noTE	yes	no	1	1	1	NA	C	FALSE	-2.18963	NA	43.5062	37.0001	33.4373	32.8229	33.1301	40.2531	160.319	133.544	138.825	139.679	138.094	90.6066	98.8528	112.348	118.012	110.363	106.869	96.5752	143.254	110.025	134.716	98.7782	143.092	121.693	109.975	107.955	108.965	132.393	NA	NA	NA	NA	NA	NA
AT1G09815	1	3189369	3190242	874	noTE	yes	no	1	1	NA	0.5	C	FALSE	-4.32752	NA	142.292	138.076	127.544	134.581	131.062	140.184	130.259	135.751	123.874	107.569	110.637	103.694	131.804	99.7575	100.31	121.012	129.943	119.229	133.774	138.55	92.4327	117.958	124.364	120.679	111.473	117.623	114.548	122.521	NA	NA	NA	NA	NA	NA
AT1G09820	1	3190288	3192414	2127	noTE	yes	no	NA	0	NA	1	L	FALSE	-1.96709	NA	35.4227	41.9606	33.6532	30.8693	32.2613	38.6916	76.8195	87.19	74.7517	62.6149	86.4096	60.4044	62.9945	76.5131	63.2205	71.6391	76.5084	51.2683	83.2137	85.575	87.516	100.696	75.344	89.2502	71.5804	65.6591	68.6197	82.2971	NA	NA	NA	NA	NA	NA
AT1G09830	1	3192681	3195025	2345	noTE	yes	no	1	0.75	1	1	C	FALSE	2.94735	NA	277.299	257.594	329.906	263.064	296.485	267.446	596.743	610.33	714.056	679.934	826.948	810.426	760.779	696.366	544.54	518.899	697.077	707.026	611.989	704.975	552.629	546.637	650.266	604.058	773.63	616.885	695.258	627.162	NA	NA	NA	NA	NA	NA
AT1G09840	1	3195824	3200291	4468	noTE	yes	no	NA	1	0.67	1	C	P	-0.39993	MP	94.23	69.8318	77.6299	76.6744	77.1521	82.0309	397.457	420.499	409.354	456.768	343.216	354.373	350.831	338.982	296.715	270.099	452.978	350.532	353.921	283.892	283.198	327.023	421.02	312.009	346.85	342.581	344.716	366.514	NA	NA	NA	NA	NA	NA
AT1G09850	1	3201799	3204150	2352	noTE	yes	no	1	1	1	1	L	FALSE	1.93268	NA	82.6712	99.3582	110.074	104.207	107.14	91.0147	199.285	220.734	159.47	198.281	248.73	286.921	255.854	244.067	285.757	260.418	207.666	226.534	225.414	245.858	205.515	257.974	194.443	233.691	258.893	245.094	251.993	214.067	NA	NA	NA	NA	NA	NA
AT1G09870	1	3205741	3208598	2858	noTE	yes	no	1	1	1	1	C	FALSE	-2.05364	NA	84.6587	80.8375	83.2856	74.3634	78.8245	82.7481	211.532	241.704	264.123	250.46	212.39	219.469	257.793	262.469	209.049	216.853	183.377	240.842	205.401	220.05	271.398	227.286	241.955	231.034	238.03	212.53	225.28	236.494	NA	NA	NA	NA	NA	NA
AT1G09890	1	3214237	3217538	3302	noTE	yes	no	0	NA	NA	NA	L	FALSE	-0.899379	NA	9.55037	13.4153	8.08409	11.4055	9.74482	11.4828	30.0598	29.7991	34.1722	32.1102	31.4951	18.1213	24.2286	32.9297	44.6759	54.2134	26.7172	25.038	36.8668	62.4834	45.233	32.6064	31.5353	44.2974	26.6937	37.6611	32.1774	37.9164	NA	NA	NA	NA	NA	NA
AT1G09900	1	3218133	3219929	1797	noTE	yes	no	NA	1	NA	NA	C	PF1L	0.0500438	MP	153.136	76.1083	126.991	106.108	116.549	114.622	352.924	259.363	223.543	264.909	287.494	217.456	175.415	232.445	170.274	167.481	223.453	201.496	147.467	152.133	117.999	129.467	275.185	136.767	228.202	190.676	209.439	205.976	NA	NA	NA	NA	NA	NA
AT1G09910	1	3220035	3224541	4507	withTE	yes	no	0.5	1	1	1	C	all	-0.158895	MP	33.6792	5.804	16.3191	18.7348	17.527	19.7416	134.712	165.551	161.606	145.299	64.6053	76.5123	89.1614	63.9223	83.4511	91.9691	75.294	87.0369	29.4935	28.525	23.5998	23.0163	151.792	26.1586	73.5503	84.4378	78.9941	88.9753	NA	NA	NA	NA	NA	NA
AT1G09920	1	3224684	3227070	2387	noTE	yes	no	NA	1	1	1	L	P	0.399555	MP	107.354	148.194	131.737	140.129	135.933	127.774	241.592	274.814	260.563	248.052	293.954	331.218	321.756	310.895	327.061	310.759	341.252	358.878	352.868	376.259	315.648	370.178	256.255	353.738	314.456	334.487	324.472	304.997	NA	NA	NA	NA	NA	NA
AT1G09932	1	3230450	3233109	2660	noTE	yes	no	0	0.67	NA	1	C	PF1C	-1.03307	LP	143.446	30.8071	28.41	29.4796	28.9448	87.1264	124.693	365.315	548.179	488.075	66.2205	41.2764	174.446	20.3389	70.807	44.5324	153.017	45.3069	121.134	100.517	64.8995	41.2375	381.565	81.9469	75.5705	78.4158	76.9931	231.756	NA	NA	NA	NA	NA	NA
AT1G09940	1	3236995	3239554	2560	noTE	yes	no	1	NA	1	NA	L	P	0.302411	MP	71.1948	111.62	92.2652	102.775	97.5202	91.4076	203.739	168.862	188.659	167.776	247.115	209.402	223.873	264.406	259.626	327.216	228.311	237.265	289.668	220.05	323.514	309.761	182.259	285.748	236.199	263.104	249.652	234.004	NA	NA	NA	NA	NA	NA
AT1G09960	1	3244213	3247200	2988	noTE	yes	no	NA	1	NA	NA	C	FALSE	4.2118	NA	9.59861	9.10227	10.1058	10.6856	10.3957	9.35044	52.3263	20.9697	21.3576	20.0689	32.3027	34.2292	23.2595	30.9926	33.7176	24.2024	35.2182	34.5763	26.3334	20.375	28.5165	33.5654	28.6806	27.1976	30.196	31.9286	31.0623	27.9391	NA	NA	NA	NA	NA	NA
AT1G09970	1	3252240	3255693	3454	withTE	yes	no	0.9	1	0.88	1	C	FALSE	-0.688561	NA	300.793	221.956	191.838	276.627	234.233	261.374	735.909	914.943	1262.24	1242.67	556.413	676.53	844.126	573.364	1298.13	1131.7	755.369	636.681	616.203	820.434	759.128	870.783	1038.94	766.637	662.608	955.471	809.039	902.787	NA	NA	NA	NA	NA	NA
AT1G09980	1	3256245	3261614	5370	noTE	yes	no	1	0.5	1	1	C	P	-0.55628	MP	77.4338	56.511	65.8137	56.4922	61.1529	66.9724	418.611	378.559	415.762	450.346	346.446	323.164	380.874	363.195	303.459	283.652	348.538	277.803	331.801	263.517	348.097	270.441	415.819	303.464	353.42	303.363	328.391	359.642	NA	NA	NA	NA	NA	NA
AT1G09995	1	3262265	3263612	1348	withTE	yes	no	1	0	0.5	1	C	all	-0.245091	MP	16.0322	0	5.03644	7.0664	6.05142	8.01609	31.1731	15.4514	21.3576	18.4634	5.65297	5.0337	7.75316	8.71668	6.74352	4.84048	15.7874	10.7306	0	0	0	0	21.6114	0	6.78913	9.52551	8.15732	10.8057	NA	NA	NA	NA	NA	NA
AT1G10020	1	3269604	3271987	2384	noTE	yes	no	0.75	0.67	0.83	0.5	C	P	0.833032	MP	254.962	183.373	235.625	262.345	248.985	219.167	654.636	619.159	604.421	553.099	532.994	748.008	476.82	489.102	452.659	879.999	557.418	611.643	444.509	456.4	386.447	461.285	607.829	437.16	561.731	625.43	593.58	522.494	NA	NA	NA	NA	NA	NA
AT1G10030	1	3273825	3275837	2013	noTE	yes	no	NA	NA	1	NA	L	FALSE	11.0776	NA	51.2552	53.965	74.7022	60.5357	67.619	52.6101	118.013	107.056	89.702	97.9362	121.943	154.031	163.786	161.743	123.912	106.491	103.226	153.805	113.76	100.517	103.249	116.999	103.177	108.631	150.376	121.858	136.117	105.904	NA	NA	NA	NA	NA	NA
AT1G10040	1	3275891	3278697	2807	noTE	yes	no	0	NA	0.5	NA	C	FALSE	-0.151663	NA	8.20853	4.33792	6.09584	5.86359	5.97971	6.27323	17.8132	9.93304	29.9007	34.5185	18.574	12.0809	26.1669	11.6222	10.1153	8.71286	27.9316	19.0766	20.0134	5.43334	9.83326	13.4262	23.0414	12.1765	17.111	16.4591	16.7851	17.6089	NA	NA	NA	NA	NA	NA
AT1G10050	1	3279270	3283482	4213	noTE	yes	no	1	0.5	1	1	L	FALSE	-2.35623	NA	53.6134	57.9607	47.5009	53.8298	50.6653	55.7871	155.866	214.112	254.156	279.359	168.781	180.207	257.793	193.704	240.238	237.184	223.453	206.266	255.961	262.158	241.898	216.737	225.873	244.189	200.121	226.785	213.453	235.031	NA	NA	NA	NA	NA	NA
AT1G10060	1	3284239	3287107	2869	noTE	yes	no	1	NA	0	1	L	FALSE	0.250985	NA	41.341	51.7598	50.3918	45.324	47.8579	46.5504	120.239	123.611	111.772	118.808	145.362	151.011	129.865	152.058	107.896	109.395	131.157	171.689	130.614	164.358	147.499	151.524	118.607	148.499	144.574	130.034	137.304	133.553	NA	NA	NA	NA	NA	NA
AT1G10090	1	3290311	3296198	5888	noTE	yes	no	1	1	NA	1	C	FALSE	0.453825	NA	51.4666	43.17	53.4648	44.937	49.2009	47.3183	276.105	370.833	282.632	282.57	251.961	376.521	332.417	298.304	275.642	235.247	207.666	339.802	243.321	248.575	282.215	242.63	303.035	254.185	314.801	264.589	289.695	278.61	NA	NA	NA	NA	NA	NA
AT1G10095	1	3297324	3300443	3120	noTE	yes	no	0	NA	1	NA	L	P	-0.281749	MP	12.2335	21.8908	15.5798	15.8235	15.7016	17.0621	34.5131	40.8358	42.0033	35.3212	43.6086	43.2898	48.4573	59.0797	61.5347	44.5324	43.7191	47.6915	49.5069	82.8584	71.7828	69.0488	38.1684	68.2992	48.6089	49.3694	48.9891	53.2338	NA	NA	NA	NA	NA	NA
AT1G10110	1	3302742	3304092	1351	noTE	yes	no	NA	NA	NA	1	L	all	-0.0761783	MP	1.54821	118.619	57.3908	53.8584	55.6246	60.0837	1.11333	1.10367	2.13576	4.01378	71.8734	75.5055	76.5625	86.1982	75.0217	81.3201	64.3642	70.3449	146.414	164.358	169.132	161.114	2.09163	160.255	77.5349	72.7627	75.1488	81.1731	NA	NA	NA	NA	NA	NA
AT1G10120	1	3304039	3306824	2786	noTE	yes	no	1	0.33	1	0	C	FALSE	-1.94903	NA	64.828	58.8443	50.8683	61.1416	56.005	61.8362	239.365	146.788	182.964	153.326	148.592	121.816	157.971	138.498	144.986	234.279	155.446	146.651	159.054	161.642	170.115	164.95	180.611	163.94	141.719	170.34	156.03	172.276	NA	NA	NA	NA	NA	NA
AT1G10130	1	3310930	3322213	11284	noTE	yes	no	1	1	1	1	C	PF1C	-0.555209	LP	50.2446	33.1741	37.0798	36.8612	36.9705	41.7093	492.09	540.799	639.305	595.645	379.556	403.703	473.912	416.463	404.611	436.611	450.549	371.993	436.082	358.6	337.281	365.383	566.96	374.337	418.409	415.941	417.175	470.648	NA	NA	NA	NA	NA	NA
AT1G10140	1	3322802	3323548	747	noTE	yes	no	NA	NA	NA	NA	L	FALSE	0.816574	NA	28.654	46.0121	21.2606	67.5797	44.4201	37.333	14.4732	24.2808	22.7815	24.0827	11.3059	23.155	15.5063	13.5593	73.3358	93.9053	6.0721	28.6149	29.4935	28.525	33.4331	46.0326	21.4045	34.371	15.8816	50.482	33.1818	27.8878	NA	NA	NA	NA	NA	NA
AT1G10150	1	3325824	3327614	1791	noTE	yes	no	0.5	1	0.83	1	L	P	-0.385673	MP	183.128	305.328	163.684	277.643	220.663	244.228	295.031	384.077	318.94	313.877	268.112	299.002	295.589	309.926	654.122	734.785	218.595	381.532	481.375	551.484	576.229	578.284	327.982	546.843	293.157	497.258	395.208	437.412	NA	NA	NA	NA	NA	NA
AT1G10155	1	3327637	3328448	812	noTE	yes	no	NA	1	NA	NA	L	all	-0.376868	LPMP	14.3107	116.323	42.1819	50.0068	46.0943	65.317	10.0199	6.62202	17.798	12.0413	38.7632	36.2427	24.2286	37.7723	36.2464	40.66	47.3623	38.1532	96.9071	101.875	104.233	74.8029	11.6203	94.4544	34.2517	40.6055	37.4286	53.0374	NA	NA	NA	NA	NA	NA
AT1G10160	1	3328971	3333470	4500	withTE	yes	yes	1	0.29	0.23	0.32	C	all	-0.372656	LPMP	31.0499	8.0786	15.2083	15.3598	15.284	19.5642	181.472	132.44	130.993	113.991	77.5264	65.4381	54.2721	76.5131	62.3776	59.0539	68.0075	87.0369	29.4935	38.0334	47.1997	30.6884	139.724	36.3537	68.4374	69.119	68.7782	88.039	L	all	-0.406224	LPMP	0.183864	39.5253
AT1G10170	1	3333595	3337491	3897	noTE	yes	no	NA	1	1	1	C	FALSE	-0.372923	NA	169.718	140.143	134.236	164.595	149.416	154.93	655.749	643.44	672.053	674.315	414.282	570.822	548.536	558.836	685.311	842.243	505.198	532.952	566.696	541.975	576.229	499.645	661.389	546.136	523.119	641.426	582.273	603.763	NA	NA	NA	NA	NA	NA
AT1G10180	1	3338303	3341608	3306	noTE	yes	no	1	1	NA	1	C	FALSE	-1.31004	NA	87.3793	69.5978	69.3062	64.3764	66.8413	78.4886	277.218	303.509	308.262	266.515	224.503	213.429	191.891	286.682	218.322	198.46	225.882	208.65	254.908	220.05	249.765	195.638	288.876	230.09	229.126	212.828	220.977	259.483	NA	NA	NA	NA	NA	NA
AT1G10200	1	3346390	3347885	1496	noTE	yes	no	1	NA	1	NA	L	FALSE	16.3942	NA	274.034	276.78	283.151	312.677	297.914	275.407	410.817	421.602	422.881	384.52	384.402	466.121	417.702	426.149	415.57	547.942	404.402	503.145	373.935	395.275	424.797	462.244	409.955	414.063	423.593	467.765	445.679	412.009	NA	NA	NA	NA	NA	NA
AT1G10210	1	3349219	3351180	1962	noTE	yes	no	NA	1	1	1	L	FALSE	-0.947381	NA	50.8695	67.5924	43.4862	59.1327	51.3094	59.2309	84.6128	91.6047	108.212	114.794	88.8323	91.6134	92.0688	68.7649	112.954	154.895	103.226	92.9984	126.401	129.042	146.516	128.508	99.8059	132.616	85.3199	116.018	100.669	116.211	NA	NA	NA	NA	NA	NA
AT1G10230	1	3355571	3356359	789	noTE	yes	no	1	1	1	NA	L	P	0.092645	MP	81.0839	122.192	93.5978	113.487	103.542	101.638	72.3662	48.5615	68.3444	66.6287	63.7978	78.5258	69.7785	83.2927	101.153	87.1286	97.1535	72.7295	85.3204	92.3667	110.133	97.8192	63.9752	96.4097	73.8487	89.5411	81.6949	80.1925	NA	NA	NA	NA	NA	NA
AT1G10240	1	3356680	3359838	3159	noTE	yes	no	NA	NA	1	1	C	FALSE	-1.48346	NA	41.423	36.2067	33.094	36.7975	34.9458	38.8148	152.526	124.715	115.331	130.849	125.98	92.6201	93.038	106.537	119.698	140.374	121.442	83.4601	117.974	126.325	128.816	84.393	130.855	114.377	104.544	116.243	110.394	122.616	NA	NA	NA	NA	NA	NA
AT1G10270	1	3363504	3366488	2985	noTE	yes	no	NA	1	1	NA	C	FALSE	-1.05367	NA	51.8693	39.4856	44.0326	34.2739	39.1533	45.6774	158.092	167.758	147.368	146.102	152.63	131.883	116.297	124.939	88.5088	71.6391	125.085	123.998	150.627	122.25	118.982	79.598	154.83	117.864	131.437	102.308	116.873	136.347	NA	NA	NA	NA	NA	NA
AT1G10280	1	3366493	3369095	2603	noTE	yes	no	1	NA	NA	1	C	FALSE	1.60092	NA	35.4588	27.9387	41.5247	33.9119	37.7183	31.6987	83.4995	90.501	99.6689	95.5279	99.3307	121.816	111.452	99.7575	58.1629	54.2134	123.871	116.844	80.0537	85.575	62.9329	62.3358	92.2993	72.7243	108.089	88.2728	98.1808	82.5118	NA	NA	NA	NA	NA	NA
AT1G10290	1	3370558	3377463	6906	noTE	yes	no	0.8	1	1	1	C	P	0.37493	MP	142.549	106.824	136.117	126.651	131.384	124.687	909.588	961.297	1052.22	1014.68	809.989	1002.71	1019.54	927.842	857.271	769.636	905.957	965.752	828.977	741.65	747.328	632.948	984.447	737.726	940.021	874.654	907.338	861.086	NA	NA	NA	NA	NA	NA
AT1G10310	1	3381601	3383914	2314	withTE	yes	no	NA	NA	NA	NA	L	FALSE	-0.107468	NA	100.362	121.297	115.45	103.959	109.704	110.829	250.498	222.941	236.358	219.152	257.614	284.908	278.145	247.941	273.113	202.332	280.531	206.266	272.814	263.517	289.098	297.294	232.237	280.681	267.152	240.56	253.856	256.459	NA	NA	NA	NA	NA	NA
AT1G10320	1	3384164	3388373	4210	withTE	yes	no	1	1	NA	NA	C	PF1C	-1.74936	LP	49.6086	35.7167	27.7333	33.2899	30.5116	42.6626	210.419	203.075	222.831	199.083	129.211	69.4651	114.359	153.995	148.358	127.789	168.804	115.652	152.734	133.117	159.299	156.319	208.852	150.367	116.757	140.151	128.454	179.61	NA	NA	NA	NA	NA	NA
AT1G10330	1	3388747	3390150	1404	noTE	yes	no	NA	NA	NA	NA	C	FALSE	-0.304578	NA	16.1431	9.61921	12.8821	10.8932	11.8876	12.8811	23.3799	17.6587	26.3411	23.2799	19.3816	17.1146	22.2903	13.5593	10.9582	16.4576	20.6451	13.1152	13.6934	12.225	11.7999	16.3032	22.6649	13.5054	18.0865	15.294	16.6902	18.0851	NA	NA	NA	NA	NA	NA
AT1G10340	1	3390322	3392571	2250	noTE	yes	no	1	1	1	NA	L	F1L	-3.32182	LP	93.5107	136.462	26.9924	60.303	43.6477	114.987	67.9129	195.35	274.089	304.244	42.801	39.2629	145.372	15.4963	182.918	170.385	122.656	66.7681	416.068	338.225	198.632	275.236	210.399	307.04	60.733	135.682	98.2074	258.72	NA	NA	NA	NA	NA	NA
AT1G10350	1	3393407	3395055	1649	noTE	yes	no	0.5	NA	0	NA	C	FALSE	2.86041	NA	95.6675	89.9522	102.82	99.148	100.984	92.8099	138.052	153.41	157.334	182.226	154.245	175.173	175.415	173.365	144.143	177.162	132.372	200.304	169.587	134.475	140.616	148.647	157.756	148.331	169.55	163.495	166.522	153.043	NA	NA	NA	NA	NA	NA
AT1G10360	1	3395558	3396849	1292	noTE	yes	no	0.5	1	1	1	L	FALSE	-48.9416	NA	679.275	680.537	647.379	650.673	649.026	679.906	930.741	892.87	878.51	808.375	795.453	932.242	820.866	797.092	802.479	839.339	871.953	848.908	837.403	834.017	910.56	935.036	877.624	879.254	836.413	840.67	838.542	878.439	NA	NA	NA	NA	NA	NA
AT1G10370	1	3397081	3398358	1278	noTE	yes	no	1	0.98	0.94	0.86	L	PF1C	0.47796	MP	826.604	2436.58	2304.48	1728.21	2016.35	1631.59	1216.87	1187.55	813.725	1007.46	2724.73	3401.78	2653.52	3000.47	2115.78	1482.15	2430.05	2806.64	2673.37	2999.2	3574.39	3208.85	1056.4	3113.95	2945.12	2208.66	2576.89	2085.18	NA	NA	NA	NA	NA	NA
AT1G10380	1	3400606	3402324	1719	noTE	yes	no	NA	0.69	1	1	L	all	0.114742	MP	76.0275	220.675	163.978	149.321	156.65	148.351	153.639	131.337	118.179	119.611	294.762	323.164	226.78	282.808	246.982	250.737	307.248	221.765	343.388	384.409	438.564	350.998	130.691	379.34	281.878	256.683	269.281	255.015	NA	NA	NA	NA	NA	NA
AT1G10390	1	3407024	3412843	5820	noTE	yes	no	1	1	0.88	1	C	FALSE	-0.595371	NA	179.64	153.073	152.524	164.372	158.448	166.356	1094.4	1023.1	1001.67	1062.85	905.282	966.471	864.478	814.525	967.696	1033.93	956.962	867.985	917.457	922.309	947.927	775.84	1045.51	890.883	887.689	956.642	922.166	968.195	NA	NA	NA	NA	NA	NA
AT1G10410	1	3416680	3419639	2960	noTE	yes	no	NA	1	1	1	C	FALSE	-0.229238	NA	76.9127	65.6697	74.1397	65.8655	70.0026	71.2912	156.979	215.216	240.629	297.822	214.005	209.402	264.577	189.83	170.274	146.182	239.241	224.15	212.774	179.3	152.416	233.04	227.662	194.382	219.453	194.962	207.208	211.022	NA	NA	NA	NA	NA	NA
AT1G10417	1	3424186	3427457	3272	noTE	yes	no	NA	1	NA	NA	C	FALSE	0.371808	NA	5.54697	3.4746	4.06442	5.72768	4.89605	4.51078	7.79328	12.1404	21.3576	31.3075	6.46053	6.04044	25.1978	15.4963	16.0159	20.33	25.5028	13.1152	21.0668	4.075	7.86661	12.4672	18.1497	11.3689	13.2988	18.741	16.0199	14.7593	NA	NA	NA	NA	NA	NA
AT1G10430	1	3428478	3430633	2156	noTE	yes	no	1	0.5	1	1	L	FALSE	2.2422	NA	103.388	120.961	137.302	126.45	131.876	112.174	222.665	217.423	223.543	227.983	272.957	320.143	294.62	296.367	246.139	277.844	272.03	294.495	261.228	248.575	238.948	294.417	222.904	260.792	296.022	272.627	284.324	241.848	NA	NA	NA	NA	NA	NA
AT1G10450	1	3431780	3438370	6591	noTE	yes	no	0	0	0.5	0.67	C	PF1C	-1.29572	LP	52.7918	38.4791	33.8776	38.8482	36.3629	45.6354	406.364	342.138	337.45	305.85	260.844	171.146	220.965	240.193	271.427	301.078	251.385	200.304	259.121	275.742	275.331	204.269	347.951	253.616	223.287	256.048	239.668	300.783	NA	NA	NA	NA	NA	NA
AT1G10460	1	3439322	3440320	999	noTE	yes	no	1	NA	0	0.5	C	P	0.0441776	MP	20.7242	7.09953	15.4002	13.0254	14.2128	13.9119	30.0598	17.6587	20.6457	14.4496	16.9589	26.1753	4.84573	13.5593	6.74352	6.77667	20.6451	17.8843	7.37336	5.43334	8.84994	6.71308	20.7035	7.09243	15.3848	13.0124	14.1986	13.8979	NA	NA	NA	NA	NA	NA
AT1G10470	1	3442327	3443957	1631	noTE	yes	no	0.83	1	1	0.87	C	PF1L	1.61839	MP	934.851	716.399	1072.53	932.257	1002.39	825.625	1456.23	1428.15	1821.8	1392.78	1635.32	2093.01	1672.75	1596.12	1135.44	1462.79	1828.92	1654.89	1169.2	1350.18	988.243	1166.16	1524.74	1168.45	1749.3	1520.51	1634.91	1346.59	NA	NA	NA	NA	NA	NA
AT1G10490	1	3453228	3460620	7393	noTE	yes	no	1	0	0.6	1	C	FALSE	-1.17932	NA	51.9879	51.4048	54.1469	48.5582	51.3526	51.6964	396.344	374.144	387.997	378.901	484.54	324.17	420.609	371.912	351.506	299.142	435.976	349.34	424.495	418.367	357.931	319.351	384.346	380.036	400.308	358.991	379.649	382.191	NA	NA	NA	NA	NA	NA
AT1G10500	1	3460000	3461485	1486	noTE	yes	no	1	1	1	1	L	P	0.634951	MP	409.091	543.589	544.526	493.554	519.04	476.34	492.09	645.647	680.596	613.305	710.658	1009.76	785.977	730.264	765.39	609.9	723.794	834.601	743.656	802.775	801.411	883.25	607.91	807.773	809.165	733.421	771.293	707.841	NA	NA	NA	NA	NA	NA
AT1G10510	1	3461635	3465786	4152	noTE	yes	no	NA	1	1	1	L	PF1C	0.688622	MP	154.749	237.285	249.393	199.476	224.435	196.017	745.929	646.751	536.788	640.599	1154.82	1034.93	941.04	1011.13	900.261	771.572	811.232	829.832	1071.24	1047.28	938.093	884.209	642.517	985.205	1035.48	828.224	931.853	813.861	NA	NA	NA	NA	NA	NA
AT1G10522	1	3469580	3471488	1909	noTE	yes	no	0.67	0.86	0.77	0.72	L	P	0.724313	MP	83.5952	129.718	145.624	101.097	123.36	106.656	215.985	166.654	128.858	126.835	395.708	265.779	207.397	243.098	203.992	231.375	151.802	184.804	246.481	270.308	232.065	241.671	159.583	247.631	277.996	192.993	235.494	203.607	NA	NA	NA	NA	NA	NA
AT1G10550	1	3479153	3480988	1836	noTE	yes	no	NA	NA	NA	NA	L	FALSE	-8.81736	NA	5.33169	5.68942	3.38355	4.4834	3.93347	5.51056	6.67996	7.7257	19.9338	4.81653	8.07566	8.05392	3.87658	4.8426	5.90058	12.5852	7.28651	7.15372	5.26669	12.225	12.7832	11.5081	9.78899	10.4458	6.21219	8.23152	7.22185	10.1174	NA	NA	NA	NA	NA	NA
AT1G10560	1	3484580	3486965	2386	noTE	yes	no	0	1	0	0	C	FALSE	0.911117	NA	8.99153	7.6789	8.09519	9.77119	8.93319	8.33521	24.4932	12.1404	23.4934	25.6882	9.6908	19.1281	24.2286	24.213	14.33	21.2981	21.8595	35.7686	12.6401	14.9417	25.5665	20.1392	21.4538	18.3219	19.3151	23.3141	21.3146	19.8878	NA	NA	NA	NA	NA	NA
AT1G10570	1	3487584	3491277	3694	noTE	yes	no	NA	1	0	NA	C	FALSE	-1.89825	NA	55.814	46.7248	40.2064	45.0787	42.6426	51.2694	190.379	222.941	223.543	187.845	161.513	115.775	147.31	169.491	170.274	154.895	191.878	149.036	162.214	180.658	170.115	177.417	206.177	172.601	148.522	166.521	157.522	189.389	NA	NA	NA	NA	NA	NA
AT1G10580	1	3491281	3493737	2457	noTE	yes	no	0.5	0	1	1	C	FALSE	-0.0389049	NA	142.293	114.868	133.817	122.277	128.047	128.581	340.678	349.864	359.52	348.396	335.948	327.191	315.941	336.076	261.312	280.748	346.109	313.571	299.148	293.4	283.198	253.179	349.614	282.231	328.789	300.435	314.612	315.923	NA	NA	NA	NA	NA	NA
AT1G10585	1	3493940	3495144	1205	noTE	yes	no	NA	1	NA	NA	L	FALSE	-0.407447	NA	6.47817	11.1157	7.69979	8.00455	7.85217	8.79695	4.45331	4.41468	13.5265	8.83031	5.65297	12.0809	13.568	5.81112	14.33	3.87238	6.0721	14.3074	5.26669	4.075	4.91663	39.3195	7.8062	13.3944	9.27825	9.64548	9.46186	10.6003	NA	NA	NA	NA	NA	NA
AT1G10590	1	3502004	3503457	1454	noTE	yes	no	0.83	1	1	1	C	FALSE	28.1967	NA	514.864	513.235	533.843	540.179	537.011	514.05	667.996	688.691	829.387	808.375	753.46	718.813	938.133	694.429	675.195	723.168	861.023	882.292	761.563	734.859	627.362	861.192	748.612	746.244	776.208	785.42	780.814	747.428	NA	NA	NA	NA	NA	NA
AT1G10600	1	3503704	3505502	1799	noTE	yes	no	1	1	1	0	L	P	-0.265383	MP	92.1066	126.936	102.533	107.266	104.9	109.521	168.112	192.039	150.927	151.721	166.359	202.355	172.508	196.609	193.033	216.853	171.233	190.766	201.188	252.65	241.898	217.696	165.7	228.358	184.458	192.971	188.715	197.029	NA	NA	NA	NA	NA	NA
AT1G10610	1	3506186	3509006	2821	withTE	yes	no	NA	NA	NA	0.26	C	all	-0.155461	MP	52.3843	20.1158	34.1627	33.3209	33.7418	36.2501	164.772	157.825	141.672	126.835	108.214	82.5527	81.4082	113.317	80.9223	107.459	88.6526	98.9598	57.9336	54.3334	62.9329	51.7866	147.776	56.7466	96.3729	93.9983	95.1856	102.261	NA	NA	NA	NA	NA	NA
AT1G10630	1	3512795	3514729	1935	noTE	yes	no	1	1	1	1	L	FALSE	1.99612	NA	143.149	159.097	179.25	154.832	167.041	151.123	271.652	260.466	306.126	269.726	296.377	363.433	346.954	380.628	292.5	304.95	263.529	337.417	278.081	320.567	302.864	329.9	276.992	307.853	346.848	299.599	323.224	292.423	NA	NA	NA	NA	NA	NA
AT1G10640	1	3515365	3517888	2524	noTE	yes	no	0.5	0.88	0.5	0.83	C	FALSE	0.0654824	NA	113.493	79.402	97.6812	97.4456	97.5634	96.4473	581.156	183.209	168.725	212.73	243.078	258.732	186.076	298.304	199.777	169.417	359.468	255.149	186.441	226.842	231.082	157.278	286.455	200.411	246.547	245.953	246.25	243.433	NA	NA	NA	NA	NA	NA
AT1G10650	1	3524018	3526346	2329	noTE	yes	no	1	0.5	1	1	L	PF1C	0.182793	MP	111.419	188.187	165	148.638	156.819	149.803	256.065	268.192	252.02	261.698	421.55	372.494	374.09	369.006	349.82	267.194	384.971	382.724	406.588	472.7	434.63	439.227	259.494	438.287	384.285	346.177	365.231	348.89	NA	NA	NA	NA	NA	NA
AT1G10657	1	3530467	3531842	1376	noTE	yes	no	1	1	NA	1	C	FALSE	-0.308133	NA	191.838	171.458	175.586	181.431	178.508	181.648	313.958	285.851	187.947	268.12	207.545	239.604	231.626	287.65	274.799	194.587	252.599	276.611	196.974	201.033	272.381	273.318	263.969	235.927	241.606	249.649	245.628	249.948	NA	NA	NA	NA	NA	NA
AT1G10660	1	3532424	3535131	2708	noTE	yes	no	1	1	0.67	0.5	L	P	0.284216	MP	113.353	147.134	137.765	132.323	135.044	130.244	281.672	348.76	319.652	277.753	402.976	420.817	309.157	359.321	364.15	411.441	304.819	352.917	347.601	412.934	381.531	451.694	306.959	398.44	373.068	358.332	365.7	352.7	NA	NA	NA	NA	NA	NA
AT1G10670	1	3535383	3538439	3057	noTE	yes	no	1	1	1	1	L	FALSE	-0.942799	NA	609.622	671.953	587.074	635.736	611.405	640.787	2055.2	1895	1722.14	1782.12	1731.42	1766.83	1669.84	2010.65	2044.13	1899.4	1930.93	1899.31	1993.97	2061.95	2076.79	2083.93	1863.61	2054.16	1794.68	1943.44	1869.06	1958.89	NA	NA	NA	NA	NA	NA
AT1G10682	1	3544991	3545471	481	noTE	yes	no	NA	NA	0	NA	C	P	0.303385	MP	379.693	277.693	317.151	371.179	344.165	328.693	205.965	181.002	201.474	142.088	157.475	187.254	148.279	117.191	134.028	244.928	139.658	195.535	129.561	153.492	115.049	136.18	182.632	133.57	152.55	178.537	165.544	158.101	NA	NA	NA	NA	NA	NA
AT1G10690	1	3549992	3550632	641	noTE	yes	no	1	NA	NA	0	C	PF1C	-1.27895	LP	99.5398	59.1225	38.464	68.5067	53.4854	79.3311	51.213	68.4276	76.1755	59.4039	19.3816	20.1348	39.735	19.3704	33.7176	55.1815	49.7912	36.9609	50.5602	33.9583	36.3831	30.6884	63.805	37.8975	24.6554	43.9128	34.2841	50.8513	NA	NA	NA	NA	NA	NA
AT1G10700	1	3554104	3556503	2400	noTE	yes	no	1	1	1	1	L	FALSE	1.11848	NA	114.522	136.952	127.491	149.071	138.281	125.737	241.592	329.998	248.46	279.359	261.652	391.622	284.929	285.713	379.323	466.622	246.527	338.609	278.081	316.492	347.114	373.056	274.852	328.686	305.979	357.77	331.875	301.769	NA	NA	NA	NA	NA	NA
AT1G10720	1	3562952	3564759	1808	noTE	yes	no	1	0	1	NA	C	FALSE	-3.98102	NA	132.894	128.7	123.43	121.469	122.449	130.797	193.719	242.808	267.682	256.882	210.775	226.517	236.472	218.885	201.463	204.268	228.311	244.419	241.214	222.767	222.232	244.548	240.273	232.69	223.162	219.615	221.389	236.481	NA	NA	NA	NA	NA	NA
AT1G10730	1	3565463	3567779	2317	noTE	yes	no	1	0	NA	1	C	PF1C	-0.434655	LP	33.8095	12.8396	18.9158	18.6186	18.7672	23.3245	62.3463	64.0129	101.093	85.8949	37.1481	41.2764	54.2721	42.6149	29.5029	50.341	49.7912	42.9223	24.2268	42.1084	35.3997	17.2622	78.3367	29.7493	43.8279	43.1394	43.4836	54.043	NA	NA	NA	NA	NA	NA
AT1G10740	1	3567905	3570838	2934	noTE	yes	no	0.58	1	0.78	1	C	FALSE	3.86044	NA	198.384	185.169	229.248	205.322	217.285	191.776	588.95	642.336	569.536	527.41	661.397	780.224	629.945	618.884	514.194	564.4	680.075	650.989	601.456	541.975	531.98	497.727	582.058	543.284	672.612	602.414	637.513	562.671	NA	NA	NA	NA	NA	NA
AT1G10750	1	3574807	3578474	3668	noTE	yes	no	1	0.34	0.56	0.52	L	FALSE	-0.433029	NA	4.83154	5.56615	4.93094	5.14864	5.03979	5.19884	34.5131	12.1404	11.3907	12.8441	24.227	17.1146	19.3829	11.6222	21.0735	13.5533	20.6451	20.2689	24.2268	17.6583	18.6832	21.0983	17.7221	20.4166	18.0867	18.8852	18.4859	19.0694	NA	NA	NA	NA	NA	NA
AT1G10760	1	3581034	3590928	9895	noTE	yes	no	1	1	1	0.67	C	FALSE	-0.68499	NA	188.284	156.17	169.081	153.376	161.228	172.227	1448.44	2563.83	1804.01	1636.02	1518.22	1429.57	1727.99	2016.46	1583.04	1428.91	1463.37	1595.28	1376.71	1571.59	1865.37	1367.55	1863.07	1545.31	1673.06	1517.65	1595.36	1704.19	NA	NA	NA	NA	NA	NA
AT1G10780	1	3592746	3595077	2332	noTE	yes	no	NA	NA	1	NA	L	FALSE	-0.089895	NA	7.58362	10.2004	9.55974	7.98906	8.7744	8.89202	26.7198	14.3477	12.8146	16.8579	27.4573	18.1213	17.4446	26.15	18.5447	17.4257	21.8595	16.692	26.3334	16.3	29.4998	23.0163	17.685	23.7874	22.2933	18.6305	20.4619	20.7362	NA	NA	NA	NA	NA	NA
AT1G10820	1	3600910	3605076	4167	withTE	yes	no	0.5	NA	1	0.5	L	FALSE	-3.05462	NA	53.2015	57.1709	46.2489	51.9987	49.1238	55.1862	247.158	236.186	197.914	205.505	218.043	196.314	161.847	194.672	230.966	230.407	194.307	211.035	231.734	241.783	267.465	211.942	221.691	238.231	192.719	216.679	204.699	229.961	NA	NA	NA	NA	NA	NA
AT1G10830	1	3605576	3607493	1918	noTE	yes	no	1	1	1	1	L	F1C	2.87507	HP	198.809	246.067	313.877	266.868	290.373	222.438	406.364	403.943	323.212	391.745	562.066	628.206	563.074	654.719	533.581	495.665	455.407	562.759	444.509	415.65	527.063	500.604	381.316	471.956	602.016	511.853	556.935	426.636	NA	NA	NA	NA	NA	NA
AT1G10840	1	3607631	3610520	2890	noTE	yes	no	0.88	0.67	0.83	1	L	FALSE	1.80151	NA	347.92	398.934	416.775	421.981	419.378	373.427	1071.02	1030.83	925.497	994.614	1319.56	1232.25	1135.84	1130.26	1225.64	1296.28	1124.55	1231.63	1130.23	1215.71	1108.21	1157.53	1005.49	1152.92	1204.48	1219.53	1212	1079.2	NA	NA	NA	NA	NA	NA
AT1G10850	1	3611747	3614613	2867	noTE	yes	no	1	0.5	0.25	1	C	FALSE	2.03135	NA	80.8361	75.0009	92.4855	75.205	83.8452	77.9185	326.205	197.557	186.523	216.744	265.689	270.813	235.502	288.619	210.735	142.31	278.102	231.304	231.734	234.992	201.582	191.802	231.757	215.028	265.156	215.613	240.384	223.392	NA	NA	NA	NA	NA	NA
AT1G10865	1	3614513	3616159	1647	noTE	yes	no	NA	1	NA	1	C	FALSE	-6.17432	NA	71.7972	68.3491	58.0461	60.8107	59.4284	70.0732	85.7261	122.507	139.536	125.23	90.4474	111.748	104.668	75.5445	96.9382	107.459	103.226	92.9984	109.547	123.608	93.416	123.712	118.25	112.571	95.602	100.155	97.8786	115.41	NA	NA	NA	NA	NA	NA
AT1G10870	1	3616610	3623758	7149	noTE	yes	no	0.5	1	NA	0.5	C	FALSE	-2.99446	NA	41.4425	37.4339	31.9563	34.9163	33.4363	39.4382	340.678	296.887	251.308	296.217	248.73	193.294	199.644	272.154	278.17	254.609	234.383	231.304	294.935	256.725	270.415	248.384	296.273	267.615	228.456	249.617	239.036	281.944	NA	NA	NA	NA	NA	NA
AT1G10890	1	3627726	3630765	3040	withTE	yes	no	NA	0.5	0.67	0.56	C	FALSE	-19.234	NA	149.837	146.75	111.269	125.937	118.603	148.294	488.75	430.432	461.325	441.516	331.102	304.036	333.386	384.502	385.224	419.186	375.255	351.725	431.868	414.292	481.83	456.49	455.505	446.12	338.257	382.847	360.552	450.813	NA	NA	NA	NA	NA	NA
AT1G10900	1	3632234	3637141	4908	noTE	yes	no	NA	1	1	1	C	P	-0.0176262	MP	164.304	108.437	154.204	117.552	135.878	136.371	647.956	1056.21	753.212	768.237	683.201	734.921	788.884	820.336	517.566	511.155	574.42	704.641	515.082	506.659	597.862	509.235	806.404	532.21	756.836	576.945	666.891	669.307	NA	NA	NA	NA	NA	NA
AT1G10910	1	3639878	3644162	4285	noTE	yes	no	NA	1	NA	0.5	L	FALSE	0.768532	NA	125.429	130.34	128.915	130.628	129.772	127.885	676.902	562.872	454.917	455.162	581.448	529.545	487.48	611.136	594.273	593.443	569.563	481.684	567.749	563.709	608.679	493.891	537.464	558.507	552.402	559.741	556.071	547.985	NA	NA	NA	NA	NA	NA
AT1G10920	1	3644420	3647768	3349	noTE	yes	no	0.33	1	1	0.5	L	PF1L	-0.665385	MP	54.9102	88.4951	51.8519	69.2065	60.5292	71.7026	172.566	168.862	195.066	199.083	167.166	138.93	209.335	179.176	257.94	244.928	248.956	175.266	293.881	311.058	285.165	295.376	183.894	296.37	173.652	231.773	202.712	240.132	NA	NA	NA	NA	NA	NA
AT1G10930	1	3647894	3655590	7697	noTE	yes	no	1	NA	NA	0.83	C	FALSE	-0.869103	NA	26.2959	23.4344	23.8574	23.386	23.6217	24.8652	236.025	206.386	167.301	199.886	222.081	153.025	146.341	213.074	201.463	187.811	156.66	174.074	185.387	176.583	189.782	169.745	202.4	180.374	183.63	180.002	181.816	191.387	NA	NA	NA	NA	NA	NA
AT1G10940	1	3655777	3658608	2832	noTE	yes	no	1	1	1	0.67	C	FALSE	-1.81003	NA	223.975	212.869	226.709	190.033	208.371	218.422	572.25	686.483	650.695	627.755	628.287	624.179	685.186	630.506	487.22	464.686	597.494	603.297	571.962	658.792	585.079	595.546	634.296	602.845	642.039	538.174	590.107	618.57	NA	NA	NA	NA	NA	NA
AT1G10950	1	3659209	3663984	4776	noTE	yes	no	1	1	1	0.95	C	FALSE	7.17023	NA	263.695	259.189	284.361	270.828	277.595	261.442	1221.32	1272.53	1309.93	1233.84	1284.03	1462.79	1356.8	1328.81	1302.34	1322.42	1179.2	1369.94	1257.69	1232.01	1243.91	1217.94	1259.41	1237.89	1358.11	1293.48	1325.79	1248.65	NA	NA	NA	NA	NA	NA
AT1G10960	1	3664386	3665039	654	noTE	yes	no	1	0.98	1	1	L	all	-0.105501	MP	7675.33	16581.4	12251.2	11065.9	11658.6	12128.4	4816.25	5817.45	4840.35	4604.61	7353.7	10136.9	7180.4	7378.18	7849.46	7126.15	7282.87	6689.92	9706.51	11539	11528.5	10602.8	5019.66	10844.2	8012.29	7237.1	7624.69	7931.94	NA	NA	NA	NA	NA	NA
AT1G10970	1	3665087	3667139	2053	noTE	yes	no	NA	0	0.5	1	C	FALSE	-0.0878437	NA	16.7012	10.4357	13.3965	13.19	13.2932	13.5684	26.7198	35.3175	34.1722	40.9405	22.6119	31.209	26.1669	30.0241	16.8588	24.2024	26.7172	40.5377	18.9601	19.0167	29.4998	18.2212	34.2875	21.4244	27.503	27.079	27.291	27.856	NA	NA	NA	NA	NA	NA
AT1G11000	1	3671756	3675979	4224	withTE	yes	no	NA	1	NA	NA	C	PF1C	-0.580572	LP	16.0025	7.01623	8.33803	9.46353	8.90078	11.5094	74.5929	41.9395	84.0066	69.8397	24.227	36.2427	34.8892	45.5204	47.2047	51.3091	31.5749	29.8072	36.8668	33.9583	29.4998	18.2212	67.5947	29.6365	35.2198	39.974	37.5969	48.6156	NA	NA	NA	NA	NA	NA
AT1G11020	1	3676691	3678524	1834	noTE	yes	no	1	1	1	1	L	FALSE	-0.115271	NA	73.4332	87.1022	78.5631	80.3966	79.4799	80.2677	152.526	115.885	140.248	130.046	109.021	189.267	131.804	146.246	132.342	182.002	132.372	143.074	156.947	157.567	168.149	156.319	134.676	159.745	144.085	147.447	145.766	147.211	NA	NA	NA	NA	NA	NA
AT1G11050	1	3681888	3684169	2282	noTE	yes	no	1	1	1	1	L	PF1L	-0.797923	LP	78.7759	133.653	70.4555	98.1858	84.3206	106.215	164.772	197.557	173.709	183.028	187.355	165.105	156.032	134.624	275.642	243.96	189.449	187.189	232.788	359.959	351.047	276.195	179.767	304.997	160.779	224.06	192.42	242.382	NA	NA	NA	NA	NA	NA
AT1G11060	1	3684568	3689847	5280	noTE	yes	no	NA	1	1	1	C	FALSE	-2.0126	NA	39.5182	35.023	29.8802	35.614	32.7471	37.2706	218.212	205.283	219.272	191.859	162.321	150.004	157.002	161.743	198.091	205.236	168.804	180.035	187.494	192.883	180.932	178.376	208.656	184.921	157.767	188.042	172.905	196.789	NA	NA	NA	NA	NA	NA
AT1G11070	1	3690212	3693648	3437	noTE	yes	no	NA	NA	NA	NA	C	PF1L	0.0935149	MP	14.7822	1.2461	8.38826	8.90582	8.64704	8.01413	55.6663	73.9459	27.053	46.5598	23.4194	22.1483	31.9818	37.7723	45.5188	39.6919	14.573	22.6534	3.16001	1.35833	5.89996	6.71308	50.8063	4.28285	28.8304	30.6093	29.7199	27.5446	NA	NA	NA	NA	NA	NA
AT1G11090	1	3702608	3703779	1172	noTE	yes	no	1	1	NA	0	C	FALSE	1.65129	NA	105.725	93.8944	117.637	101.518	109.578	99.8097	130.259	150.099	93.2616	122.019	157.475	172.153	95.9454	125.908	123.069	102.618	122.656	127.575	113.76	93.725	102.266	130.426	123.91	110.044	137.87	118.98	128.425	116.977	NA	NA	NA	NA	NA	NA
AT1G11130	1	3722857	3727450	4594	noTE	yes	no	1	1	0	NA	C	FALSE	1.564	NA	37.5367	33.4801	42.9887	34.3726	38.6806	35.5084	222.665	173.276	144.52	149.313	207.545	184.233	187.045	211.137	154.258	129.725	168.804	178.843	165.374	153.492	156.349	140.016	172.443	153.808	197.49	157.908	177.699	163.126	NA	NA	NA	NA	NA	NA
AT1G11150	1	3728971	3731624	2654	withTE	yes	yes	0.31	0.4	0.37	0.37	C	all	-0.0571582	MP	20.3892	0	11.1543	8.06954	9.61191	10.1946	77.9328	56.2872	41.2914	40.9405	38.7632	31.209	24.2286	24.213	22.7594	18.3938	21.8595	22.6534	0	0	0	0	54.113	0	29.6034	21.4166	25.51	27.0565	C	FALSE	-1.38303	NA	10.9846	8.43141
AT1G11160	1	3733139	3739842	6704	noTE	yes	no	NA	NA	0	NA	L	FALSE	-0.791597	NA	2.60662	3.91602	2.80598	2.68015	2.74306	3.26132	25.6065	14.3477	10.6788	19.2661	19.3816	17.1146	12.5989	26.15	21.9165	22.2662	14.573	13.1152	33.7068	28.525	23.5998	19.1802	17.4748	26.253	18.8113	17.9677	18.3895	21.8639	NA	NA	NA	NA	NA	NA
AT1G11175	1	3744858	3745655	798	noTE	yes	no	0	1	0	NA	L	P	0.0400193	MP	76.8544	134.327	86.8765	126.605	106.741	105.591	57.893	73.9459	66.9205	46.5598	54.9145	65.4381	88.1922	68.7649	106.211	158.768	46.1479	92.9984	81.107	100.517	105.216	141.934	61.3298	107.193	69.3274	101.031	85.1793	84.2616	NA	NA	NA	NA	NA	NA
AT1G11180	1	3745774	3748521	2748	noTE	yes	no	1	NA	NA	NA	C	FALSE	0.434306	NA	40.8631	29.6177	41.2543	34.1104	37.6823	35.2404	126.919	139.063	86.8543	96.3307	113.059	137.923	98.8528	103.632	102.839	102.618	75.294	94.1906	86.3737	78.7834	87.516	72.8849	112.292	81.3895	113.367	93.7354	103.551	96.8406	NA	NA	NA	NA	NA	NA
AT1G11190	1	3750066	3752780	2715	noTE	yes	no	0	NA	NA	1	C	FALSE	42.1456	NA	8.57898	8.53141	8.60009	10.5153	9.55769	8.55519	18.9265	20.9697	29.1887	24.0827	27.4573	27.182	26.1669	12.5908	35.4035	28.0748	35.2182	15.4997	20.0134	19.0167	35.3997	18.2212	23.2919	23.1628	23.3492	28.549	25.9491	23.2273	NA	NA	NA	NA	NA	NA
AT1G11200	1	3753365	3755641	2277	noTE	yes	no	NA	1	1	NA	C	FALSE	0.742176	NA	59.4579	44.9445	58.3523	56.8217	57.587	52.2012	129.146	141.27	127.434	143.693	125.98	141.95	161.847	101.695	108.739	104.554	142.087	162.151	107.44	123.608	74.7328	103.573	135.386	102.339	132.868	129.383	131.126	118.862	NA	NA	NA	NA	NA	NA
AT1G11210	1	3755677	3756998	1322	noTE	yes	no	0	1	NA	NA	L	P	2.83427	MP	0.933392	7.18911	17.6725	8.18043	12.9264	4.06125	0	1.10367	1.42384	2.40827	14.5362	37.2494	31.0127	10.6537	1.68588	0.968096	3.64326	36.9609	3.16001	9.50834	16.7165	8.6311	1.23394	9.504	23.363	10.8145	17.0888	5.36897	NA	NA	NA	NA	NA	NA
AT1G11240	1	3766754	3768294	1541	noTE	yes	no	NA	NA	1	NA	L	P	-0.544089	MP	106.607	140.056	107.237	121.226	114.232	123.331	202.625	160.032	139.536	154.932	193.816	134.903	139.557	192.735	180.389	233.311	179.734	153.805	172.747	206.467	224.198	259.892	164.281	215.826	165.253	186.81	176.031	190.054	NA	NA	NA	NA	NA	NA
AT1G11260	1	3777328	3780337	3010	noTE	yes	no	0.92	1	0.85	0.94	L	FALSE	23.8326	NA	284.709	291.338	170.582	563.452	367.017	288.023	761.515	668.824	1149.04	848.513	468.389	473.168	597.963	514.284	1353.76	4304.15	552.561	573.49	669.923	834.017	1062.98	940.79	856.973	876.926	513.451	1695.99	1104.72	866.95	NA	NA	NA	NA	NA	NA
AT1G11270	1	3780429	3786990	6562	withTE	yes	yes	0.59	0.5	0.56	0.55	L	P	-0.416356	MP	3.51221	6.65899	3.71233	5.14869	4.43051	5.0856	24.4932	22.0734	19.9338	25.6882	25.8421	23.155	28.1052	20.3389	22.7594	57.1177	23.074	32.1917	49.5069	40.75	44.2497	40.2785	23.0471	43.6963	24.3603	33.7857	29.073	33.3717	C	FALSE	-1.36512	NA	11.4293	8.84053
AT1G11280	1	3787334	3790876	3543	withTE	yes	no	1	1	NA	0.67	C	FALSE	-0.734947	NA	79.0615	63.5348	64.9967	66.1884	65.5925	71.2982	374.078	256.052	221.407	268.923	281.033	198.328	196.737	245.035	251.196	235.247	245.313	206.266	226.468	260.8	225.182	187.966	280.115	225.104	230.283	234.505	232.394	252.609	NA	NA	NA	NA	NA	NA
AT1G11290	1	3791454	3793883	2430	noTE	yes	no	NA	NA	1	0.5	C	FALSE	3.66488	NA	28.637	26.4523	28.5861	34.51	31.548	27.5447	86.8395	59.5982	79.7351	52.1791	67.8356	71.4786	68.8093	69.7334	104.525	99.7139	68.0075	63.1912	68.467	76.0667	54.0829	58.4997	69.588	64.2791	69.4642	83.8593	76.6618	66.9335	NA	NA	NA	NA	NA	NA
AT1G11300	1	3794238	3800719	6482	noTE	yes	no	0.08	0.21	0.13	0.15	C	FALSE	-2.28278	NA	26.31	23.1127	18.9202	23.2038	21.062	24.7114	165.886	169.965	167.301	179.015	124.365	76.5123	150.218	139.467	154.258	159.736	146.945	140.69	180.121	124.967	145.532	148.647	170.542	149.817	122.64	150.407	136.524	160.179	NA	NA	NA	NA	NA	NA
AT1G11310	1	3800738	3804185	3448	noTE	yes	no	1	0.9	1	1	C	FALSE	-0.633129	NA	418.027	376.554	333.373	434.951	384.162	397.291	1027.6	1300.12	1570.5	1867.21	1092.64	972.511	1573.89	958.834	1548.48	1679.65	1496.16	1274.55	1459.93	1304	1177.04	1252.47	1441.36	1298.36	1149.47	1499.71	1324.59	1369.86	NA	NA	NA	NA	NA	NA
AT1G11320	1	3807128	3808875	1748	noTE	yes	no	1	1	NA	0	C	FALSE	3.01781	NA	28.9234	27.8418	31.8969	28.1323	30.0146	28.3826	41.1931	49.6652	51.9702	59.4039	66.2205	47.3168	66.871	42.6149	33.7176	28.0748	75.294	59.6143	52.6669	69.275	32.4498	40.2785	50.5581	48.6675	55.7558	49.1752	52.4655	49.6128	NA	NA	NA	NA	NA	NA
AT1G11330	1	3810093	3813607	3515	noTE	yes	no	1	0.67	1	1	C	P	-0.0317822	MP	269.1	150.452	202.691	213.09	207.891	209.776	689.149	656.684	1115.58	1322.14	663.012	515.451	1047.65	623.727	691.211	512.123	954.533	838.178	644.643	536.542	391.364	542.801	945.888	528.837	712.459	749.011	730.735	737.363	NA	NA	NA	NA	NA	NA
AT1G11340	1	3814116	3817420	3305	noTE	yes	no	NA	NA	1	0.5	L	FALSE	-14.0457	NA	13.2795	13.6193	9.40412	12.7222	11.0632	13.4494	33.3998	47.4578	50.5464	44.1516	37.1481	25.1685	31.9818	30.0241	51.4194	34.8515	46.1479	35.7686	54.7736	44.825	34.4164	46.0326	43.8889	45.0119	31.0806	42.0468	36.5637	44.4504	NA	NA	NA	NA	NA	NA
AT1G11350	1	3817591	3820805	3215	noTE	yes	no	0.5	1	1	0.83	C	PF1C	-1.75105	LP	183.727	144.91	112.187	148.48	130.334	164.319	598.97	650.062	538.924	574.773	381.979	357.393	322.725	380.628	575.728	551.815	380.113	401.801	442.402	525.675	532.963	362.506	590.682	465.887	360.681	477.364	419.023	528.284	NA	NA	NA	NA	NA	NA
AT1G11360	1	3821443	3823088	1646	noTE	yes	no	1	1	1	NA	L	FALSE	-0.250613	NA	116.651	143.789	124.294	129.345	126.82	130.22	168.112	187.624	216.424	195.872	182.51	213.429	212.243	210.169	206.52	279.78	156.66	208.65	224.361	249.933	217.315	255.097	192.008	236.677	204.588	212.903	208.745	214.342	NA	NA	NA	NA	NA	NA
AT1G11380	1	3832623	3834191	1569	noTE	yes	no	NA	0.5	1	NA	L	P	-0.403533	MP	44.7752	132.649	50.7648	91.1996	70.9822	88.7122	95.7461	64.0129	62.649	58.6012	83.9869	81.546	62.9945	90.0723	138.242	283.652	78.9372	71.5372	149.574	232.275	190.765	259.892	70.2523	208.127	79.6499	143.092	111.371	139.189	NA	NA	NA	NA	NA	NA
AT1G11390	1	3834459	3837629	3171	noTE	yes	no	0.25	1	1	1	C	FALSE	1.10255	NA	61.4185	51.2092	65.7442	58.1397	61.942	56.3139	204.852	190.935	205.033	178.212	206.737	214.436	213.212	199.515	172.803	177.162	195.521	191.958	202.241	163	133.732	150.565	194.758	162.385	208.475	184.361	196.418	178.571	NA	NA	NA	NA	NA	NA
AT1G11400	1	3837821	3840207	2387	noTE	yes	no	0	0.67	0	0	L	FALSE	-2.68778	NA	57.773	62.8	45.4285	61.6331	53.5308	60.2865	165.886	129.129	121.738	134.863	114.674	111.748	100.791	106.537	169.431	172.321	126.3	120.421	133.774	169.792	143.566	152.483	137.904	149.904	108.438	147.118	127.778	143.904	NA	NA	NA	NA	NA	NA
AT1G11410	1	3841286	3844432	3147	noTE	yes	no	1	1	1	NA	C	FALSE	-1.84119	NA	143.994	129.998	120.2	128.022	124.111	136.996	421.951	536.384	407.93	446.332	346.446	390.615	360.522	415.495	419.784	424.994	399.544	367.224	399.215	417.009	474.947	345.244	453.149	409.104	378.27	402.887	390.578	431.126	NA	NA	NA	NA	NA	NA
AT1G11430	1	3847243	3849162	1920	noTE	yes	no	1	1	1	1	L	FALSE	6.20948	NA	618.685	668.448	856.757	739.381	798.069	643.566	1382.75	1227.28	1015.2	1126.27	1720.92	1682.26	1435.3	1741.4	1413.61	1170.43	1527.74	1566.66	1269.27	1248.31	1354.04	1262.06	1187.87	1283.42	1644.97	1419.61	1532.29	1235.65	NA	NA	NA	NA	NA	NA
AT1G11440	1	3849360	3850662	1303	noTE	yes	no	NA	NA	1	1	C	P	0.0336015	MP	179.747	125.044	143.324	163.305	153.315	152.395	244.932	275.918	200.05	215.941	200.276	214.436	139.557	192.735	262.155	259.45	156.66	172.882	133.774	156.208	163.232	198.515	234.21	162.932	186.751	212.786	199.769	198.571	NA	NA	NA	NA	NA	NA
AT1G11475	1	3862399	3864030	1632	noTE	yes	no	0	0	1	0	L	FALSE	0.0230538	NA	97.3704	126.727	124.3	100.474	112.387	112.049	160.319	134.648	180.116	160.551	206.737	209.402	208.366	186.924	150.043	154.895	154.231	196.727	208.561	194.242	178.965	245.507	158.908	206.819	202.857	163.974	183.416	182.864	NA	NA	NA	NA	NA	NA
AT1G11480	1	3864153	3866969	2817	noTE	yes	no	0.67	0.67	0.92	0.88	C	FALSE	-0.508847	NA	174.08	162.588	143.731	187.089	165.41	168.334	444.217	552.939	501.192	463.19	398.13	404.71	405.103	411.621	515.037	700.901	477.267	414.916	463.469	442.817	477.897	447.858	490.385	458.01	404.891	527.03	465.961	474.197	NA	NA	NA	NA	NA	NA
AT1G11520	1	3873029	3873619	591	noTE	yes	no	NA	1	1	NA	C	FALSE	-24.2449	NA	100.121	98.2383	72.5034	80.2063	76.3549	99.1797	62.3463	65.1166	56.2417	52.9819	51.6843	40.2696	39.735	39.7093	45.5188	51.3091	53.4344	39.3455	47.4002	52.975	58.0162	73.8439	59.1716	58.0588	42.8495	47.4019	45.1257	58.6152	NA	NA	NA	NA	NA	NA
AT1G11530	1	3874437	3875484	1048	noTE	yes	no	NA	NA	1	1	L	P	0.763911	MP	100.844	142.661	124.209	151.24	137.725	121.752	115.786	105.952	98.245	102.753	124.365	156.045	128.896	111.38	166.059	187.811	127.514	152.613	123.241	137.192	156.349	181.253	105.684	149.509	130.172	158.499	144.335	127.596	NA	NA	NA	NA	NA	NA
AT1G11545	1	3878550	3880361	1812	noTE	yes	no	NA	NA	1	1	C	F1L	1.64884	MP	148.037	103.545	175.568	149.373	162.471	125.791	359.604	238.393	228.527	246.446	320.604	400.683	221.934	329.297	233.495	208.141	303.605	337.417	203.294	207.825	150.449	188.925	268.242	187.623	318.129	270.664	294.397	227.933	NA	NA	NA	NA	NA	NA
AT1G11580	1	3888690	3890811	2122	noTE	yes	no	0.25	0.5	1	1	L	P	-0.272159	MP	281.04	370.746	313.43	313.941	313.686	325.893	572.25	675.446	583.063	554.704	615.366	948.349	486.511	610.167	727.458	703.806	624.211	609.258	686.776	934.534	728.645	796.939	596.366	786.723	665.098	666.183	665.641	691.545	NA	NA	NA	NA	NA	NA
AT1G11592	1	3895179	3896934	1756	withTE	yes	no	0.61	0.61	0.64	0.57	L	FALSE	0.260538	NA	15.0478	20.1683	20.0372	16.513	18.2751	17.608	27.8332	28.6954	29.9007	19.2661	37.9556	28.1887	31.9818	42.6149	17.7018	41.6281	34.0037	22.6534	41.0802	32.6	34.4164	33.5654	26.4238	35.4155	35.1853	28.9968	32.091	30.9197	NA	NA	NA	NA	NA	NA
AT1G11630	1	3912902	3914407	1506	noTE	yes	no	1	NA	1	NA	C	FALSE	-0.770081	NA	60.9713	52.0392	53.2876	52.8444	53.066	56.5052	102.426	101.538	72.6159	90.7114	80.7566	76.5123	86.254	77.4816	75.0217	83.2563	81.3661	78.6909	90.587	86.9334	68.8328	67.1308	91.8228	78.371	80.2511	79.5837	79.9174	85.0969	NA	NA	NA	NA	NA	NA
AT1G11650	1	3914774	3918176	3403	noTE	yes	no	1	1	1	0.92	C	FALSE	6.41828	NA	729.164	715.802	780.794	749.932	765.363	722.483	2552.86	2665.36	2411.27	2295.88	2564.02	2974.92	2476.17	2613.07	2524.61	2624.51	2425.19	2633.76	2430.05	2511.56	2486.83	2315.05	2481.34	2435.87	2657.04	2552.02	2604.53	2458.61	NA	NA	NA	NA	NA	NA
AT1G11660	1	3920543	3924555	4013	noTE	yes	no	1	0.67	0.5	1	C	FALSE	-1.71846	NA	122.196	109.798	98.5077	112.182	105.345	115.997	472.05	486.719	471.291	531.424	437.701	317.123	423.517	402.904	450.973	509.218	457.836	382.724	474.002	446.892	448.397	393.195	490.371	440.621	395.311	450.188	422.75	465.496	NA	NA	NA	NA	NA	NA
AT1G11670	1	3928162	3931576	3415	noTE	yes	no	1	1	1	1	L	P	-0.167454	MP	26.6494	43.2259	37.5244	29.5752	33.5498	34.9377	110.219	108.16	79.0232	66.6287	110.637	177.186	97.8837	126.876	96.9382	76.4796	91.0814	139.498	148.521	149.417	156.349	136.18	91.0077	147.616	128.146	100.999	114.572	119.312	NA	NA	NA	NA	NA	NA
AT1G11680	1	3938501	3940754	2254	noTE	yes	no	1	1	1	1	C	FALSE	5.26541	NA	426.208	413.125	471.686	436.534	454.11	419.666	926.287	1057.32	931.904	927.183	980.386	1199.03	1039.89	1033.41	947.465	963.255	947.247	1077.83	959.591	930.459	973.493	861.192	960.673	931.184	1063.18	983.949	1023.56	945.928	NA	NA	NA	NA	NA	NA
AT1G11700	1	3945737	3946613	877	noTE	yes	yes	0.12	0.47	0.51	0.5	C	P	1.93144	MP	217.242	117.431	349.064	178.387	263.725	167.336	193.719	206.386	182.964	179.015	235.809	424.844	284.929	278.934	53.1053	59.0539	247.741	265.88	117.974	114.1	99.316	80.557	190.521	102.987	306.129	156.445	231.287	146.754	L	PF1C	0.147171	MP	5.86006	19.5002
AT1G11710	1	3948714	3951359	2646	noTE	yes	no	NA	1	NA	NA	C	FALSE	-0.183687	NA	13.012	8.6698	12.0314	8.85278	10.4421	10.8409	53.4397	39.7321	22.0695	22.4772	37.1481	28.1887	28.1052	33.8982	16.0159	17.4257	35.2182	25.038	16.8534	31.2417	20.6499	23.0163	34.4296	22.9403	31.835	23.4244	27.6297	28.685	NA	NA	NA	NA	NA	NA
AT1G11720	1	3951553	3957044	5492	noTE	yes	no	1	0.67	1	1	L	P	-0.156391	MP	202.873	252.664	233.471	214.28	223.875	227.769	1069.91	1353.1	978.891	1054.82	1420.51	1126.54	1130.99	1450.84	1381.58	1054.26	1120.91	1150.56	1356.7	1412.67	1552.67	1228.49	1114.18	1387.63	1282.22	1176.83	1229.52	1250.91	NA	NA	NA	NA	NA	NA
AT1G11730	1	3957473	3960113	2641	noTE	yes	no	NA	NA	NA	NA	L	FALSE	-0.285515	NA	5.31001	6.47638	6.01967	5.4337	5.72669	5.89319	20.0399	13.244	9.96689	12.8441	23.4194	12.0809	6.78402	21.3074	18.5447	13.5533	14.573	10.7306	13.6934	14.9417	18.6832	21.0983	14.0237	17.1041	15.8979	14.3504	15.1242	15.5639	NA	NA	NA	NA	NA	NA
AT1G11740	1	3963054	3966824	3771	noTE	yes	no	NA	NA	NA	NA	L	FALSE	-1.83978	NA	6.29062	7.49741	4.92372	6.64409	5.78391	6.89401	28.9465	28.6954	16.3742	20.8716	25.0346	21.1415	9.69146	18.4019	31.1888	47.4367	7.28651	14.3074	32.6535	24.45	14.7499	41.2375	23.7219	28.2727	18.5674	25.0549	21.8111	25.9973	NA	NA	NA	NA	NA	NA
AT1G11750	1	3967476	3969877	2402	noTE	yes	no	1	1	0.94	1	L	PF1C	0.693439	HP	538.147	747.255	724.069	706.337	715.203	642.701	1361.6	1404.97	1103.48	1300.46	1834.79	1850.39	1528.34	1743.34	1833.4	1745.48	1655.25	1552.36	1835.97	1681.62	1767.04	1895.01	1292.63	1794.91	1739.21	1696.62	1717.92	1543.77	NA	NA	NA	NA	NA	NA
AT1G11755	1	3969681	3971840	2160	noTE	yes	no	1	NA	NA	0.5	L	FALSE	1.96658	NA	42.1053	46.0456	48.9308	46.9689	47.9499	44.0755	106.879	78.3606	85.4305	93.1197	100.138	102.688	127.927	92.0094	100.31	98.7458	92.2958	114.46	117.974	108.667	97.3493	73.8439	90.9475	99.4584	105.691	101.453	103.572	95.203	NA	NA	NA	NA	NA	NA
AT1G11760	1	3972032	3973286	1255	noTE	yes	no	NA	NA	NA	NA	L	FALSE	0.100168	NA	33.7778	41.8637	36.1302	40.3212	38.2257	37.8208	45.6464	39.7321	44.851	39.335	47.6464	52.3505	32.9509	48.426	63.2205	56.1496	42.5047	40.5377	53.7202	58.4084	47.1997	50.8276	42.3911	52.539	45.3435	50.6031	47.9733	47.4651	NA	NA	NA	NA	NA	NA
AT1G11780	1	3976839	3979195	2357	noTE	yes	no	NA	NA	1	NA	C	FALSE	6.45368	NA	52.3014	48.9955	67.9531	54.6788	61.316	50.6484	130.259	132.44	113.195	117.202	176.049	142.957	165.724	155.932	123.069	114.235	153.017	125.19	129.561	127.683	94.3993	110.286	123.274	115.482	160.166	128.878	144.522	119.378	NA	NA	NA	NA	NA	NA
AT1G11790	1	3981248	3985215	3968	noTE	yes	no	1	NA	0.83	1	L	FALSE	7.09078	NA	96.9159	101.237	115.156	113.637	114.396	99.0764	394.118	357.589	378.742	407.8	453.045	435.919	468.097	470.701	471.204	380.462	486.982	464.992	411.855	350.45	412.014	432.514	384.562	401.708	456.94	450.91	453.925	393.135	NA	NA	NA	NA	NA	NA
AT1G11800	1	3985225	3987290	2066	noTE	yes	no	1	1	1	NA	L	FALSE	-0.0243255	NA	42.6947	55.9986	50.6609	47.7087	49.1848	49.3466	96.8594	79.4643	82.5828	93.9224	92.8701	109.735	119.205	96.852	77.5505	87.1286	102.011	127.575	108.494	118.175	123.899	112.204	88.2072	115.693	104.665	98.5663	101.616	101.95	NA	NA	NA	NA	NA	NA
AT1G11820	1	3991027	3993598	2572	noTE	yes	no	0.67	NA	1	1	C	P	0.842361	MP	248.122	188.093	283.346	203.436	243.391	218.108	789.348	634.611	559.57	569.154	796.261	745.995	644.482	728.327	381.852	289.461	677.646	743.987	523.509	524.317	472.98	414.293	638.171	483.775	728.766	523.236	626.001	560.973	NA	NA	NA	NA	NA	NA
AT1G11840	1	3995169	3997907	2739	noTE	yes	no	1	1	1	1	L	P	1.41531	UC	927.366	1129.14	1230.25	1111.82	1171.04	1028.25	2486.06	2816.57	2345.78	2511.82	3188.27	3539.7	3144.88	3605.8	3511.69	2626.44	3033.62	3009.33	2765.01	2772.36	3239.08	3594.38	2540.06	3092.71	3369.66	3045.27	3207.47	2816.38	NA	NA	NA	NA	NA	NA
AT1G11850	1	3999199	3999876	678	noTE	yes	no	1	1	0.94	1	L	PF1C	0.792605	MP	588.124	1028.21	1065.63	899.514	982.574	808.167	543.303	342.138	346.705	362.846	626.672	674.516	679.371	909.44	616.19	504.378	536.773	782.14	625.683	679.167	739.461	744.193	398.748	697.126	722.5	609.87	666.185	547.937	NA	NA	NA	NA	NA	NA
AT1G11860	1	4001113	4003442	2330	noTE	yes	yes	0.96	1	1	1	L	PF1C	0.635852	HP	7765.97	12958.4	12364.6	11661.4	12013	10362.2	19890.7	18162	16758.6	17567.5	27529.9	30703.6	26231.9	30772.8	26876.3	25093	28813.3	27901.9	26572.6	30529.9	33796.9	29873.2	18094.7	30193.2	28809.5	27171.1	27990.3	24143.9	L	FALSE	-0.141837	NA	6.67666	13.0709
AT1G11870	1	4003846	4006739	2894	noTE	yes	no	1	0.72	1	NA	L	PF1C	0.924806	HP	127.896	216.694	219.831	206.879	213.355	172.295	413.044	384.077	312.533	370.873	667.857	651.361	577.611	647.94	616.19	556.655	582.921	639.066	621.469	573.217	655.879	657.882	370.132	627.112	636.192	598.708	617.45	498.622	NA	NA	NA	NA	NA	NA
AT1G11880	1	4007705	4010433	2729	noTE	yes	no	1	0.75	0.75	1	L	FALSE	-0.0999791	NA	29.0255	42.1191	34.4541	35.3814	34.9177	35.5723	60.1196	90.501	93.9735	72.248	84.7945	94.6336	97.8837	98.789	107.053	108.427	78.9372	91.8061	129.561	124.967	117.016	88.2291	79.2105	114.943	94.0252	96.5559	95.2905	97.0768	NA	NA	NA	NA	NA	NA
AT1G11890	1	4010779	4013125	2347	noTE	yes	no	1	1	1	1	L	FALSE	-1.15204	NA	197.187	198.045	197.275	196.97	197.122	197.616	354.038	455.816	508.311	533.03	499.884	478.202	501.048	372.88	432.429	422.09	537.988	456.646	487.695	436.025	446.43	489.096	462.799	464.812	463.003	462.288	462.646	463.805	NA	NA	NA	NA	NA	NA
AT1G11900	1	4013121	4014681	1561	noTE	yes	no	NA	NA	0	NA	C	FALSE	1.33046	NA	21.7944	18.6472	23.8172	20.8115	22.3144	20.2208	33.3998	38.6285	32.7483	31.3075	38.7632	38.2561	38.7658	32.9297	30.3459	25.1705	27.9316	46.4992	28.4401	32.6	29.4998	25.8933	34.021	29.1083	37.1787	32.4868	34.8327	31.5647	NA	NA	NA	NA	NA	NA
AT1G11905	1	4014847	4016540	1694	withTE	yes	no	1	0.67	1	1	C	FALSE	-3.64356	NA	68.7591	64.617	57.37	60.9142	59.1421	66.6881	100.199	93.812	140.248	131.652	84.7945	95.6403	112.421	95.8834	82.6082	97.7777	123.871	108.498	127.454	95.0834	97.3493	117.958	116.478	109.461	97.1848	103.189	100.187	112.97	NA	NA	NA	NA	NA	NA
AT1G11910	1	4016784	4020983	4200	noTE	yes	no	1	1	1	1	L	FALSE	0.177885	NA	1251.96	1391.66	1358.29	1310.18	1334.23	1321.81	4291.87	5718.12	5421.28	5601.63	4581.32	5959.9	6213.19	6064.87	5455.51	5145.43	5358.02	6052.05	5570.05	5175.25	6267.72	6366.88	5258.22	5844.98	5704.82	5502.75	5603.79	5551.6	NA	NA	NA	NA	NA	NA
AT1G11930	1	4028692	4030584	1893	noTE	yes	no	1	1	1	1	L	P	-0.332814	MP	334.093	439.402	379.639	358.808	369.223	386.748	608.989	637.922	641.44	641.402	689.662	726.867	738.489	719.61	733.358	635.071	718.936	629.527	845.83	685.959	895.81	899.553	632.438	831.788	718.657	679.223	698.94	732.113	NA	NA	NA	NA	NA	NA
AT1G11940	1	4031574	4034078	2505	noTE	yes	no	NA	NA	NA	NA	L	FALSE	-1.3946	NA	21.6744	23.7246	20.7947	21.745	21.2698	22.6995	48.9864	65.1166	54.106	48.9681	54.9145	61.4112	43.6115	48.426	58.1629	51.3091	60.721	47.6915	46.3469	58.4084	63.9162	69.0488	54.2942	59.4301	52.0908	54.4711	53.281	56.8622	NA	NA	NA	NA	NA	NA
AT1G11950	1	4034587	4038758	4172	noTE	yes	no	NA	1	1	0	L	FALSE	-2.3661	NA	7.96194	9.22254	6.41935	7.78244	7.10089	8.59224	34.5131	28.6954	39.1556	30.5047	30.6875	23.155	23.2595	30.0241	31.1888	34.8515	35.2182	28.6149	41.0802	38.0334	38.3497	36.4424	33.2172	38.4764	26.7815	32.4683	29.6249	35.8468	NA	NA	NA	NA	NA	NA
AT1G11960	1	4039711	4043880	4170	noTE	yes	no	1	1	1	NA	L	P	-0.206265	MP	31.7148	53.8939	42.0183	39.0157	40.517	42.8044	116.899	144.581	143.096	124.427	169.589	240.611	168.631	122.033	227.594	154.895	132.372	135.921	222.254	282.533	233.048	161.114	132.251	224.738	175.216	162.695	168.956	178.494	NA	NA	NA	NA	NA	NA
AT1G12000	1	4049896	4053835	3940	noTE	yes	no	0.8	0.83	1	0.95	L	FALSE	-0.852925	NA	165.645	182.114	165.201	168.511	166.856	173.879	691.376	539.695	695.546	683.948	656.552	608.071	696.816	642.129	681.096	614.741	692.219	667.681	729.963	696.825	737.495	705.833	652.641	717.529	650.892	663.934	657.413	685.085	NA	NA	NA	NA	NA	NA
AT1G12010	1	4056207	4057933	1727	noTE	yes	no	NA	NA	NA	NA	C	PF1L	1.03786	HP	8.39343	0	7.3573	9.74732	8.55231	4.19672	11.1333	16.5551	14.2384	16.0551	10.4984	16.1078	7.75316	16.4648	19.3876	15.4895	14.573	17.8843	0	0	0	0	14.4955	0	12.7061	16.8336	14.7698	7.24773	NA	NA	NA	NA	NA	NA
AT1G12020	1	4062462	4063337	876	noTE	yes	no	0.44	0.56	0.4	0.85	C	P	0.280643	MP	187.358	118.426	170.223	154.907	162.565	152.892	169.226	160.032	159.47	167.776	163.936	191.281	127.927	113.317	113.797	191.683	133.586	103.729	107.44	108.667	91.4493	107.409	164.126	103.741	149.115	135.699	142.407	133.934	NA	NA	NA	NA	NA	NA
AT1G12050	1	4072752	4076207	3456	noTE	yes	no	1	1	1	1	L	FALSE	3.15009	NA	112.964	117.245	122.908	120.786	121.847	115.104	377.418	380.766	403.659	399.772	379.556	462.094	443.869	413.558	399.554	424.994	384.971	460.223	406.588	368.109	436.597	409.498	390.404	405.198	424.769	417.435	421.102	397.801	NA	NA	NA	NA	NA	NA
AT1G12060	1	4076334	4076981	648	noTE	yes	no	1	0.33	0.33	0	L	P	0.534819	MP	74.5583	119.384	112.139	105.778	108.958	96.9713	53.4397	43.0432	40.5795	56.1929	68.6431	81.546	61.0562	79.4186	80.9223	65.8305	57.0777	70.3449	63.2003	84.2167	75.7161	86.311	48.3138	77.361	72.666	68.5439	70.6049	62.8374	NA	NA	NA	NA	NA	NA
AT1G12080	1	4084162	4085045	884	noTE	yes	no	1	NA	NA	NA	L	PF1C	0.91266	MP	140.107	197.916	201.622	189.16	195.391	169.011	173.679	111.471	101.093	109.175	206.737	218.463	132.773	154.963	182.918	188.779	146.945	150.228	191.707	195.6	150.449	162.073	123.854	174.957	178.234	167.217	172.726	149.406	NA	NA	NA	NA	NA	NA
AT1G12090	1	4089847	4090725	879	noTE	yes	yes	0.98	1	1	0.96	C	PF1L	0.236679	MP	9454.59	3320.51	8149.87	6077.04	7113.45	6387.55	9487.77	10179.2	6190.86	7384.55	6110.86	7323.03	7202.69	8018.37	4233.25	3778.48	4990.05	8365.08	2963.04	2000.83	3253.83	3457.24	8310.58	2918.73	7163.74	5341.71	6252.73	5614.66	C	PF1L	0.262107	MP	13.6921	3.43026
AT1G12110	1	4105233	4109545	4313	noTE	yes	no	0.91	0.88	0.79	0.92	C	P	0.156928	MP	417.406	304.313	412.476	326.991	369.733	360.86	1775.76	1825.47	1841.03	1758.84	1603.83	2147.38	1794.86	1569.97	1350.39	940.989	1675.9	1673.97	1275.59	1473.79	1260.62	1240	1800.27	1312.5	1779.01	1410.31	1594.66	1556.39	NA	NA	NA	NA	NA	NA
AT1G12120	1	4114771	4117594	2824	noTE	yes	no	1	1	0.89	1	C	FALSE	-0.415561	NA	162.283	142.737	140.76	156.138	148.449	152.51	416.384	539.695	417.897	459.176	439.316	353.366	383.782	413.558	478.79	480.176	391.043	413.723	370.775	402.067	403.164	436.35	458.288	403.089	397.505	440.933	419.219	430.689	NA	NA	NA	NA	NA	NA
AT1G12140	1	4121369	4124595	3227	noTE	yes	no	NA	1	0.95	1	L	P	0.0290636	MP	177.23	254.559	223.24	210.796	217.018	215.894	423.064	616.952	615.099	632.571	721.964	748.008	742.365	669.247	719.028	615.709	697.077	689.142	795.27	798.7	860.41	831.463	571.922	821.461	720.396	680.239	700.318	696.691	NA	NA	NA	NA	NA	NA
AT1G12160	1	4126066	4128310	2245	noTE	yes	no	NA	NA	NA	NA	C	PF1C	-0.830856	LP	8.15259	0.117298	0.637846	0.955871	0.796858	4.13494	8.90661	13.244	21.3576	29.702	0.807566	2.01348	1.93829	0.96852	2.52882	4.84048	1.21442	0	1.05334	0	0	0	18.3026	0.263334	1.43196	2.14593	1.78895	9.28295	NA	NA	NA	NA	NA	NA
AT1G12200	1	4137533	4140028	2496	noTE	yes	no	0.75	NA	0.67	1	L	P	-0.355271	MP	20.3451	37.6471	22.431	29.4143	25.9227	28.9961	32.2865	49.6652	56.9536	64.2205	64.6053	63.4246	59.1179	36.8037	72.4929	86.1605	81.3661	53.6529	102.174	93.725	103.249	76.7209	50.7814	93.9672	55.9879	73.4181	64.703	72.3743	NA	NA	NA	NA	NA	NA
AT1G12210	1	4140948	4143605	2658	noTE	yes	no	0.78	0.5	1	1	L	F1L	-1.70005	LP	18.1978	30.2497	13.0482	14.9106	13.9794	24.2238	24.4932	36.4211	68.3444	64.2205	29.0724	30.2022	54.2721	25.1815	43.8329	33.8834	51.0056	29.8072	93.7471	93.725	72.7661	61.3767	48.3698	80.4037	34.6821	39.6323	37.1572	64.3868	NA	NA	NA	NA	NA	NA
AT1G12220	1	4144572	4147911	3340	noTE	yes	no	0.78	NA	0.69	0.67	C	all	-0.323431	LPMP	72.8089	0.101672	18.738	30.6569	24.6974	36.4553	205.965	278.125	259.851	228.785	46.8389	52.3505	94.0071	57.1427	111.268	153.927	71.6507	72.7295	0	1.35833	0	0	243.182	0.339583	62.5848	102.394	82.4893	121.761	NA	NA	NA	NA	NA	NA
AT1G12230	1	4147962	4151056	3095	noTE	yes	no	1	1	1	1	L	PF1C	0.184196	MP	193.145	395.368	309.524	316.238	312.881	294.257	653.523	621.367	594.454	521.791	948.083	1046	830.558	1007.26	1018.27	1072.65	910.814	913.292	1123.91	1121.98	1317.66	1331.11	597.784	1223.67	957.976	978.757	968.367	910.724	NA	NA	NA	NA	NA	NA
AT1G12240	1	4153652	4157644	3993	noTE	yes	no	0.88	0.88	0.82	0.96	C	P	0.790994	MP	600.356	453.702	567.676	602.384	585.03	527.029	2464.9	2619.01	2404.16	2100.81	2152.97	2765.52	1905.34	2243.09	2712.58	2816.19	2059.65	2032.85	1674.81	1718.29	1866.35	1987.07	2397.22	1811.63	2266.73	2405.32	2336.02	2104.43	NA	NA	NA	NA	NA	NA
AT1G12244	1	4157654	4159046	1393	noTE	yes	no	0	1	1	0.5	L	PF1C	1.59635	HP	93.6355	137.305	157.235	143.418	150.327	115.47	155.866	154.514	92.5497	118.808	232.579	237.591	207.397	198.547	174.489	212.981	213.738	197.92	191.707	196.958	174.049	202.351	130.434	191.267	219.028	199.782	209.405	160.85	NA	NA	NA	NA	NA	NA
AT1G12250	1	4159265	4161455	2191	noTE	yes	no	1	1	0.83	1	L	PF1C	0.395157	HP	293.874	618.529	536.019	504.673	520.346	456.201	729.229	648.958	632.185	565.14	1018.34	1382.25	1104.83	1192.25	1148.93	1054.26	1032.26	1187.52	1230.3	1252.38	1538.91	1399.2	643.878	1355.2	1174.42	1105.74	1140.08	999.537	NA	NA	NA	NA	NA	NA
AT1G12260	1	4162832	4165852	3021	noTE	yes	no	NA	NA	NA	NA	L	FALSE	-0.979382	NA	6.89041	7.5601	6.12949	7.66514	6.89731	7.22525	17.8132	15.4514	17.0861	32.913	20.9967	20.1348	11.6297	21.3074	23.6023	18.3938	30.3605	20.2689	28.4401	16.3	23.5998	23.0163	20.8159	22.8391	18.5172	23.1564	20.8368	21.8275	NA	NA	NA	NA	NA	NA
AT1G12270	1	4172075	4174775	2701	noTE	yes	no	1	1	1	0.87	C	PF1C	-1.05845	LP	191.852	137.302	128.207	143.21	135.708	164.577	532.17	536.384	478.411	525.805	397.323	324.17	333.386	330.265	402.926	413.377	395.901	335.033	391.842	364.034	373.664	353.875	518.192	370.854	346.286	386.809	366.548	444.523	NA	NA	NA	NA	NA	NA
AT1G12280	1	4174875	4177559	2685	noTE	yes	no	0.25	0.49	0.63	0.46	L	FALSE	-0.587161	NA	82.1226	105.603	76.3403	97.5987	86.9695	93.8629	205.965	204.179	227.815	244.038	214.005	190.274	187.045	228.571	323.689	296.237	210.094	218.188	266.494	298.833	316.631	252.22	220.499	283.545	204.974	262.052	233.513	252.022	NA	NA	NA	NA	NA	NA
AT1G12290	1	4178359	4182593	4235	noTE	yes	yes	0.8	0.93	0.96	0.96	C	F1C	-1.68775	LP	20.3026	12.9018	8.41011	12.3037	10.3569	16.6022	32.2865	76.1533	111.06	124.427	42.801	22.1483	56.2104	21.3074	53.9482	48.4048	63.1498	42.9223	85.3204	32.6	36.3831	64.2538	85.9816	54.6393	35.6168	52.1063	43.8615	70.3105	C	PF1C	-0.993654	LP	13.4536	7.48594
AT1G12300	1	4183066	4186124	3059	noTE	yes	yes	0.52	0.44	0.31	0.5	C	P	-0.0738387	MP	12.0393	5.62872	8.47764	8.71705	8.59734	8.83402	41.1931	32.0065	42.0033	32.1102	28.2648	23.155	19.3829	32.9297	27.817	31.9472	21.8595	25.038	12.6401	23.0917	21.6332	11.5081	36.8283	17.2183	25.9331	26.6654	26.2993	27.0233	L	P	-0.379135	MP	2.69455	5.81478
AT1G12310	1	4187165	4188056	892	noTE	yes	no	1	0.89	1	0.67	C	FALSE	1.26399	NA	552.583	450.414	580.599	551.538	566.069	501.499	543.303	465.749	477.699	484.864	478.887	512.431	557.259	523.001	429.9	483.08	508.842	546.067	403.428	370.825	404.147	428.678	492.904	401.77	517.894	491.972	504.933	447.337	NA	NA	NA	NA	NA	NA
AT1G12320	1	4189355	4190342	988	noTE	yes	no	0	1	0.75	1	L	FALSE	-1.15437	NA	93.1508	121.978	77.4677	104.384	90.9257	107.564	91.2928	89.3973	97.5331	89.9086	78.3339	55.3707	79.4699	92.9779	80.9223	117.14	122.656	91.8061	120.081	116.817	102.266	142.893	92.033	120.514	76.5381	103.131	89.8346	106.273	NA	NA	NA	NA	NA	NA
AT1G12330	1	4194658	4196749	2092	noTE	yes	no	0.5	0.65	0.81	0.76	L	PF1C	0.217915	MP	130.07	280.797	242.076	201.637	221.857	205.434	292.805	322.272	234.934	238.418	529.764	567.802	441.93	486.197	354.878	390.143	478.481	463.8	646.749	590.875	605.729	506.358	272.107	587.428	506.423	421.825	464.124	429.768	NA	NA	NA	NA	NA	NA
AT1G12350	1	4198413	4200802	2390	noTE	yes	no	1	1	0.67	1	L	all	0.130347	HPMP	74.6746	216.559	156.525	153.203	154.864	145.617	172.566	167.758	186.523	187.042	356.944	362.427	390.566	386.439	365.836	354.323	353.396	391.07	494.015	531.109	498.546	546.637	178.472	517.577	374.094	366.156	370.125	348.024	NA	NA	NA	NA	NA	NA
AT1G12360	1	4200876	4206404	5529	noTE	yes	no	1	0.92	1	0	C	FALSE	-7.84899	NA	137.219	128.752	79.6471	119.873	99.7599	132.986	531.057	711.868	867.831	923.972	436.086	360.413	511.709	453.267	729.144	877.095	612.067	432.8	744.71	717.2	690.295	695.283	758.682	711.872	440.369	662.776	551.573	735.277	NA	NA	NA	NA	NA	NA
AT1G12370	1	4206374	4208951	2578	noTE	yes	no	NA	1	NA	1	L	FALSE	0.510783	NA	20.9181	28.7827	28.7602	24.9578	26.859	24.8504	72.3662	52.9762	34.1722	56.1929	71.8734	75.5055	67.8402	81.3557	66.5923	61.9581	68.0075	60.8066	81.107	71.9917	71.7828	71.9259	53.9269	74.2018	74.1437	64.3411	69.2424	64.0644	NA	NA	NA	NA	NA	NA
AT1G12380	1	4214262	4217132	2871	noTE	yes	no	0.25	0.33	0.5	0.5	C	FALSE	0.398093	NA	55.0826	43.1138	59.4963	43.4648	51.4805	49.0982	184.812	129.129	145.232	173.395	182.51	151.011	153.125	196.609	107.896	88.0967	148.159	154.997	126.401	124.967	122.916	120.835	158.142	123.78	170.814	124.787	147.801	140.961	NA	NA	NA	NA	NA	NA
AT1G12390	1	4220100	4221774	1675	noTE	yes	no	1	1	NA	NA	C	all	-0.233822	LPMP	25.8294	3.84339	11.2777	13.2543	12.266	14.8364	45.6464	43.0432	43.4272	40.9405	18.574	21.1415	15.5063	20.3389	21.0735	28.0748	17.0019	22.6534	4.21335	10.8667	4.91663	5.75407	43.2643	6.43768	18.8902	22.2009	20.5456	24.851	NA	NA	NA	NA	NA	NA
AT1G12400	1	4221863	4222837	975	noTE	yes	no	NA	NA	NA	NA	C	FALSE	-0.0310396	NA	43.8725	25.3326	33.3093	35.3203	34.3148	34.6026	27.8332	43.0432	51.2583	48.9681	40.3783	36.2427	26.1669	27.1186	40.4611	30.011	27.9316	39.3455	32.6535	17.6583	21.6332	26.8523	42.7757	24.6993	32.4766	34.4373	33.457	33.7375	NA	NA	NA	NA	NA	NA
AT1G12410	1	4223030	4225124	2095	noTE	yes	no	1	0.83	1	0.5	L	P	0.909444	UC	722.444	936.078	943.776	909.034	926.405	829.261	1518.58	1538.52	1495.03	1501.96	1951.08	2069.86	1912.12	1975.78	1998.61	1765.81	1887.21	1966.08	1913.91	1835.11	2068.92	2026.39	1513.52	1961.08	1977.21	1904.43	1940.82	1737.3	NA	NA	NA	NA	NA	NA
AT1G12420	1	4226362	4229138	2777	noTE	yes	no	1	0.38	0.67	1	C	PF1C	-0.828777	LP	47.0936	23.8566	21.7983	29.8935	25.8459	35.4751	115.786	89.3973	175.844	142.088	58.9524	53.3572	68.8093	61.0167	69.9641	67.7667	129.943	64.3835	81.107	62.4834	61.9496	59.4587	130.779	66.2497	60.5339	83.0143	71.7741	98.5143	NA	NA	NA	NA	NA	NA
AT1G12430	1	4233873	4238764	4892	noTE	yes	no	1	1	1	1	L	FALSE	-2.77301	NA	85.0138	96.2418	70.6637	79.4564	75.06	90.6278	466.484	376.352	412.914	407.8	360.982	325.177	343.078	353.51	459.403	401.76	377.684	315.956	488.749	510.734	486.746	397.031	415.887	470.815	345.687	388.701	367.194	443.351	NA	NA	NA	NA	NA	NA
AT1G12440	1	4241592	4243008	1417	noTE	yes	no	0.46	0.38	0.28	0.58	C	FALSE	-3.95169	NA	535.287	526.325	446.741	579.457	513.099	530.806	774.875	736.148	785.248	737.732	612.135	739.954	588.271	591.766	808.38	1115.25	672.788	687.949	664.656	762.025	777.811	778.717	758.501	745.802	633.032	821.091	727.061	752.152	NA	NA	NA	NA	NA	NA
AT1G12450	1	4244308	4245993	1686	noTE	yes	no	NA	1	1	1	C	FALSE	22.0032	NA	47.3917	47.0594	47.5719	54.1909	50.8814	47.2256	82.3861	84.9826	84.0066	68.2342	71.0658	97.6538	73.6551	78.4501	87.6658	134.565	74.0796	69.1526	71.627	76.0667	74.7328	94.9422	79.9024	79.3422	80.2062	91.3658	85.786	79.6223	NA	NA	NA	NA	NA	NA
AT1G12460	1	4247249	4250630	3382	noTE	yes	no	0.62	0.9	0.87	0.38	C	P	0.172952	MP	107.575	68.5874	105.413	77.4923	91.4525	88.0811	396.344	400.632	333.179	325.116	405.398	372.494	297.528	350.604	216.636	200.396	292.675	338.609	265.441	241.783	217.315	203.31	363.818	231.963	356.506	262.079	309.293	297.89	NA	NA	NA	NA	NA	NA
AT1G12470	1	4251032	4257392	6361	noTE	yes	no	0.83	1	0.75	1	C	FALSE	-4.0941	NA	83.0152	77.6097	63.1222	75.3718	69.247	80.3124	506.563	550.732	527.533	527.41	390.862	368.467	412.856	433.897	518.408	533.421	476.052	389.878	523.509	521.6	477.897	451.694	528.06	493.675	401.52	479.44	440.48	510.867	NA	NA	NA	NA	NA	NA
AT1G12480	1	4257268	4259300	2033	noTE	yes	no	0.67	NA	0	NA	C	FALSE	2.0083	NA	30.3089	22.1	38.8024	30.0924	34.4474	26.2045	54.553	68.4276	57.6656	65.826	84.7945	81.546	75.5933	73.6075	38.7753	69.7029	82.5805	53.6529	38.9735	40.75	49.1663	50.8276	61.618	44.9294	78.8853	61.1779	70.0316	53.2737	NA	NA	NA	NA	NA	NA
AT1G12500	1	4263150	4265044	1895	noTE	yes	no	1	0.81	0.67	0.67	C	FALSE	0.966074	NA	448.898	395.285	481.951	414.026	447.988	422.091	1020.92	859.759	761.755	760.21	977.963	1114.46	738.489	822.273	671.824	789.966	859.809	816.716	744.71	870.692	693.245	687.611	850.661	749.065	913.297	784.579	848.938	799.863	NA	NA	NA	NA	NA	NA
AT1G12520	1	4267106	4268926	1821	noTE	yes	no	1	1	1	NA	L	FALSE	-0.589556	NA	303.03	466.273	332.073	340.989	336.531	384.652	575.59	552.939	573.808	504.933	829.371	375.514	584.395	629.538	423.156	1072.65	433.548	554.413	595.136	704.975	1505.47	590.751	551.818	849.084	604.704	620.942	612.823	700.451	NA	NA	NA	NA	NA	NA
AT1G12530	1	4268986	4270787	1802	noTE	yes	no	NA	NA	NA	NA	C	FALSE	0.0921373	NA	64.9772	45.1939	52.5675	59.4263	55.9969	55.0855	112.446	135.751	105.364	114.794	96.1004	100.674	78.5008	103.632	117.169	111.331	105.654	94.1906	96.9071	81.5	63.9162	83.434	117.089	81.4393	94.7267	107.086	100.906	99.2641	NA	NA	NA	NA	NA	NA
AT1G12550	1	4274594	4275981	1388	noTE	yes	no	NA	1	1	1	L	PF1C	0.118374	MP	50.9479	133.008	100.379	93.291	96.8351	91.9782	60.1196	76.1533	59.0894	87.5004	117.905	168.126	138.588	132.687	118.855	123.916	117.799	157.382	164.321	203.75	202.565	167.827	70.7157	184.616	139.326	129.488	134.407	127.666	NA	NA	NA	NA	NA	NA
AT1G12570	1	4277993	4280862	2870	noTE	yes	no	NA	NA	1	1	L	FALSE	0.5418	NA	15.2259	16.9408	16.0856	17.0103	16.5479	16.0834	61.2329	29.7991	35.596	48.1653	38.7632	41.2764	34.8892	69.7334	22.7594	29.0429	87.4382	56.0375	35.8135	36.675	85.5494	36.4424	43.6984	48.6201	46.1656	48.8195	47.4925	46.1592	NA	NA	NA	NA	NA	NA
AT1G12580	1	4282899	4285829	2931	noTE	yes	no	1	NA	1	1	L	FALSE	-0.738957	NA	168.612	184.025	149.945	191.303	170.624	176.319	516.583	456.92	523.262	480.048	416.704	447.999	424.486	468.764	585.001	708.646	530.701	418.493	535.096	607.175	489.696	525.538	494.203	539.376	439.488	560.71	500.099	516.79	NA	NA	NA	NA	NA	NA
AT1G12620	1	4294594	4297084	2491	noTE	yes	yes	0.33	0.39	0.41	0.5	C	FALSE	-0.952804	NA	26.4463	17.439	19.155	16.1482	17.6516	21.9427	76.8195	69.5313	56.9536	60.2067	50.8767	38.2561	50.3956	51.3315	29.5029	43.5643	43.7191	44.1146	41.0802	42.1084	56.0496	34.5244	65.8778	43.4406	47.715	40.2252	43.9701	54.6592	L	P	-0.0466623	MP	2.98182	6.26377
AT1G12640	1	4303312	4305798	2487	noTE	yes	no	0.67	1	1	NA	L	FALSE	-0.0498194	NA	148.248	161.117	158.737	149.988	154.362	154.683	328.431	341.034	401.523	403.786	320.604	436.925	437.085	384.502	351.506	358.196	340.037	442.338	436.082	315.133	425.78	425.801	368.694	400.699	394.779	373.019	383.899	384.696	NA	NA	NA	NA	NA	NA
AT1G12650	1	4305933	4308005	2073	noTE	yes	no	0	0	1	0.5	C	FALSE	-2.03497	NA	95.8603	91.3383	84.2023	93.7943	88.9983	93.5993	228.232	187.624	181.54	197.478	189.778	148.998	168.631	190.798	210.735	213.949	204.022	149.036	192.761	211.9	185.849	166.868	198.718	189.344	174.551	194.436	184.493	194.031	NA	NA	NA	NA	NA	NA
AT1G12680	1	4319886	4322945	3060	noTE	yes	yes	0.58	0.73	0.62	0.7	L	FALSE	-5.36585	NA	74.6579	75.2756	71.4701	75.1492	73.3097	74.9667	222.665	213.008	247.748	230.391	193.816	228.53	231.626	220.822	247.825	249.769	205.237	216.996	215.934	209.183	250.748	245.507	228.453	230.343	218.699	229.957	224.328	229.398	C	PF1L	0.262657	MP	4.84755	1.08542
AT1G12700	1	4323556	4326333	2778	noTE	yes	no	0.67	0.14	0.73	0.46	C	FALSE	-0.453061	NA	19.8503	12.0089	13.9849	14.3216	14.1533	15.9296	67.9129	49.6652	48.4106	54.5874	41.9935	27.182	40.7041	45.5204	33.7176	53.2453	35.2182	36.9609	34.7601	25.8083	38.3497	34.5244	55.144	33.3607	38.85	39.7855	39.3177	44.2523	NA	NA	NA	NA	NA	NA
AT1G12710	1	4326739	4328481	1743	noTE	yes	no	NA	NA	NA	1	C	PF1L	0.43964	MP	45.2828	21.6181	40.2868	37.0181	38.6524	33.4504	72.3662	75.0496	84.0066	84.2893	62.9902	74.4988	76.5625	66.8279	37.0894	55.1815	70.4363	95.3829	40.0268	44.825	26.5498	39.3195	78.9279	37.6803	70.2198	64.5225	67.3712	58.3041	NA	NA	NA	NA	NA	NA
AT1G12730	1	4334615	4337844	3230	noTE	yes	no	NA	NA	NA	NA	C	FALSE	-0.529214	NA	15.7411	10.8704	10.6633	13.3705	12.0169	13.3057	61.2329	38.6285	56.9536	46.5598	35.5329	39.2629	31.0127	31.9611	47.2047	57.1177	25.5028	42.9223	41.0802	35.3167	30.4831	33.5654	50.8437	35.1113	34.4424	43.1869	38.8146	42.9775	NA	NA	NA	NA	NA	NA
AT1G12750	1	4344985	4348328	3344	noTE	yes	no	1	1	1	1	C	all	0.155732	MP	76.2362	22.5783	54.7564	52.4144	53.5854	49.4073	321.751	233.978	226.391	237.616	172.819	170.139	183.169	206.295	171.96	133.597	179.734	215.804	70.5736	71.9917	87.516	71.9259	254.934	75.5018	183.105	175.274	179.19	165.218	NA	NA	NA	NA	NA	NA
AT1G12760	1	4348498	4350867	2370	noTE	yes	no	0.67	1	0.65	1	C	P	0.968805	MP	235.694	172.956	235.713	233.717	234.715	204.325	467.597	575.012	606.556	585.209	428.01	608.071	651.266	547.214	549.597	561.496	484.553	619.989	351.815	415.65	443.48	428.678	558.594	409.906	558.64	553.909	556.275	484.25	NA	NA	NA	NA	NA	NA
AT1G12770	1	4351064	4353685	2622	noTE	yes	no	0.5	0.5	0	0.67	L	FALSE	7.27598	NA	256.204	265.448	291.82	297.089	294.454	260.826	784.895	747.185	542.483	612.503	898.821	704.718	644.482	812.588	811.752	859.669	751.725	692.719	752.083	656.075	723.728	652.128	671.767	696.004	765.152	778.966	772.059	683.885	NA	NA	NA	NA	NA	NA
AT1G12775	1	4353906	4355929	2024	noTE	yes	yes	0.27	0.37	0.34	0.34	C	P	-0.533441	MP	20.8917	9.33364	10.8725	13.1873	12.0299	15.1127	54.553	48.5615	29.9007	36.124	15.3438	26.1753	24.2286	22.276	26.1312	19.3619	25.5028	35.7686	20.0134	24.45	16.7165	14.3852	42.2848	18.8913	22.0059	26.6911	24.3485	30.588	L	all	0.00793045	MP	10.5976	31.1454
AT1G12780	1	4355926	4358328	2403	noTE	yes	no	NA	1	1	1	L	P	-0.0648031	MP	124.327	276.105	115.605	274.991	195.298	200.216	224.892	309.028	386.573	274.542	270.535	275.847	264.577	300.241	684.468	1413.42	221.024	324.302	503.495	645.209	758.145	747.07	298.759	663.48	277.8	660.804	469.302	481.119	NA	NA	NA	NA	NA	NA
AT1G12790	1	4359151	4361272	2122	noTE	yes	no	NA	NA	1	1	L	P	0.120965	MP	14.856	24.9019	19.5575	21.4156	20.4865	19.8789	24.4932	40.8358	27.053	33.7157	41.1859	47.3168	30.0435	47.4575	48.0476	59.0539	41.2902	33.384	40.0268	48.9	64.8995	57.5407	31.5244	52.8418	41.5009	45.4439	43.4724	42.1831	NA	NA	NA	NA	NA	NA
AT1G12800	1	4361551	4365331	3781	noTE	yes	no	0.75	1	1	1	L	FALSE	0.118081	NA	1170.24	1326.51	1305.3	1209.9	1257.6	1248.37	5103.49	4459.93	3862.17	4273.07	5413.93	4084.35	4478.42	5764.63	4896.64	3931.44	4909.9	4560.5	5173.99	4868.27	5547.93	4471.87	4424.66	5015.52	4935.33	4574.62	4754.97	4720.09	NA	NA	NA	NA	NA	NA
AT1G12810	1	4367256	4368822	1567	noTE	yes	no	1	0.85	0.92	0.67	L	FALSE	-0.319195	NA	111.982	129.883	128.144	108.007	118.076	120.933	144.732	197.557	201.474	158.143	164.744	231.55	211.274	195.641	158.473	151.991	157.874	208.65	221.201	196.958	188.799	207.147	175.476	203.526	200.802	169.247	185.025	189.501	NA	NA	NA	NA	NA	NA
AT1G12820	1	4368760	4371293	2534	noTE	yes	yes	0.85	0.82	0.85	0.86	L	FALSE	1.19948	NA	286.333	352.57	343.345	375.007	359.176	319.451	742.589	749.392	687.003	723.283	795.453	928.215	854.786	901.692	1004.79	979.713	824.591	991.982	797.377	937.25	954.81	884.209	725.567	893.411	870.036	950.268	910.152	809.489	L	all	-0.53888	LPMP	13.4182	45.9396
AT1G12830	1	4374250	4375170	921	withTE	yes	no	NA	NA	1	0	C	FALSE	-0.739091	NA	163.413	128.158	122.617	142.896	132.757	145.785	159.206	158.929	128.146	155.735	110.637	104.701	101.76	134.624	142.457	149.087	131.157	103.729	105.334	114.1	135.699	116.999	150.504	118.033	112.931	131.607	122.269	134.268	NA	NA	NA	NA	NA	NA
AT1G12840	1	4375515	4378514	3000	noTE	yes	no	1	0.94	0.96	1	L	PF1C	1.5118	HP	519.44	664.136	741.879	660.449	701.164	591.788	1405.02	1477.82	1700.78	1649.66	2109.36	2436.31	2230.97	2125.9	1985.13	1833.57	1791.27	2315.42	1984.49	1871.78	2062.04	2051.33	1558.32	1992.41	2225.64	1981.35	2103.49	1775.36	NA	NA	NA	NA	NA	NA
AT1G12845	1	4378939	4379516	578	noTE	yes	no	1	NA	1	0	L	FALSE	-1.48479	NA	54.6029	56.9491	53.7193	54.3491	54.0342	55.776	37.8531	28.6954	29.1887	30.5047	37.9556	26.1753	31.0127	29.0556	29.5029	20.33	38.8614	36.9609	34.7601	29.8833	34.4164	32.6064	31.5605	32.9166	31.0498	31.4138	31.2318	32.2385	NA	NA	NA	NA	NA	NA
AT1G12850	1	4379707	4381612	1906	noTE	yes	no	0.89	0.56	0.75	0.17	C	PF1L	0.223992	MP	254.793	122.793	213.823	193.33	203.576	188.793	493.204	490.03	496.921	462.387	370.673	437.932	431.27	390.313	324.532	356.259	408.045	385.109	222.254	214.617	257.631	241.671	485.635	234.043	407.547	368.486	388.017	359.839	NA	NA	NA	NA	NA	NA
AT1G12860	1	4384353	4386610	2258	noTE	yes	no	0.33	0.33	0.93	0.75	C	FALSE	0.370142	NA	251.741	213.194	231.428	247.775	239.601	232.468	737.022	572.805	442.103	521.791	510.382	533.572	463.252	583.049	549.597	615.709	563.49	509.106	494.015	461.834	471.997	497.727	568.43	481.393	522.564	559.476	541.02	524.912	NA	NA	NA	NA	NA	NA
AT1G12880	1	4389751	4391151	1401	noTE	yes	no	NA	NA	NA	1	C	FALSE	-1.25677	NA	99.0575	86.4113	94.9946	74.5808	84.7877	92.7344	109.106	107.056	187.235	151.721	149.4	109.735	143.434	129.782	96.0952	100.682	98.3679	122.806	121.134	118.175	93.416	151.524	138.779	121.062	133.087	104.488	118.788	129.921	NA	NA	NA	NA	NA	NA
AT1G12900	1	4392450	4394400	1951	noTE	yes	yes	1	0.99	1	1	L	PF1C	1.47876	HP	20315.5	30326.9	35651.5	29795.3	32723.4	25321.2	41720.8	41230.9	37390.8	38199.9	60585.3	76302.9	64867.8	76468.5	53056.4	44656.3	57505.2	77304.3	52694.3	55440.4	66355.8	62180.4	39635.6	59167.7	69556.1	58130.5	63843.3	49401.7	L	F1C	1.63883	MP	11.8155	17.5274
AT1G12910	1	4394897	4396291	1395	noTE	yes	no	NA	1	1	NA	L	FALSE	-0.826681	NA	146.523	192.304	130.948	170.032	150.49	169.413	187.039	189.831	226.391	214.336	149.4	180.207	177.354	223.728	257.94	354.323	146.945	189.574	240.161	258.083	286.148	288.662	204.399	268.264	182.672	237.195	209.934	236.331	NA	NA	NA	NA	NA	NA
AT1G12920	1	4396348	4398193	1846	noTE	yes	no	1	1	1	1	L	FALSE	0.396089	NA	496.981	539.851	525.067	528.746	526.906	518.416	932.967	895.077	904.851	936.816	1111.21	794.318	968.176	1003.39	970.225	989.394	982.465	962.175	1028.06	1090.74	902.693	964.766	917.428	996.565	969.273	976.065	972.669	956.996	NA	NA	NA	NA	NA	NA
AT1G12930	1	4398375	4405605	7231	noTE	yes	no	NA	0	1	1	C	FALSE	-1.98242	NA	44.5143	43.1885	41.4578	43.6166	42.5372	43.8514	298.371	343.242	323.212	322.708	318.989	294.975	274.268	310.895	304.302	358.196	291.461	307.61	328.641	308.342	324.498	287.703	321.883	312.296	299.782	315.392	307.587	317.09	NA	NA	NA	NA	NA	NA
AT1G12970	1	4423640	4425789	2150	noTE	yes	no	NA	0.33	NA	1	C	FALSE	10.8687	NA	38.1296	36.0844	43.8067	52.6362	48.2215	37.107	76.8195	86.0863	78.3113	86.6976	88.0247	102.688	107.575	78.4501	100.31	152.959	81.3661	118.036	64.2536	73.35	81.6161	91.1061	81.9787	77.5815	94.1844	113.168	103.676	79.7801	NA	NA	NA	NA	NA	NA
AT1G12990	1	4433640	4436075	2436	noTE	yes	no	0.33	0.67	1	0.88	C	P	0.681181	MP	192.02	126.381	198.104	165.009	181.557	159.201	377.418	456.92	506.887	529.819	478.079	434.912	600.87	416.463	262.997	303.014	511.27	530.568	380.255	331.433	232.065	287.703	467.761	307.864	482.581	401.962	442.272	387.813	NA	NA	NA	NA	NA	NA
AT1G13000	1	4436105	4439476	3372	noTE	yes	no	0.5	1	1	0	C	FALSE	-0.481254	NA	70.2088	53.0372	53.5976	61.3845	57.4911	61.623	195.945	183.209	268.394	299.428	184.125	157.052	234.533	147.215	207.363	189.747	219.81	211.035	198.027	167.075	164.215	186.048	236.744	178.842	180.731	206.989	193.86	207.793	NA	NA	NA	NA	NA	NA
AT1G13020	1	4440544	4443684	3141	noTE	yes	no	NA	1	0.75	0.8	C	P	0.27908	MP	207.925	166.644	188.157	197.933	193.045	187.284	581.156	624.678	766.738	639.796	612.135	494.31	646.42	611.136	530.21	542.134	808.803	605.682	550.896	536.542	515.263	491.014	653.092	523.429	591	621.707	606.354	588.26	NA	NA	NA	NA	NA	NA
AT1G13030	1	4444043	4447406	3364	noTE	yes	no	NA	NA	1	NA	C	FALSE	-2.64432	NA	31.1736	25.6531	20.7709	21.4578	21.1143	28.4133	118.013	110.367	100.381	90.7114	79.9491	50.337	84.3157	64.8908	86.8229	70.671	70.4363	60.8066	91.6404	101.875	83.5827	68.0898	104.868	86.297	69.8731	72.1842	71.0287	95.5825	NA	NA	NA	NA	NA	NA
AT1G13040	1	4447647	4449200	1554	noTE	yes	no	NA	1	NA	NA	C	FALSE	-6.55072	NA	13.6086	11.9909	8.04319	6.9594	7.5013	12.7997	30.0598	23.1771	18.5099	12.8441	18.574	11.0741	14.5372	5.81112	14.33	4.84048	13.3586	10.7306	24.2268	23.0917	14.7499	12.4672	21.1477	18.6339	12.4991	10.8149	11.657	19.8908	NA	NA	NA	NA	NA	NA
AT1G13050	1	4450238	4451742	1505	noTE	yes	no	NA	0.67	1	NA	C	FALSE	-0.853197	NA	17.7042	14.0218	13.4288	15.1555	14.2921	15.863	33.3998	29.7991	24.9172	18.4634	29.0724	11.0741	26.1669	14.5278	23.6023	24.2024	27.9316	15.4997	26.3334	23.0917	18.6832	16.3032	26.6449	21.1029	20.2103	22.809	21.5097	23.8739	NA	NA	NA	NA	NA	NA
AT1G13060	1	4452212	4454876	2665	noTE	yes	no	1	1	1	1	L	FALSE	-4.02106	NA	380.414	391.747	353.888	372.703	363.295	386.081	821.635	908.321	1185.35	1139.91	868.942	922.174	1098.04	883.29	1025.86	996.171	1068.69	882.292	976.444	1002.45	1009.88	1187.26	1013.8	1044.01	943.112	993.253	968.182	1028.91	NA	NA	NA	NA	NA	NA
AT1G13080	1	4459166	4460940	1775	withTE	yes	no	1	1	1	1	L	P	-0.0759139	MP	486.4	745.889	629.503	583.087	606.295	616.145	741.475	1008.76	838.642	864.568	1035.3	1200.03	1132.93	1101.21	1019.96	658.305	1089.33	1372.32	1255.58	1241.52	1486.79	1311.93	863.36	1323.95	1117.37	1034.98	1076.17	1093.66	NA	NA	NA	NA	NA	NA
AT1G13090	1	4461806	4463543	1738	noTE	yes	no	1	1	1	0.92	L	FALSE	-1.38697	NA	444.543	500.166	418.418	449.145	433.781	472.355	615.669	786.917	795.215	892.664	667.857	748.008	754.964	738.012	815.124	786.094	778.443	742.795	847.937	824.509	885.977	918.733	772.617	869.289	727.21	780.614	753.912	820.953	NA	NA	NA	NA	NA	NA
AT1G13100	1	4463924	4465538	1615	noTE	yes	no	0.19	0.26	0.57	0.28	L	FALSE	-0.616124	NA	78.9274	92.0664	67.5375	95.3611	81.4493	85.4969	113.559	165.551	110.348	120.413	96.1004	131.883	119.205	89.1038	189.662	184.906	99.5824	141.882	108.494	161.642	174.049	150.565	127.468	148.687	109.073	154.008	131.541	138.078	NA	NA	NA	NA	NA	NA
AT1G13110	1	4467220	4469033	1814	noTE	yes	no	0.91	0.94	0.98	0.86	L	FALSE	-8.42798	NA	641.929	674.035	401.689	643.678	522.684	657.982	1075.47	1423.74	1000.25	1158.38	713.081	756.062	750.119	695.397	1415.3	1558.63	848.879	847.716	1078.62	1265.97	1436.64	1109.58	1164.46	1222.7	728.665	1167.63	948.148	1193.58	NA	NA	NA	NA	NA	NA
AT1G13120	1	4469181	4473213	4033	noTE	yes	no	NA	NA	NA	NA	C	FALSE	-39.8413	NA	55.447	54.7447	39.9868	42.2248	41.1058	55.0958	231.572	237.289	206.457	219.152	210.775	109.735	158.94	165.617	167.745	155.863	189.449	168.112	239.108	213.258	239.932	190.843	223.618	220.785	161.267	170.293	165.78	222.201	NA	NA	NA	NA	NA	NA
AT1G13145	1	4480860	4481334	475	noTE	yes	no	NA	NA	NA	NA	L	FALSE	3.15486	NA	47.3409	51.8557	59.3656	54.0746	56.7201	49.5983	25.6065	17.6587	24.2053	22.4772	23.4194	32.2157	26.1669	30.9926	30.3459	13.5533	23.074	35.7686	27.3868	24.45	26.5498	20.1392	22.4869	24.6315	28.1987	25.6854	26.9421	23.5592	NA	NA	NA	NA	NA	NA
AT1G13150	1	4481875	4483696	1822	noTE	yes	no	NA	NA	0	NA	L	FALSE	-1.35175	NA	8.42781	13.0013	7.58541	7.66149	7.62345	10.7146	16.6999	19.8661	12.8146	12.0413	16.1513	10.0674	12.5989	16.4648	17.7018	11.6172	15.7874	10.7306	22.1201	23.0917	25.5665	23.9753	15.3555	23.6884	13.8206	13.9592	13.8899	19.5219	NA	NA	NA	NA	NA	NA
AT1G13160	1	4484584	4488577	3994	withTE	yes	no	1	1	0.67	1	C	FALSE	-0.454076	NA	95.5081	74.4034	83.8011	76.5272	80.1642	84.9557	418.611	359.797	320.364	427.066	427.203	255.712	315.941	339.95	291.657	273.003	381.328	276.611	340.228	327.358	285.165	235.917	381.459	297.167	334.702	305.65	320.176	339.313	NA	NA	NA	NA	NA	NA
AT1G13170	1	4488533	4492587	4055	noTE	yes	no	NA	1	0.5	1	C	FALSE	4.33454	NA	70.6477	67.5925	76.3551	75.1276	75.7414	69.1201	335.111	277.021	258.427	275.345	289.916	311.083	302.373	335.108	295.872	318.504	310.891	293.303	264.388	292.042	271.398	268.523	286.476	274.088	309.62	304.642	307.131	280.282	NA	NA	NA	NA	NA	NA
AT1G13180	1	4495028	4498469	3442	noTE	yes	no	0	0	NA	NA	C	FALSE	-0.561945	NA	28.4655	24.7551	21.8224	29.3131	25.5678	26.6103	91.2928	97.123	97.5331	105.964	79.1415	62.4179	84.3157	74.576	97.7811	107.459	88.6526	109.69	85.3204	82.8584	78.6661	93.9831	97.9782	85.207	75.1128	100.896	88.0042	91.5926	NA	NA	NA	NA	NA	NA
AT1G13190	1	4498881	4501613	2733	noTE	yes	no	0.67	0.92	0.44	0.83	L	FALSE	-0.328943	NA	189.685	207.913	170.567	221.035	195.801	198.799	446.444	579.427	546.043	501.722	433.663	489.276	469.066	472.638	624.619	832.563	489.411	469.761	511.922	551.484	550.663	658.841	518.409	568.227	466.161	604.088	535.125	543.318	NA	NA	NA	NA	NA	NA
AT1G13195	1	4501581	4503591	2011	noTE	yes	no	NA	0.33	NA	1	L	P	-0.153274	MP	29.5614	46.2294	35.1961	38.04	36.618	37.8954	54.553	44.1468	61.2252	77.8673	76.7188	52.3505	82.3774	71.6705	92.7235	87.1286	52.22	73.9218	97.9604	85.575	92.4327	95.9012	59.4481	92.9673	70.7793	76.4985	73.6389	76.2077	NA	NA	NA	NA	NA	NA
AT1G13210	1	4508963	4513938	4976	withTE	yes	no	1	1	1	0.83	L	FALSE	-0.812316	NA	150.304	205.223	115.809	195.107	155.458	177.764	513.243	666.617	862.136	949.66	494.231	384.575	937.164	489.102	1068.01	1284.66	776.014	754.717	1027	1088.03	966.61	1003.13	747.914	1021.19	576.268	970.85	773.559	884.553	NA	NA	NA	NA	NA	NA
AT1G13220	1	4515606	4520284	4679	withTE	yes	no	1	1	1	1	C	FALSE	-214.558	NA	68.201	68.0059	36.9916	57.3403	47.1659	68.1034	387.438	325.583	277.649	285.781	209.16	96.6471	137.619	248.91	306.83	319.472	314.535	132.344	342.335	345.017	328.431	257.015	319.113	318.199	173.084	268.295	220.689	318.656	NA	NA	NA	NA	NA	NA
AT1G13245	1	4525486	4526064	579	noTE	yes	no	NA	1	1	1	L	P	0.114326	MP	501.365	887.168	587.555	845.085	716.32	694.266	329.545	288.058	269.818	273.74	297.184	406.723	330.479	326.391	525.152	595.379	245.313	591.374	504.549	554.2	484.78	511.153	290.29	513.671	340.194	489.304	414.749	401.98	NA	NA	NA	NA	NA	NA
AT1G13250	1	4528623	4530063	1441	noTE	yes	no	1	0.83	1	1	L	P	0.579026	MP	166.545	231.207	208.198	226.995	217.597	198.876	269.425	256.052	224.967	209.519	289.109	341.285	261.669	307.989	351.506	413.377	252.599	290.918	318.108	313.775	339.248	361.547	239.991	333.17	300.013	327.1	313.557	286.58	NA	NA	NA	NA	NA	NA
AT1G13260	1	4542168	4543742	1575	noTE	yes	no	0	0.63	1	1	L	P	-1.16346	MP	295.639	418.782	185.996	385.154	285.575	357.211	329.545	486.719	538.924	507.342	228.541	270.813	410.918	261.5	644.007	931.308	384.971	466.184	583.549	707.692	646.045	701.037	465.632	659.581	292.943	606.617	449.78	562.607	NA	NA	NA	NA	NA	NA
AT1G13270	1	4544953	4547312	2360	withTE	yes	no	1	0.33	NA	NA	L	PF1C	1.0306	HP	91.9052	183.475	192.968	176.783	184.876	137.69	238.252	236.186	165.166	227.983	594.369	379.541	399.288	448.425	449.287	398.856	414.117	406.57	443.455	393.917	460.197	434.432	216.896	433	455.406	417.207	436.307	324.948	NA	NA	NA	NA	NA	NA
AT1G13280	1	4547454	4548875	1422	noTE	yes	no	0.5	1	0.5	1	C	FALSE	0.812649	NA	240.404	181.291	243.59	226.143	234.866	210.848	362.944	385.181	305.414	313.877	278.61	425.851	320.787	360.289	323.689	269.131	303.605	389.878	252.801	234.992	256.648	286.744	341.854	257.796	346.385	321.576	333.98	299.825	NA	NA	NA	NA	NA	NA
AT1G13320	1	4563471	4567807	4337	noTE	yes	no	0.67	1	1	1	C	FALSE	0.320524	NA	151.33	141.513	147.136	148.853	147.995	146.421	646.843	655.58	661.374	661.471	643.63	650.354	652.235	606.293	698.798	648.624	636.356	598.528	642.536	611.25	601.796	599.382	656.317	613.741	638.128	645.576	641.852	635.029	NA	NA	NA	NA	NA	NA
AT1G13340	1	4569448	4571118	1671	noTE	yes	no	NA	1	NA	NA	C	PF1C	-0.974986	LP	103.664	21.7718	20.1008	25.4912	22.796	62.7177	62.3463	132.44	217.136	280.964	25.0346	21.1415	65.9019	22.276	53.9482	41.6281	48.5768	26.2303	49.5069	33.9583	27.5331	34.5244	173.222	36.3807	33.5885	42.5958	38.0922	104.801	NA	NA	NA	NA	NA	NA
AT1G13350	1	4572419	4576632	4214	noTE	yes	no	0.5	1	0.67	1	C	FALSE	-4.87643	NA	101.96	94.6968	75.0819	86.1577	80.6198	98.3282	448.67	429.328	439.255	401.378	354.522	241.618	299.466	369.975	374.266	399.824	380.113	298.072	377.095	400.709	441.513	376.892	429.658	399.052	316.395	363.069	339.732	414.355	NA	NA	NA	NA	NA	NA
AT1G13360	1	4576873	4577967	1095	noTE	yes	yes	0.5	0.57	0.56	0.49	C	FALSE	3.38354	NA	435.198	362.882	653.711	389.052	521.382	399.04	372.964	540.799	495.497	496.906	629.094	772.17	767.563	694.429	272.27	259.45	540.416	631.912	381.308	364.034	432.664	411.416	476.541	397.355	715.814	426.012	570.913	436.948	L	FALSE	-1.90261	NA	15.0945	20.0688
AT1G13380	1	4589071	4590423	1353	noTE	yes	no	1	NA	1	NA	L	FALSE	0.73034	NA	112.85	129.782	127.733	127.266	127.499	121.316	191.492	169.965	122.45	126.835	185.74	201.348	131.804	172.396	171.96	199.428	143.301	174.074	181.174	196.958	159.299	164.95	152.686	175.595	172.822	172.191	172.506	164.141	NA	NA	NA	NA	NA	NA
AT1G13390	1	4592481	4594391	1911	noTE	yes	no	1	0.5	0	1	C	P	0.0535214	MP	97.2316	58.4307	77.1113	80.6277	78.8695	77.8312	205.965	204.179	176.556	156.537	138.094	151.011	143.434	156.9	167.745	187.811	111.727	149.036	80.0537	127.683	120.949	117.958	185.81	111.661	147.36	154.08	150.72	148.735	NA	NA	NA	NA	NA	NA
AT1G13440	1	4608196	4610647	2452	noTE	yes	yes	0.98	0.96	0.99	1	L	PF1C	1.48243	HP	5576.92	7797.04	9145.11	7520.02	8332.56	6686.98	12453.7	14755	13487.3	14002.5	20020.4	24579.6	22626.6	22468.7	15342.4	14901.9	20452	23060	18606.2	20373.7	19665.5	17828	13674.6	19118.3	22423.8	18439.1	20431.4	16396.5	L	F1C	5.21921	HP	4.59593	5.86291
AT1G13450	1	4612731	4615353	2623	noTE	yes	no	0	NA	1	NA	C	FALSE	-3.74863	NA	87.8606	81.847	62.9914	84.1736	73.5825	84.8538	227.119	241.704	237.07	215.941	153.438	148.998	183.169	175.302	249.51	308.823	159.089	165.728	209.614	207.825	238.948	202.351	230.458	214.685	165.226	220.787	193.007	222.572	NA	NA	NA	NA	NA	NA
AT1G13460	1	4615813	4618329	2517	noTE	yes	no	NA	0	1	1	C	P	0.0806923	MP	86.117	47.6218	77.6107	59.2343	68.4225	66.8694	218.212	204.179	233.51	211.125	180.087	171.146	199.644	230.508	99.467	94.8734	208.88	193.15	120.081	119.533	119.966	119.876	216.756	119.864	195.346	149.093	172.219	168.31	NA	NA	NA	NA	NA	NA
AT1G13470	1	4620228	4621580	1353	noTE	yes	no	0.5	1	0.53	0.66	L	FALSE	-0.621008	NA	475.821	997.74	542.042	607.403	574.723	736.781	173.679	526.451	832.235	1042.78	634.747	342.292	1631.07	325.423	611.132	208.141	1633.39	834.601	1949.73	1313.51	692.262	1444.27	643.786	1349.94	733.383	821.817	777.6	996.864	NA	NA	NA	NA	NA	NA
AT1G13550	1	4636984	4638330	1347	noTE	yes	no	NA	1	1	1	L	F1L	-3.03918	LP	7.99103	11.9506	3.26738	4.64037	3.95387	9.97082	7.79328	7.7257	10.6788	16.8579	4.03783	0	11.6297	1.93704	7.58647	7.74477	7.28651	2.38457	27.3868	10.8667	9.83326	16.3032	10.7639	16.0975	4.40115	6.25058	5.32587	13.4307	NA	NA	NA	NA	NA	NA
AT1G13560	1	4638514	4642104	3591	noTE	yes	no	0.67	1	1	1	L	FALSE	1.00846	NA	160.325	171.659	175.495	167.919	171.707	165.992	544.417	613.641	565.265	579.59	646.053	619.145	625.099	630.506	608.603	570.209	608.424	624.758	644.643	551.484	614.579	655.005	575.728	616.428	630.201	602.998	616.6	596.078	NA	NA	NA	NA	NA	NA
AT1G13570	1	4642346	4644422	2077	noTE	yes	no	0	NA	NA	0	C	FALSE	-3.51531	NA	56.6089	50.1852	36.2043	48.0085	42.1064	53.397	115.786	109.263	128.858	116.4	80.7566	54.364	73.6551	92.0094	110.425	124.884	76.5084	87.0369	114.814	95.0834	112.099	94.9422	117.577	104.235	75.1963	99.7137	87.455	110.906	NA	NA	NA	NA	NA	NA
AT1G13580	1	4644521	4647007	2487	noTE	yes	no	1	NA	NA	1	L	FALSE	51.5533	NA	28.6983	28.8789	36.4654	30.4204	33.4429	28.7886	90.1794	60.7019	71.1921	63.4177	96.908	87.5864	86.254	92.0094	71.65	63.8943	74.0796	92.9984	70.5736	78.7834	70.7995	67.1308	71.3728	71.8218	90.6894	75.6556	83.1725	71.5973	NA	NA	NA	NA	NA	NA
AT1G13609	1	4662721	4663219	499	noTE	yes	no	NA	0.5	0	0.5	C	FALSE	40.5019	NA	212.125	208.509	265.675	301.417	283.546	210.317	102.426	155.618	81.8709	83.4866	184.933	243.631	45.5498	56.1741	211.578	135.533	161.518	92.9984	95.8537	289.325	12.7832	18.2212	105.85	104.046	132.572	150.407	141.489	104.948	NA	NA	NA	NA	NA	NA
AT1G13630	1	4669784	4672957	3174	noTE	yes	no	NA	1	NA	0	C	FALSE	-651.808	NA	9.66489	9.65634	6.52549	7.22298	6.87423	9.66061	40.0797	40.8358	18.5099	23.2799	24.227	13.0876	19.3829	26.15	21.0735	26.1386	20.6451	23.8457	36.8668	38.0334	28.5165	19.1802	30.6764	30.6492	20.7119	22.9257	21.8188	30.6628	NA	NA	NA	NA	NA	NA
AT1G13640	1	4677027	4679812	2786	noTE	yes	no	1	NA	1	0	L	P	0.0761326	MP	133.021	193.887	147.289	184.253	165.771	163.454	397.457	325.583	415.762	343.579	412.666	443.973	393.473	391.282	556.341	688.316	408.045	400.608	471.895	586.8	585.079	516.907	370.595	540.17	410.349	513.328	461.838	455.383	NA	NA	NA	NA	NA	NA
AT1G13650	1	4680432	4682196	1765	noTE	yes	no	1	0.94	1	1	L	FALSE	-0.631567	NA	1990.38	2307.66	2184.56	1913.09	2048.83	2149.02	4213.94	4055.99	2335.1	3447.03	3907.01	3521.58	3400.73	4593.69	3292.53	2264.38	3824.21	4125.31	3793.07	3306.18	4837.97	4354.87	3513.02	4073.02	3855.75	3376.6	3616.18	3793.02	NA	NA	NA	NA	NA	NA
AT1G13690	1	4693289	4694410	1122	noTE	yes	no	NA	1	1	1	L	FALSE	3.07556	NA	131.547	135.758	135.636	144.622	140.129	133.653	148.072	157.825	135.977	148.51	154.245	157.052	157.002	140.435	163.53	176.193	160.303	149.036	149.574	156.208	134.716	168.786	147.596	152.321	152.183	162.266	157.225	149.959	NA	NA	NA	NA	NA	NA
AT1G13700	1	4694372	4696023	1652	noTE	yes	no	NA	NA	NA	1	C	P	-0.869711	MP	105.339	53.5766	32.9929	80.9045	56.9487	79.458	158.092	200.868	170.149	166.973	45.2237	60.4044	62.9945	49.3945	109.582	275.907	70.4363	78.6909	80.0537	73.35	85.5494	115.081	174.021	88.5086	54.5043	133.654	94.0792	131.265	NA	NA	NA	NA	NA	NA
AT1G13730	1	4709824	4712550	2727	noTE	yes	no	1	1	1	1	C	FALSE	0.822109	NA	127.307	110.966	138.562	113.145	125.854	119.136	408.591	349.864	326.772	303.442	396.515	380.548	369.244	365.132	293.343	244.928	371.612	324.302	352.868	339.583	275.331	242.63	347.167	302.603	377.86	308.546	343.203	324.885	NA	NA	NA	NA	NA	NA
AT1G13740	1	4713674	4715407	1734	noTE	yes	no	NA	0.33	0.5	1	C	P	0.341367	MP	35.6261	18.3458	25.0996	34.7713	29.9354	26.986	83.4995	64.0129	56.2417	43.3488	43.6086	43.2898	39.735	47.4575	50.5764	67.7667	66.793	56.0375	31.6001	39.3917	25.5665	30.6884	61.7757	31.8117	43.5227	60.2934	51.9081	46.7937	NA	NA	NA	NA	NA	NA
AT1G13750	1	4715394	4718235	2842	noTE	yes	no	1	NA	1	1	C	FALSE	-0.985053	NA	104.488	72.0707	67.7692	76.8568	72.313	88.2793	173.679	260.466	359.52	394.153	149.4	126.849	319.818	174.334	231.809	177.162	247.741	216.996	280.188	160.283	194.699	184.13	296.955	204.825	192.6	218.427	205.514	250.89	NA	NA	NA	NA	NA	NA
AT1G13770	1	4721695	4724510	2816	noTE	yes	no	NA	1	NA	NA	C	FALSE	-13.3745	NA	43.9355	43.6714	42.5702	41.5055	42.0378	43.8035	139.166	122.507	128.858	104.358	109.829	117.789	120.174	131.719	126.441	116.172	106.869	118.036	126.401	123.608	125.866	116.04	123.722	122.979	119.878	116.879	118.379	123.351	NA	NA	NA	NA	NA	NA
AT1G13780	1	4724608	4726499	1892	noTE	yes	no	1	NA	NA	1	L	FALSE	0.15781	NA	29.9737	38.8785	30.5977	39.6597	35.1287	34.4261	77.9328	40.8358	52.6821	55.3901	62.9902	51.3438	60.087	57.1427	81.7652	91.001	54.6489	72.7295	58.9869	71.9917	86.5327	76.7209	56.7102	73.5581	57.8909	75.0362	66.4635	65.1341	NA	NA	NA	NA	NA	NA
AT1G13790	1	4727438	4730425	2988	noTE	yes	no	1	1	NA	NA	L	FALSE	-1.51549	NA	14.7233	19.1548	10.6201	16.542	13.5811	16.939	51.213	43.0432	32.7483	48.9681	39.5708	30.2022	25.1978	31.9611	55.6341	64.8624	49.7912	27.4226	51.6135	62.4834	67.8495	46.9916	43.9932	57.2345	31.733	49.4276	40.5803	50.6138	NA	NA	NA	NA	NA	NA
AT1G13810	1	4734036	4735389	1354	noTE	yes	no	NA	NA	NA	1	L	FALSE	-1.21758	NA	34.5378	47.0548	36.6839	29.6682	33.176	40.7963	52.3263	57.3909	35.596	41.7433	66.2205	44.2966	42.6424	45.5204	40.4611	44.5324	31.5749	44.1146	57.9336	77.425	61.9496	57.5407	46.7641	63.7122	49.67	40.1708	44.9204	55.2382	NA	NA	NA	NA	NA	NA
AT1G13820	1	4735547	4737808	2262	noTE	yes	no	1	1	1	1	L	PF1C	0.646421	HP	301.142	546.594	548.452	457.949	503.2	423.868	749.269	707.453	612.964	655.049	1263.03	1374.2	1105.8	1219.37	1044.4	1028.12	915.672	1155.33	1198.7	1211.63	1264.56	1270.69	681.183	1236.4	1240.6	1035.88	1138.24	958.789	NA	NA	NA	NA	NA	NA
AT1G13830	1	4739873	4741038	1166	noTE	yes	no	NA	NA	NA	NA	L	FALSE	-1.43412	NA	9.91375	16.4175	7.35781	9.64629	8.50205	13.1656	4.45331	11.0367	10.6788	20.0689	12.9211	2.01348	18.4138	0.96852	8.42941	13.5533	19.4307	3.57686	25.2801	10.8667	5.89996	34.5244	11.5594	19.1428	8.57921	11.2476	9.91339	15.3511	NA	NA	NA	NA	NA	NA
AT1G13860	1	4743205	4746956	3752	noTE	yes	no	1	0	NA	1	C	FALSE	0.470561	NA	62.0964	51.8947	63.9667	54.8249	59.3958	56.9955	230.459	250.533	240.629	210.322	271.342	201.348	242.286	245.035	194.719	172.321	213.738	242.034	184.334	202.392	188.799	203.31	232.986	194.709	240.003	205.703	222.853	213.847	NA	NA	NA	NA	NA	NA
AT1G13870	1	4747265	4748642	1378	withTE	yes	no	1	1	NA	0.75	L	FALSE	-0.416912	NA	104.963	113.493	111.149	103.752	107.45	109.228	150.299	147.892	143.096	137.271	175.242	167.119	116.297	153.995	149.2	136.502	132.372	153.805	147.467	175.225	148.482	154.401	144.64	156.394	153.163	142.97	148.066	150.517	NA	NA	NA	NA	NA	NA
AT1G13880	1	4748873	4751212	2340	noTE	yes	no	0.5	1	1	0.67	C	FALSE	0.0406038	NA	112.357	97.6807	97.7951	112.839	105.317	105.019	249.385	262.674	281.921	257.685	235.809	242.624	194.798	242.13	276.485	293.333	256.242	230.111	209.614	229.558	210.432	264.687	262.916	228.573	228.841	264.043	246.442	245.744	NA	NA	NA	NA	NA	NA
AT1G13900	1	4753145	4755580	2436	noTE	yes	no	1	0.83	1	NA	L	FALSE	2.86931	NA	148.006	155.736	176.99	148.93	162.96	151.871	290.578	403.943	381.589	366.057	403.783	471.155	408.01	441.645	332.962	336.897	347.324	433.992	396.055	393.917	372.681	354.834	360.542	379.372	431.148	362.794	396.971	369.957	NA	NA	NA	NA	NA	NA
AT1G13910	1	4755784	4757991	2208	noTE	yes	no	NA	NA	1	NA	C	FALSE	1.04869	NA	26.0928	17.5048	29.0041	23.5996	26.3019	21.7988	62.3463	54.0799	62.649	51.3764	72.681	61.4112	60.087	61.9853	42.99	31.9472	63.1498	70.3449	42.1335	29.8833	43.2664	39.3195	57.6129	38.6507	64.0411	52.108	58.0745	48.1318	NA	NA	NA	NA	NA	NA
AT1G13920	1	4758188	4759754	1567	noTE	yes	no	0.5	0	0	NA	C	FALSE	-0.306933	NA	19.5622	17.9701	18.2006	18.843	18.5218	18.7661	45.6464	19.8661	30.6126	26.4909	29.0724	19.1281	32.9509	32.9297	31.1888	33.8834	31.5749	21.4612	36.8668	31.2417	16.7165	27.8113	30.654	28.1591	28.5203	29.5271	29.0237	29.4065	NA	NA	NA	NA	NA	NA
AT1G13930	1	4761012	4762666	1655	noTE	yes	no	1	0.94	0.96	1	C	PF1L	1.13425	MP	1386.12	684.431	1690.21	1176.22	1433.21	1035.27	2048.52	3106.83	1977.72	2043.01	2073.83	3183.31	2758.19	3173.84	1297.29	1158.81	2147.09	3183.41	993.297	1005.17	1346.17	1186.3	2294.02	1132.73	2797.29	1946.65	2371.97	1713.38	NA	NA	NA	NA	NA	NA
AT1G13940	1	4762703	4766749	4047	noTE	yes	no	NA	1	0.5	1	C	FALSE	-1.27711	NA	72.5118	55.9311	50.7179	56.5496	53.6338	64.2215	297.258	292.473	291.887	292.203	196.239	177.186	218.058	229.539	241.081	255.577	211.309	207.458	238.054	233.633	242.882	190.843	293.455	226.353	205.255	228.856	217.056	259.904	NA	NA	NA	NA	NA	NA
AT1G13950	1	4773576	4774867	1292	noTE	yes	no	NA	NA	1	NA	C	PF1L	0.451157	MP	69.715	35.1951	59.2879	61.1961	60.242	52.455	76.8195	83.879	90.4139	109.175	88.0247	61.4112	98.8528	58.1112	75.8647	90.0329	72.8651	77.4986	57.9336	40.75	29.4998	53.7047	90.0718	45.472	76.6	79.0653	77.8327	67.7719	NA	NA	NA	NA	NA	NA
AT1G13960	1	4776463	4779400	2938	noTE	yes	no	NA	1	0.75	NA	L	FALSE	-1.18251	NA	67.9481	69.6935	63.1275	72.4502	67.7889	68.8208	177.019	201.972	210.017	209.519	180.087	176.18	211.274	174.334	202.306	230.407	208.88	209.842	191.707	198.317	207.482	221.532	199.632	204.759	185.469	212.859	199.164	202.196	NA	NA	NA	NA	NA	NA
AT1G13970	1	4779523	4782542	3020	noTE	yes	no	NA	NA	NA	1	C	F1C	-1.5897	LP	10.0119	5.67373	3.85051	4.93875	4.39463	7.8428	30.0598	30.9028	20.6457	39.335	12.1135	13.0876	8.72231	12.5908	17.7018	10.6491	17.0019	14.3074	20.0134	9.50834	26.5498	12.4672	30.2358	17.1347	11.6285	14.915	13.2718	23.6853	NA	NA	NA	NA	NA	NA
AT1G13980	1	4788463	4794654	6192	noTE	yes	no	1	0.8	0.67	1	C	PF1C	-0.833998	MP	109.051	78.5964	75.6605	86.5879	81.1242	93.8239	669.109	634.611	726.159	671.104	469.196	410.75	481.665	512.347	596.802	654.433	477.267	416.108	453.989	531.109	491.663	469.916	675.246	486.669	468.49	536.152	502.321	580.957	NA	NA	NA	NA	NA	NA
AT1G13990	1	4794756	4796597	1842	noTE	yes	no	NA	1	NA	NA	C	F1C	-1.44767	LP	222.223	128.631	95.1066	120.256	107.681	175.427	120.239	410.566	551.027	555.507	117.905	115.775	370.214	96.852	167.745	225.566	279.316	213.419	258.068	164.358	146.516	378.81	409.335	236.938	175.186	221.512	198.349	323.136	NA	NA	NA	NA	NA	NA
AT1G14000	1	4797358	4800283	2926	noTE	yes	no	1	0.72	1	1	C	FALSE	0.856523	NA	308.877	301.943	304.358	312.402	308.38	305.41	780.442	892.87	963.229	978.559	822.103	906.066	970.115	863.92	891.831	879.031	942.389	943.099	916.404	854.392	833.861	929.282	903.775	883.485	890.551	914.088	902.319	893.63	NA	NA	NA	NA	NA	NA
AT1G14010	1	4800169	4801850	1682	noTE	yes	no	0.5	0.67	0.5	1	C	F1C	-1.30657	MP	155.595	118.501	103.628	122.003	112.815	137.048	188.152	226.252	328.195	304.244	147.785	156.045	247.132	146.246	192.19	197.492	236.812	194.343	230.681	183.375	139.632	243.589	261.711	199.319	174.302	205.209	189.756	230.515	NA	NA	NA	NA	NA	NA
AT1G14020	1	4802720	4805375	2656	noTE	yes	no	0	NA	1	NA	C	FALSE	4.34903	NA	59.4918	51.7035	77.99	67.0765	72.5333	55.5977	162.546	152.307	150.215	166.973	188.163	231.55	213.212	195.641	155.101	136.502	204.022	216.996	155.894	130.4	125.866	137.139	158.01	137.325	207.142	178.155	192.648	147.667	NA	NA	NA	NA	NA	NA
AT1G14030	1	4805306	4807517	2212	noTE	yes	no	0.63	1	0.69	0.83	C	FALSE	3.73705	NA	225.691	212.144	266.005	222.457	244.231	218.918	554.436	527.555	442.103	472.823	554.798	584.916	533.999	679.901	468.675	442.42	503.984	553.221	458.202	412.934	578.196	427.719	499.229	469.263	588.404	492.075	540.239	484.246	NA	NA	NA	NA	NA	NA
AT1G14040	1	4810488	4814543	4056	withTE	yes	no	1	NA	NA	0	C	FALSE	3.33661	NA	2.9981	2.34176	3.04157	4.48822	3.76489	2.66993	14.4732	9.93304	11.3907	12.8441	12.1135	11.0741	13.568	12.5908	21.9165	23.2343	13.3586	14.3074	6.32003	12.225	10.8166	8.6311	12.1603	9.49818	12.3366	18.2042	15.2704	10.8292	NA	NA	NA	NA	NA	NA
AT1G14060	1	4817144	4818020	877	noTE	yes	no	NA	1	NA	1	C	FALSE	-0.141647	NA	93.9164	73.3842	87.5523	76.84	82.1961	83.6503	93.5194	82.7753	70.4801	82.6838	95.2928	68.4583	63.9636	79.4186	73.3358	63.8943	64.3642	67.9603	65.3069	71.9917	49.1663	70.9669	82.3647	64.358	76.7834	67.3887	72.086	73.3613	NA	NA	NA	NA	NA	NA
AT1G14070	1	4818548	4820150	1603	noTE	yes	no	0	0.67	1	1	L	FALSE	-8.4901	NA	32.1866	34.5263	21.8865	24.9617	23.4241	33.3565	56.7796	43.0432	51.9702	54.5874	35.5329	30.2022	38.7658	35.8352	53.1053	45.5005	35.2182	26.2303	57.9336	48.9	56.0496	58.4997	51.5951	55.3457	35.084	40.0136	37.5488	53.4704	NA	NA	NA	NA	NA	NA
AT1G14090	1	4824433	4827436	3004	noTE	yes	no	1	NA	0.33	NA	L	FALSE	-9.95301	NA	15.4214	16.3511	11.0275	11.4918	11.2597	15.8862	46.7597	43.0432	50.5464	44.9543	35.5329	28.1887	31.0127	37.7723	34.5606	39.6919	35.2182	28.6149	47.4002	50.2584	40.3164	58.4997	46.3259	49.1187	33.1266	34.5214	33.824	47.7223	NA	NA	NA	NA	NA	NA
AT1G14130	1	4835724	4837616	1893	noTE	yes	no	1	1	NA	0	L	P	-0.137998	MP	27.8727	42.681	34.2959	34.2144	34.2551	35.2769	46.7597	59.5982	47.6987	56.9957	62.1826	73.4921	66.871	57.1427	69.9641	83.2563	51.0056	54.8452	77.947	61.125	76.6994	107.409	52.7631	80.7952	64.9221	64.7678	64.8449	66.7791	NA	NA	NA	NA	NA	NA
AT1G14140	1	4837927	4839633	1707	noTE	yes	no	1	NA	1	1	C	FALSE	24.2737	NA	71.6124	71.0919	76.2941	79.0445	77.6693	71.3522	128.033	112.574	135.977	112.386	116.29	119.802	154.094	130.75	148.358	133.597	143.301	114.46	126.401	115.458	115.049	128.508	122.242	121.354	130.234	134.929	132.581	121.798	NA	NA	NA	NA	NA	NA
AT1G14150	1	4839853	4840751	899	noTE	yes	no	1	1	1	1	L	PF1C	0.996639	HP	957.803	1694.58	1812.25	1574.42	1693.34	1326.19	872.848	963.505	817.997	789.912	1519.84	1924.89	1489.58	1582.56	1312.46	1337.91	1413.58	1597.66	1284.02	1590.61	1731.64	1487.43	861.065	1523.42	1629.22	1415.4	1522.31	1192.24	NA	NA	NA	NA	NA	NA
AT1G14170	1	4843234	4845847	2614	noTE	yes	no	1	0	NA	0	L	FALSE	-10.5909	NA	15.8172	16.2719	11.3398	15.9335	13.6366	16.0445	30.0598	30.9028	49.8344	54.5874	30.6875	18.1213	40.7041	29.0556	42.147	28.0748	54.6489	41.73	51.6135	31.2417	39.333	47.9506	41.3461	42.5347	29.6421	41.6502	35.6462	41.9404	NA	NA	NA	NA	NA	NA
AT1G14180	1	4847162	4849207	2046	noTE	yes	no	NA	1	1	1	C	FALSE	0.715897	NA	27.5515	20.3824	27.1045	25.9618	26.5332	23.967	74.5929	67.3239	43.4272	40.1378	58.9524	54.364	50.3956	58.1112	52.2623	44.5324	66.793	48.8838	34.7601	43.4667	53.0996	35.4834	56.3704	41.7025	55.4558	53.1179	54.2868	49.0364	NA	NA	NA	NA	NA	NA
AT1G14190	1	4852802	4854307	1506	noTE	yes	no	1	0	1	NA	C	FALSE	1.81859	NA	13.4952	12.0269	16.1041	12.0883	14.0962	12.761	31.1731	15.4514	11.3907	23.2799	29.88	33.2224	16.4755	17.4334	18.5447	24.2024	14.573	15.4997	14.7467	21.7333	19.6665	16.3032	20.3238	18.1124	24.2528	18.205	21.2289	19.2181	NA	NA	NA	NA	NA	NA
AT1G14200	1	4854384	4855200	817	noTE	yes	no	1	0.69	0.5	1	L	PF1L	-0.735165	LP	123.31	1920.51	166.112	556.47	361.291	1021.91	74.5929	80.568	140.248	107.569	92.8701	113.762	224.842	111.38	1235.75	238.152	69.2219	275.418	1337.74	1294.49	1696.24	1947.75	100.745	1569.06	135.713	454.636	295.174	834.9	NA	NA	NA	NA	NA	NA
AT1G14205	1	4855533	4856930	1398	noTE	yes	no	NA	NA	1	NA	L	P	-0.268069	MP	22.2668	53.1841	16.7413	50.4217	33.5815	37.7255	28.9465	36.4211	33.4603	25.6882	24.227	16.1078	21.3212	31.9611	118.855	106.491	31.5749	25.038	61.0936	73.35	74.7328	88.2291	31.129	74.3514	23.4043	70.4895	46.9469	52.7402	NA	NA	NA	NA	NA	NA
AT1G14210	1	4856778	4857964	1187	noTE	yes	no	NA	1	1	NA	C	FALSE	-1.5633	NA	83.9514	74.7277	62.8257	81.4341	72.1299	79.3395	106.879	109.263	92.5497	89.9086	89.6399	86.5797	66.871	55.2056	102.839	120.044	88.6526	75.1141	101.12	82.8584	82.5994	88.2291	99.6503	88.7018	74.5741	96.6623	85.6182	94.176	NA	NA	NA	NA	NA	NA
AT1G14230	1	4861266	4864094	2829	noTE	yes	no	1	1	1	1	C	P	0.139382	MP	58.6593	37.0177	52.2117	46.4818	49.3467	47.8385	124.693	160.032	200.05	179.015	121.135	148.998	177.354	143.341	107.896	91.001	153.017	174.074	97.9604	104.592	100.299	116.04	165.947	104.723	147.707	131.497	139.602	135.335	NA	NA	NA	NA	NA	NA
AT1G14250	1	4868452	4871488	3037	noTE	yes	no	1	NA	0.83	1	C	PF1L	1.58917	MP	196.234	2.5745	195.418	311.15	253.284	99.4043	632.369	989.993	373.758	387.731	486.963	740.961	388.627	757.382	2251.49	459.846	469.98	598.528	9.48004	8.15	8.84994	4.79506	595.963	7.81876	593.483	944.962	769.223	301.891	NA	NA	NA	NA	NA	NA
AT1G14270	1	4874875	4877248	2374	noTE	yes	no	1	1	1	1	C	F1L	4.53227	HP	343.627	305.048	421.819	401.704	411.762	324.338	901.794	878.522	741.821	740.943	996.537	1078.22	889.676	1041.16	929.763	831.594	987.323	1065.9	724.696	710.409	779.778	681.857	815.77	724.185	1001.4	953.646	977.522	769.978	NA	NA	NA	NA	NA	NA
AT1G14280	1	4877627	4879149	1523	noTE	yes	no	0.5	0.42	0.8	1	C	PF1C	-0.743722	LP	654.708	455.014	477.711	483.495	480.603	554.861	1152.29	999.926	966.076	870.187	836.639	677.536	624.13	771.91	676.881	802.552	757.797	708.218	742.603	723.992	742.411	562.94	997.12	692.987	727.554	736.362	731.958	845.053	NA	NA	NA	NA	NA	NA
AT1G14290	1	4880051	4881964	1914	noTE	yes	no	1	NA	1	1	C	FALSE	8.44042	NA	228.31	224.139	221.131	266.516	243.824	226.225	496.544	483.408	379.454	388.534	433.663	510.417	359.553	389.345	544.54	638.943	442.049	414.916	413.962	438.742	434.63	428.678	436.985	429.003	423.245	510.112	466.678	432.994	NA	NA	NA	NA	NA	NA
AT1G14300	1	4882376	4884791	2416	noTE	yes	no	NA	NA	NA	1	C	FALSE	-7.46778	NA	38.3279	36.6466	32.1038	30.3154	31.2096	37.4873	95.7461	99.3304	91.8378	83.4866	88.8323	65.4381	75.5933	80.3871	85.9799	84.2243	63.1498	59.6143	102.174	91.0084	71.7828	89.1881	92.6002	88.5383	77.5627	73.2421	75.4024	90.5692	NA	NA	NA	NA	NA	NA
AT1G14310	1	4885044	4886793	1750	noTE	yes	no	1	1	NA	1	L	FALSE	9.75497	NA	83.6192	85.7283	99.7208	90.2008	94.9608	84.6737	171.452	133.544	155.911	124.427	190.586	200.341	151.187	155.932	158.473	149.087	171.233	152.613	139.041	143.983	140.616	176.458	146.334	150.024	174.511	157.851	166.181	148.179	NA	NA	NA	NA	NA	NA
AT1G14320	1	4888214	4889661	1448	noTE	yes	no	0.83	1	0.93	1	L	FALSE	3.10745	NA	2491.99	2764.39	3226.18	2876.65	3051.42	2628.19	3907.78	3673.02	3305.45	3547.38	5140.97	4273.61	4251.64	5019.84	4028.41	4079.56	3932.29	4621.3	3899.46	3977.2	3892.01	4242.67	3608.4	4002.83	4671.51	4165.39	4418.45	3805.62	NA	NA	NA	NA	NA	NA
AT1G14330	1	4890118	4892251	2134	noTE	yes	no	0.42	0.5	1	1	C	P	0.19403	MP	66.9203	47.2737	60.9501	57.0559	59.003	57.097	129.146	157.825	156.623	127.638	140.517	127.856	127.927	123.971	110.425	147.151	94.7247	134.728	103.227	110.025	93.416	96.8602	142.808	100.882	130.068	121.757	125.912	121.845	NA	NA	NA	NA	NA	NA
AT1G14340	1	4897346	4898961	1616	noTE	yes	no	0.67	NA	1	NA	L	PF1C	0.113125	MP	74.1383	159.153	118.132	124.776	121.454	116.646	80.1595	140.166	128.858	130.046	156.668	217.456	213.212	176.271	205.678	213.949	165.161	221.765	212.774	277.1	268.448	270.441	119.807	257.191	190.902	201.638	196.27	188.499	NA	NA	NA	NA	NA	NA
AT1G14345	1	4899145	4899979	835	noTE	yes	no	0.38	0.77	0.9	0.94	L	PF1C	2.83517	HP	1767.83	2142.32	2659.57	2312.31	2485.94	1955.07	1643.27	1570.52	1271.49	1419.27	2282.18	2422.22	2080.76	2097.81	1837.61	1745.48	2051.15	2088.89	1669.54	1759.04	1785.72	1941.04	1476.14	1788.84	2220.74	1930.78	2075.76	1632.49	NA	NA	NA	NA	NA	NA
AT1G14350	1	4907953	4911168	3216	withTE	yes	no	0.5	0.5	0.5	0	C	FALSE	-1.31977	NA	65.3658	56.8205	56.9962	53.9123	55.4542	61.0932	222.665	220.734	187.947	209.519	240.655	138.93	161.847	191.767	200.62	132.629	207.666	152.613	204.348	203.75	179.949	142.893	210.216	182.735	183.3	173.382	178.341	196.476	NA	NA	NA	NA	NA	NA
AT1G14360	1	4911093	4913152	2060	noTE	yes	no	1	NA	1	NA	C	PF1C	-0.562012	MP	184.344	80.5033	87.4299	119.058	103.244	132.424	199.285	311.235	526.821	481.653	153.438	132.89	307.219	126.876	262.155	268.163	263.529	187.189	163.267	135.833	109.149	255.097	379.749	165.837	180.106	245.259	212.682	272.793	NA	NA	NA	NA	NA	NA
AT1G14370	1	4915576	4918138	2563	noTE	yes	no	NA	1	1	NA	C	F1C	-1.49694	LP	62.6966	36.3177	23.5221	36.0046	29.7634	49.5072	74.5929	162.24	190.795	215.139	58.9524	52.3505	99.822	30.0241	91.8805	92.9372	103.226	81.0755	112.707	96.4417	83.5827	79.598	160.691	93.0824	60.2872	92.2797	76.2835	126.887	NA	NA	NA	NA	NA	NA
AT1G14380	1	4918010	4921596	3587	noTE	yes	no	0.67	1	1	1	C	PF1C	-1.28882	LP	121.622	84.824	71.5491	87.4709	79.51	103.223	418.611	448.09	452.07	426.263	246.308	241.618	254.885	283.776	332.962	370.781	286.603	264.688	272.814	346.375	326.464	271.4	436.258	304.264	256.647	313.758	285.202	370.261	NA	NA	NA	NA	NA	NA
AT1G14400	1	4927011	4928690	1680	noTE	yes	no	0.75	1	1	1	L	FALSE	1.92001	NA	588.733	675.112	730.294	699.399	714.847	631.922	907.361	967.919	1086.39	994.614	1062.76	1350.04	1305.44	1189.34	1120.27	1161.72	1048.04	1369.94	1024.9	1089.38	1202.61	1219.86	989.071	1134.19	1226.89	1174.99	1200.94	1061.63	NA	NA	NA	NA	NA	NA
AT1G14410	1	4929123	4930904	1782	noTE	yes	no	1	1	NA	1	L	FALSE	7.95325	NA	161.074	165.579	209.476	153.011	181.243	163.326	308.391	235.082	306.838	297.822	381.171	353.366	398.319	360.289	232.652	198.46	338.823	320.725	302.308	286.608	294.998	296.335	287.033	295.062	373.286	272.665	322.976	291.048	NA	NA	NA	NA	NA	NA
AT1G14430	1	4934120	4936100	1981	noTE	yes	no	NA	0	NA	0.5	C	PF1L	-0.0510599	MP	42.0081	13.0626	28.8243	24.7684	26.7964	27.5353	130.259	68.4276	61.9371	72.248	69.4507	53.3572	42.6424	62.9538	38.7753	70.671	53.4344	33.384	28.4401	28.525	20.6499	25.8933	83.218	25.8771	57.101	49.0662	53.0836	54.5475	NA	NA	NA	NA	NA	NA
AT1G14440	1	4938824	4940903	2080	noTE	yes	no	0	0	0.5	0	C	FALSE	3.16906	NA	31.4389	28.5782	37.8397	31.2433	34.5415	30.0085	85.7261	61.8056	56.2417	57.7984	88.8323	58.3909	76.5625	91.0408	59.0058	65.8305	86.2238	48.8838	57.9336	62.4834	53.0996	64.2538	65.393	59.4426	78.7066	64.986	71.8463	62.4178	NA	NA	NA	NA	NA	NA
AT1G14450	1	4946218	4947576	1359	noTE	yes	no	NA	1	NA	NA	L	FALSE	1.56882	NA	225.491	279.766	316.934	273.471	295.202	252.629	285.012	306.82	335.315	298.625	406.206	436.925	471.974	407.747	354.035	333.993	377.684	420.877	348.655	324.642	377.597	469.916	306.443	380.202	430.713	371.647	401.18	343.323	NA	NA	NA	NA	NA	NA
AT1G14460	1	4948748	4952927	4180	noTE	yes	no	NA	1	1	1	C	PF1C	-0.755031	LP	83.0011	51.0669	51.0805	58.8763	54.9784	67.034	419.724	297.991	335.315	334.749	243.078	145.977	188.014	276.997	241.081	234.279	258.671	250.38	235.948	205.108	210.432	202.351	346.945	213.46	213.516	246.103	229.81	280.202	NA	NA	NA	NA	NA	NA
AT1G14510	1	4961886	4964428	2543	noTE	yes	no	1	0.67	0.5	0.33	L	FALSE	-0.0299208	NA	132.659	147.706	128.406	151.509	139.958	140.183	371.851	269.296	363.079	345.185	314.143	332.224	339.201	320.58	362.464	438.547	377.684	362.455	340.228	384.409	352.031	425.801	337.353	375.617	326.537	385.288	355.913	356.485	NA	NA	NA	NA	NA	NA
AT1G14520	1	4968142	4970311	2170	noTE	yes	no	1	0.5	1	NA	C	FALSE	-16.8125	NA	20.4818	19.6461	12.3796	13.6975	13.0385	20.0639	43.4197	51.8725	45.5629	36.9268	21.8043	36.2427	20.3521	29.0556	31.1888	30.011	25.5028	32.1917	33.7068	42.1084	29.4998	65.2128	44.4455	42.6319	26.8636	29.7236	28.2936	43.5387	NA	NA	NA	NA	NA	NA
AT1G14530	1	4970858	4973726	2869	noTE	yes	no	0.5	NA	0	NA	L	FALSE	0.422781	NA	11.7541	14.1223	12.6576	14.2199	13.4388	12.9382	30.0598	33.1101	35.596	36.124	33.1102	45.3033	27.1361	39.7093	36.2464	42.5962	48.5768	35.7686	43.1868	28.525	47.1997	43.1555	33.7225	40.5168	36.3147	40.797	38.5559	37.1196	NA	NA	NA	NA	NA	NA
AT1G14560	1	4980672	4983284	2613	noTE	yes	no	1	1	1	NA	C	P	0.0124154	MP	62.1914	43.0994	54.8417	50.6862	52.7639	52.6454	164.772	150.099	172.997	162.157	124.365	135.91	152.156	160.774	127.284	126.821	144.516	131.152	137.987	86.9334	123.899	101.655	162.506	112.619	143.301	132.443	137.872	137.562	NA	NA	NA	NA	NA	NA
AT1G14570	1	4983535	4987375	3841	noTE	yes	no	1	NA	0.75	1	L	FALSE	-0.393309	NA	132.155	150.425	139.57	135.824	137.697	141.29	518.81	469.06	523.974	518.58	503.114	566.795	542.721	531.717	504.078	576.017	480.91	525.798	544.576	544.692	662.762	559.104	507.606	577.783	536.087	521.701	528.894	542.695	NA	NA	NA	NA	NA	NA
AT1G14580	1	4989562	4992732	3171	noTE	yes	no	0.42	0.75	0.83	1	C	PF1L	1.46314	MP	162.217	117.196	176.064	169.221	172.642	139.707	580.043	486.719	495.497	495.3	474.849	615.118	580.518	562.71	467.832	373.685	682.504	622.374	382.362	357.242	381.531	365.383	514.39	371.629	558.299	536.599	547.449	443.01	NA	NA	NA	NA	NA	NA
AT1G14590	1	4998816	5000643	1828	noTE	yes	no	1	NA	0	NA	C	FALSE	49.4775	NA	45.4598	45.2702	55.4845	44.6216	50.0531	45.365	93.5194	80.568	80.447	77.8673	109.021	108.728	94.0071	93.9464	63.2205	70.671	88.6526	103.729	83.2137	92.3667	80.6328	74.8029	83.1004	82.754	101.426	81.5683	91.497	82.9272	NA	NA	NA	NA	NA	NA
AT1G14600	1	5001011	5003370	2360	noTE	yes	no	0	NA	NA	0	L	FALSE	1.58192	NA	16.1913	17.7749	18.033	18.4383	18.2357	16.9831	31.1731	41.9395	42.0033	37.7295	42.801	39.2629	50.3956	37.7723	46.3617	29.0429	48.5768	50.076	32.6535	47.5417	52.1163	35.4834	38.2114	41.9487	42.5579	43.5144	43.0361	40.08	NA	NA	NA	NA	NA	NA
AT1G14610	1	5008244	5014533	6290	noTE	yes	no	1	0.67	1	1	C	FALSE	-2.79259	NA	261.136	238.009	205.317	229.243	217.28	249.572	1861.48	1654.4	1517.81	1536.47	1518.22	1054.06	1198.83	1394.67	1572.93	1599.29	1435.44	1160.09	1592.65	1589.25	1526.12	1280.28	1642.54	1497.08	1291.45	1441.94	1366.69	1569.81	NA	NA	NA	NA	NA	NA
AT1G14620	1	5014753	5016604	1852	noTE	yes	no	NA	NA	1	1	L	FALSE	-0.0356571	NA	55.5607	66.4684	60.789	60.8512	60.8201	61.0146	109.106	94.9157	109.636	97.9362	132.441	105.708	109.513	102.663	111.268	132.629	99.5824	107.306	121.134	127.683	116.032	127.549	102.898	123.1	112.581	112.696	112.639	112.999	NA	NA	NA	NA	NA	NA
AT1G14630	1	5019955	5021537	1583	noTE	yes	no	NA	NA	NA	NA	L	FALSE	1.95539	NA	7.43432	10.0327	10.0868	12.4611	11.2739	8.73351	14.4732	5.51835	14.2384	12.8441	22.6119	15.1011	10.6606	15.4963	21.0735	24.2024	13.3586	20.2689	12.6401	14.9417	18.6832	17.2622	11.7685	15.8818	15.9675	19.7258	17.8467	13.8252	NA	NA	NA	NA	NA	NA
AT1G14640	1	5023656	5025955	2300	withTE	yes	no	NA	NA	NA	NA	C	FALSE	-10.2535	NA	17.0842	16.1141	11.4249	11.8268	11.6258	16.5992	43.4197	39.7321	42.7152	31.3075	25.8421	21.1415	21.3212	36.8037	26.9741	30.011	30.3605	21.4612	44.2402	40.75	37.3664	25.8933	39.2936	37.0625	26.2772	27.2017	26.7394	38.1781	NA	NA	NA	NA	NA	NA
AT1G14650	1	5027662	5031779	4118	withTE	yes	no	1	0.75	0.83	1	C	FALSE	-1.21868	NA	172.029	156.293	147.543	161.602	154.573	164.161	681.356	741.667	728.295	682.342	571.757	652.368	622.191	584.017	693.74	717.359	659.43	591.374	676.243	691.392	636.212	570.612	708.415	643.615	607.583	665.476	636.53	676.015	NA	NA	NA	NA	NA	NA
AT1G14660	1	5031950	5036477	4528	noTE	yes	no	NA	0	1	1	C	FALSE	-1.17628	NA	12.8962	12.0696	11.6172	12.3762	11.9967	12.4829	59.0063	55.1835	58.3775	61.0094	57.3372	51.3438	53.303	48.426	61.5347	73.5753	44.9335	44.1146	64.2536	43.4667	62.9329	47.9506	58.3942	54.6509	52.6025	56.0395	54.321	56.5226	NA	NA	NA	NA	NA	NA
AT1G14670	1	5037612	5040528	2917	noTE	yes	no	0.93	0.92	1	0.94	C	FALSE	3.54243	NA	448.914	427.955	481.345	469.77	475.557	438.435	1109.99	1274.74	1458.01	1395.19	1341.37	1400.38	1532.22	1342.37	1288.86	1380.5	1401.44	1410.48	1344.06	1253.74	1084.61	1310.97	1309.48	1248.34	1404.08	1370.32	1387.2	1278.91	NA	NA	NA	NA	NA	NA
AT1G14685	1	5042323	5044294	1972	noTE	yes	no	1	1	1	1	C	FALSE	3.89984	NA	139.973	135.477	129.446	163.536	146.491	137.725	307.278	260.466	257.003	279.359	247.115	253.699	251.009	269.248	345.606	422.09	264.743	257.534	241.214	258.083	297.948	271.4	276.027	267.161	255.268	322.493	288.88	271.594	NA	NA	NA	NA	NA	NA
AT1G14690	1	5051760	5055252	3493	noTE	yes	no	NA	1	0.5	NA	L	FALSE	-2.70602	NA	127.439	146.589	95.0297	127.178	111.104	137.014	435.311	480.097	435.695	429.474	352.099	283.901	360.522	331.234	471.204	591.507	394.686	319.533	509.815	489	549.679	499.645	445.144	512.035	331.939	444.232	388.086	478.59	NA	NA	NA	NA	NA	NA
AT1G14700	1	5058680	5061136	2457	withTE	yes	no	1	0	NA	NA	L	PF1C	0.252833	MP	108.301	247.382	184.668	206.179	195.424	177.842	362.944	264.881	215	221.561	460.313	571.829	334.355	448.425	495.649	621.518	427.476	481.684	594.082	575.934	510.346	750.906	266.096	607.817	453.73	506.581	480.156	436.957	NA	NA	NA	NA	NA	NA
AT1G14710	1	5061866	5065178	3313	noTE	yes	no	0.5	0.88	1	0.5	L	FALSE	0.439894	NA	208.046	222.23	218.866	217.649	218.257	215.138	763.742	744.978	647.848	600.461	778.494	751.028	678.402	692.492	654.965	869.35	695.862	664.104	766.83	778.325	723.728	676.103	689.257	736.247	725.104	721.07	723.087	712.752	NA	NA	NA	NA	NA	NA
AT1G14720	1	5066636	5068645	2010	noTE	yes	no	1	1	0.5	0	C	FALSE	7.3811	NA	146.148	142.914	161.949	150.98	156.465	144.531	302.825	324.479	281.209	266.515	332.717	425.851	255.854	287.65	315.26	302.046	285.388	311.187	294.935	304.267	284.181	265.646	293.757	287.257	325.518	303.47	314.494	290.507	NA	NA	NA	NA	NA	NA
AT1G14740	1	5075213	5077791	2579	noTE	yes	no	1	1	0	0.5	L	FALSE	-1.05355	NA	254.88	299.723	206.173	301.185	253.679	277.301	549.983	627.989	742.533	708.833	542.685	492.296	586.333	505.567	832.825	1083.3	578.063	612.835	766.83	772.892	797.478	754.742	657.335	772.985	531.72	776.756	654.238	715.16	NA	NA	NA	NA	NA	NA
AT1G14770	1	5086626	5088846	2221	noTE	yes	no	NA	NA	NA	NA	C	FALSE	-3.41168	NA	28.3675	24.6176	20.1157	20.0759	20.0958	26.4925	81.2728	44.1468	64.7848	61.8122	43.6086	37.2494	45.5498	52.3001	34.5606	47.4367	53.4344	42.9223	52.6669	61.125	54.0829	50.8276	63.0042	54.6756	44.677	44.5885	44.6327	58.8399	NA	NA	NA	NA	NA	NA
AT1G14780	1	5090990	5094152	3163	noTE	yes	no	NA	1	NA	NA	C	FALSE	-0.854784	NA	4.11336	3.17518	3.64018	2.84641	3.2433	3.64427	4.45331	17.6587	17.0861	12.8441	0.807566	18.1213	12.5989	14.5278	10.1153	6.77667	2.42884	16.692	8.4267	12.225	13.7666	5.75407	13.0106	10.0431	11.5139	9.0032	10.2585	11.5268	NA	NA	NA	NA	NA	NA
AT1G14790	1	5093961	5098032	4072	noTE	yes	no	1	1	1	1	C	FALSE	-1.41778	NA	93.3831	70.8544	58.0194	74.2774	66.1484	82.1188	258.292	292.473	505.464	464.796	228.541	192.287	345.016	179.176	302.616	270.099	350.967	286.149	322.321	305.625	256.648	269.482	380.256	288.519	236.255	302.458	269.356	334.388	NA	NA	NA	NA	NA	NA
AT1G14810	1	5102424	5104695	2272	noTE	yes	no	1	1	1	1	L	PF1C	0.947474	MP	345.357	481.361	545.83	409.749	477.789	413.359	847.241	848.723	697.682	744.957	1348.64	1393.33	973.022	1245.52	973.596	937.117	763.87	1049.21	1036.48	1101.61	1128.86	1107.66	784.651	1093.65	1240.13	930.949	1085.54	939.152	NA	NA	NA	NA	NA	NA
AT1G14820	1	5105018	5106954	1937	noTE	yes	no	NA	1	0.67	NA	L	FALSE	0.257984	NA	50.5687	65.3267	61.4618	58.2409	59.8514	57.9477	93.5194	105.952	103.228	89.1059	112.252	119.802	131.804	112.348	110.425	112.299	109.298	119.229	128.507	108.667	134.716	134.262	97.9515	126.538	119.051	112.813	115.932	112.245	NA	NA	NA	NA	NA	NA
AT1G14830	1	5107421	5111670	4250	noTE	yes	no	1	1	1	0.67	C	FALSE	0.858315	NA	196.195	190.786	193.695	197.929	195.812	193.49	847.241	887.351	723.311	877.412	775.264	888.952	791.792	836.801	826.925	779.317	912.029	846.524	838.457	839.45	789.611	775.84	833.829	810.84	823.202	841.199	832.2	822.334	NA	NA	NA	NA	NA	NA
AT1G14840	1	5111955	5115497	3543	noTE	yes	no	1	1	1	0.36	L	FALSE	-4.52088	NA	144.515	155.355	120.025	130.839	125.432	149.935	626.803	506.585	431.424	483.259	466.773	334.238	358.584	541.402	506.607	464.686	494.269	388.685	543.522	596.309	552.629	509.235	512.018	550.424	425.249	463.562	444.406	531.221	NA	NA	NA	NA	NA	NA
AT1G14850	1	5116696	5123259	6564	noTE	yes	no	1	1	0	0.83	C	FALSE	-2.05335	NA	48.7596	46.7877	46.193	45.3052	45.7491	47.7736	318.411	343.242	304.702	313.877	348.061	299.002	256.824	308.958	323.689	299.142	281.745	284.957	323.375	353.167	291.065	260.851	320.058	307.114	303.211	297.383	300.297	313.586	NA	NA	NA	NA	NA	NA
AT1G14870	1	5128375	5129523	1149	noTE	yes	no	1	1	1	0.88	C	FALSE	-2.18724	NA	19.1093	12.3822	4.34721	12.4304	8.38881	15.7457	10.0199	9.93304	40.5795	27.2937	7.2681	3.02022	9.69146	0	21.9165	13.5533	10.9298	10.7306	13.6934	14.9417	18.6832	9.59012	21.9565	14.2271	4.99494	14.2825	9.63874	18.0918	NA	NA	NA	NA	NA	NA
AT1G14880	1	5132535	5133716	1182	noTE	yes	no	1	0.97	1	0.95	L	FALSE	-0.779804	NA	2092.87	3910.21	2183.06	2402.85	2292.95	3001.54	463.144	1420.42	3749.69	4261.83	2321.75	1402.39	5685.98	911.377	2331.57	1951.68	4776.31	2301.11	5991.38	3931.02	2642.2	5922.86	2473.77	4621.86	2580.37	2840.17	2710.27	3547.82	NA	NA	NA	NA	NA	NA
AT1G14890	1	5137014	5137957	944	noTE	yes	no	1	NA	0.67	NA	C	FALSE	-12.8346	NA	128.867	125.07	87.8039	117.412	102.608	126.968	139.166	108.16	131.705	107.569	64.6053	90.6066	100.791	75.5445	104.525	135.533	98.3679	104.921	116.92	118.175	89.4827	147.688	121.65	118.067	82.8869	110.837	96.8619	119.858	NA	NA	NA	NA	NA	NA
AT1G14900	1	5138334	5139432	1099	noTE	yes	no	NA	0.5	NA	NA	C	FALSE	-0.867367	NA	49.7482	40.6797	44.6186	37.9435	41.2811	45.2139	73.4795	56.2872	39.1556	49.7709	58.9524	41.2764	48.4573	47.4575	37.0894	46.4686	53.4344	29.8072	56.8802	32.6	45.233	44.1145	54.6733	44.7069	49.0359	41.6999	45.3679	49.6901	NA	NA	NA	NA	NA	NA
AT1G14910	1	5139712	5143689	3978	noTE	yes	no	1	1	1	1	C	FALSE	-0.0216021	NA	115.922	99.8948	103.926	111.544	107.735	107.908	447.557	446.987	469.156	480.851	388.439	409.743	449.684	405.81	412.198	503.41	438.405	420.877	442.402	376.259	380.547	390.318	461.138	397.381	413.419	443.723	428.571	429.259	NA	NA	NA	NA	NA	NA
AT1G14920	1	5149226	5151354	2129	noTE	yes	no	0.42	0.56	0.87	0.56	C	all	0.0198671	MP	357.277	150.452	292.288	219.55	255.919	253.864	932.967	685.38	716.192	708.031	636.362	627.199	596.024	629.538	367.522	361.1	525.843	615.22	356.028	293.4	342.198	289.622	760.642	320.312	622.281	467.421	544.851	540.477	NA	NA	NA	NA	NA	NA
AT1G14970	1	5161949	5164917	2969	noTE	yes	no	NA	NA	NA	NA	C	FALSE	0.0179335	NA	21.089	13.4916	17.2923	17.4244	17.3584	17.2903	85.7261	62.9092	57.6656	44.1516	67.8356	50.337	37.7967	49.3945	58.1629	51.3091	48.5768	48.8838	47.4002	38.0334	38.3497	36.4424	62.6131	40.0564	51.3409	51.7331	51.537	51.3348	NA	NA	NA	NA	NA	NA
AT1G14980	1	5165628	5166745	1118	noTE	yes	no	1	1	1	NA	L	P	-0.30344	MP	491.115	730.587	580.008	569.03	574.519	610.851	627.916	559.561	505.464	503.328	762.343	627.199	591.179	613.073	673.51	653.465	610.853	606.874	864.79	816.359	691.278	894.758	549.067	816.796	648.448	636.175	642.312	682.932	NA	NA	NA	NA	NA	NA
AT1G14990	1	5167031	5168264	1234	noTE	yes	no	NA	NA	1	NA	C	FALSE	-0.804391	NA	57.123	47.6832	47.0254	50.1875	48.6065	52.4031	73.4795	73.9459	65.4967	69.037	71.0658	57.3842	55.2413	48.426	58.1629	66.7986	63.1498	59.6143	68.467	61.125	50.1496	55.6227	70.4898	58.8411	58.0293	61.9314	59.9804	64.6654	NA	NA	NA	NA	NA	NA
AT1G15000	1	5168596	5170066	1471	noTE	yes	no	0.67	1	0.42	0.56	C	FALSE	1.72609	NA	99.5167	84.8745	104.643	105.022	104.832	92.1956	214.872	132.44	114.619	123.624	153.438	184.233	127.927	150.121	138.242	175.225	155.446	149.036	111.654	130.4	129.799	127.549	146.389	124.85	153.93	154.487	154.208	135.62	NA	NA	NA	NA	NA	NA
AT1G15010	1	5171207	5171742	536	noTE	yes	no	1	NA	NA	NA	L	FALSE	0.119005	NA	25.2741	35.2704	28.0402	33.6939	30.867	30.2722	7.79328	16.5551	17.798	12.0413	15.3438	31.209	9.69146	3.87408	20.2306	28.0748	4.85768	19.0766	6.32003	31.2417	26.5498	11.5081	13.5469	18.9049	15.0296	18.0599	16.5447	16.2259	NA	NA	NA	NA	NA	NA
AT1G15020	1	5173097	5176223	3127	noTE	yes	no	1	NA	NA	NA	L	FALSE	-0.185024	NA	87.8614	99.2403	91.4634	93.5329	92.4981	93.5508	250.498	313.442	254.868	280.162	258.421	259.739	310.127	315.737	260.469	276.875	297.533	335.033	306.521	287.967	289.098	357.711	274.743	310.324	286.006	292.477	289.242	292.533	NA	NA	NA	NA	NA	NA
AT1G15030	1	5177529	5180049	2521	noTE	yes	no	0.61	0.75	0.67	0.83	L	FALSE	1.16189	NA	250.763	284.659	287.401	287.404	287.403	267.711	640.163	627.989	640.017	620.53	668.665	752.035	718.137	759.319	693.74	728.008	740.796	735.641	682.563	677.809	763.061	747.07	632.174	717.626	724.539	724.546	724.543	674.9	NA	NA	NA	NA	NA	NA
AT1G15060	1	5183607	5186974	3368	noTE	yes	no	NA	1	1	1	L	P	0.504284	MP	149.757	213.339	207.256	187.903	197.58	181.548	470.937	530.866	514.007	501.722	673.51	740.961	701.661	676.027	666.766	538.261	620.568	705.834	718.376	749.8	737.495	668.431	504.383	718.526	698.04	632.857	665.449	611.454	NA	NA	NA	NA	NA	NA
AT1G15080	1	5187626	5189673	2048	noTE	yes	no	NA	NA	NA	NA	C	FALSE	3.24247	NA	12.4619	11.923	15.4598	10.6725	13.0661	12.1924	28.9465	34.2138	22.0695	16.8579	41.1859	31.209	22.2903	31.9611	25.2882	16.4576	20.6451	25.038	27.3868	14.9417	27.5331	27.8113	25.5219	24.4182	31.6616	21.8572	26.7594	24.9701	NA	NA	NA	NA	NA	NA
AT1G15100	1	5193426	5194203	778	noTE	yes	no	NA	0	1	0.67	L	FALSE	5.77473	NA	107.479	129.454	216.487	147.345	181.916	118.466	80.1595	81.6716	93.9735	78.6701	151.015	167.119	194.798	160.774	73.3358	63.8943	162.732	158.574	122.187	108.667	91.4493	80.557	83.6187	100.715	168.427	114.634	141.53	92.1669	NA	NA	NA	NA	NA	NA
AT1G15110	1	5199018	5202175	3158	noTE	yes	no	1	1	1	NA	C	FALSE	0.516526	NA	12.5023	10.5881	11.3548	12.7244	12.0396	11.5452	38.9664	40.8358	42.0033	36.124	28.2648	48.3235	27.1361	39.7093	32.0317	50.341	47.3623	30.9995	36.8668	29.8833	33.4331	33.5654	39.4824	33.4372	35.8584	40.1836	38.021	36.4598	NA	NA	NA	NA	NA	NA
AT1G15120	1	5202648	5204193	1546	noTE	yes	no	NA	1	1	1	L	FALSE	1.84755	NA	626.912	748.131	805.12	793.88	799.5	687.521	866.168	888.455	1052.93	1069.27	1188.74	1311.78	1344.2	1134.14	1176.75	1136.54	1333.43	1262.63	1146.03	1165.45	1043.31	1271.65	969.206	1156.61	1244.72	1227.34	1236.03	1062.91	NA	NA	NA	NA	NA	NA
AT1G15125	1	5204625	5205912	1288	noTE	yes	no	1	NA	NA	0	C	PF1C	-0.767545	LP	78.8531	4.79725	6.97208	19.8371	13.4046	41.8252	152.526	64.0129	79.7351	109.978	5.65297	6.04044	21.3212	2.90556	19.3876	64.8624	3.64326	14.3074	8.4267	2.71667	5.89996	7.67209	101.563	6.17886	8.98004	25.5502	17.2651	53.8708	NA	NA	NA	NA	NA	NA
AT1G15130	1	5206002	5209915	3914	noTE	yes	no	1	1	0.67	1	C	PF1C	-0.512956	MP	246.544	169.439	183.86	192.572	188.216	207.992	734.795	957.986	1072.15	1094.96	610.52	742.974	874.169	650.845	805.008	845.148	697.077	667.681	715.216	624.834	690.295	622.399	964.973	663.186	719.627	753.728	736.678	814.08	NA	NA	NA	NA	NA	NA
AT1G15140	1	5210206	5212349	2144	noTE	yes	no	1	0.92	0.92	1	L	FALSE	3.62975	NA	569.796	686.873	987.609	694.022	840.815	628.335	1182.35	1357.51	1130.53	1216.17	2117.44	2332.62	1996.44	2023.24	1245.02	1027.15	1655.25	2024.5	1498.9	1491.45	1482.86	1417.42	1221.64	1472.66	2117.43	1487.98	1802.71	1347.15	NA	NA	NA	NA	NA	NA
AT1G15160	1	5215475	5217545	2071	noTE	yes	no	0.04	0.05	0.02	0.5	L	FALSE	-1.72554	NA	25.5753	28.5339	24.4458	24.5582	24.502	27.0546	71.2529	46.3542	47.6987	46.5598	46.8389	43.2898	49.4264	62.9538	42.147	50.341	69.2219	41.73	58.9869	59.7667	63.9162	53.7047	52.9664	59.0936	50.6272	50.86	50.7436	56.03	NA	NA	NA	NA	NA	NA
AT1G15165	1	5217719	5220113	2395	noTE	yes	no	NA	NA	NA	0.5	C	FALSE	0.00493154	NA	35.4546	26.5134	32.7323	29.2798	31.0061	30.984	106.879	81.6716	74.0397	77.0645	79.1415	76.5123	82.3774	75.5445	66.5923	75.5115	70.4363	67.9603	60.0403	59.7667	74.7328	59.4587	84.9138	63.4996	78.3939	70.1251	74.2595	74.2067	NA	NA	NA	NA	NA	NA
AT1G15170	1	5220641	5222973	2333	noTE	yes	no	1	0.41	0.71	0.23	L	PF1C	0.456434	MP	25.3797	46.7881	39.0098	42.9296	40.9697	36.0839	54.553	66.2202	65.4967	50.5736	99.3307	108.728	75.5933	80.3871	128.127	111.331	76.5084	84.6524	114.814	110.025	110.133	101.655	59.2109	109.157	91.0098	100.155	95.5822	84.1838	NA	NA	NA	NA	NA	NA
AT1G15175	1	5222913	5224121	1209	noTE	yes	no	NA	NA	NA	1	C	FALSE	0.00260925	NA	60.4828	42.6389	44.2612	58.9071	51.5841	51.5608	71.2529	77.257	66.9205	77.0645	50.8767	62.4179	40.7041	60.0482	86.8229	94.8734	35.2182	67.9603	36.8668	51.6167	67.8495	49.8686	73.1237	51.5504	53.5117	71.2187	62.3652	62.3371	NA	NA	NA	NA	NA	NA
AT1G15180	1	5224385	5226702	2318	noTE	yes	no	0.91	0.82	0.97	0.88	C	PF1L	0.836042	MP	134.175	83.4622	126.283	133.753	130.018	108.819	337.338	373.041	252.732	280.964	279.418	313.096	277.176	301.21	299.244	406.6	270.815	263.495	181.174	182.017	202.565	208.106	311.019	193.465	292.725	310.039	301.382	252.242	NA	NA	NA	NA	NA	NA
AT1G15200	1	5228300	5231184	2885	noTE	yes	no	1	1	1	NA	L	F1L	-2.10891	LP	204.453	253.401	166.762	187.865	177.313	228.927	667.996	591.568	521.838	577.984	559.644	404.71	426.424	533.654	558.027	657.337	520.986	431.608	755.243	726.709	734.545	707.751	589.846	731.062	481.108	541.989	511.549	660.454	NA	NA	NA	NA	NA	NA
AT1G15215	1	5238065	5240051	1987	noTE	yes	no	NA	1	NA	NA	C	FALSE	-3.60581	NA	33.5963	30.5517	26.7723	26.3975	26.5849	32.074	79.0462	70.6349	55.5298	61.8122	54.9145	50.337	45.5498	61.9853	53.1053	61.9581	30.3605	64.3835	53.7202	57.05	65.8829	66.1718	66.7558	60.7062	53.1967	52.4518	52.8242	63.731	NA	NA	NA	NA	NA	NA
AT1G15220	1	5240029	5241538	1510	noTE	yes	no	0	NA	1	NA	L	FALSE	-1.07265	NA	33.767	38.3778	34.6719	32.5272	33.5995	36.0724	52.3263	45.2505	53.394	52.9819	54.107	59.3977	46.519	49.3945	54.7911	60.0219	31.5749	50.076	55.8269	51.6167	64.8995	59.4587	50.9882	57.9505	52.3545	49.116	50.7353	54.4693	NA	NA	NA	NA	NA	NA
AT1G15230	1	5242198	5243227	1030	noTE	yes	no	0	1	1	1	L	P	-0.237295	MP	112.381	179.756	130.497	145.653	138.075	146.069	111.333	114.782	118.891	118.005	122.75	134.903	140.526	139.467	150.886	165.544	125.085	158.574	153.787	146.7	190.765	249.343	115.753	185.149	134.412	150.023	142.217	150.451	NA	NA	NA	NA	NA	NA
AT1G15240	1	5243450	5248604	5155	noTE	yes	no	1	1	1	1	C	P	-0.327249	MP	92.813	68.9128	73.2989	80.6055	76.9522	80.8629	445.331	511	479.834	477.64	366.635	350.346	397.35	397.093	426.528	453.069	411.688	370.801	463.469	292.042	384.481	280.99	478.451	355.245	377.856	415.522	396.689	416.848	NA	NA	NA	NA	NA	NA
AT1G15250	1	5248664	5249474	811	noTE	yes	no	0	0	1	0	C	FALSE	-0.689388	NA	135.261	118.806	125.412	117.311	121.362	127.033	132.486	113.678	94.6854	97.9362	119.52	91.6134	95.9454	99.7575	93.5664	100.682	82.5805	103.729	100.067	89.65	79.6494	116.04	109.696	96.3517	101.709	95.1395	98.4242	103.024	NA	NA	NA	NA	NA	NA
AT1G15260	1	5249760	5250573	814	noTE	yes	no	0.33	0.75	0.6	0.47	L	FALSE	-3.03296	NA	547.829	614.024	455.238	505.846	480.542	580.927	487.637	572.805	345.993	377.295	373.096	407.73	344.047	357.384	431.586	414.345	451.764	349.34	536.149	494.434	507.396	461.285	445.933	499.816	370.564	411.759	391.161	472.874	NA	NA	NA	NA	NA	NA
AT1G15270	1	5250650	5252121	1472	noTE	yes	no	1	1	0.92	0.67	L	FALSE	0.613083	NA	733.115	883.922	875.076	834.419	854.747	808.518	1109.99	1010.96	1081.41	1114.22	1284.84	1493	1192.05	1182.56	1256.82	1185.92	1171.91	1298.4	1206.07	1272.76	1248.82	1476.88	1079.15	1301.13	1288.11	1228.26	1258.19	1190.14	NA	NA	NA	NA	NA	NA
AT1G15280	1	5252315	5256753	4439	noTE	yes	no	1	1	1	1	C	P	-0.692316	UC	138.562	98.7708	102.579	107.206	104.892	118.667	637.936	579.427	652.119	590.828	445.777	460.08	437.085	478.449	515.88	477.271	495.483	414.916	432.922	465.909	445.447	409.498	615.078	438.444	455.348	475.887	465.618	526.761	NA	NA	NA	NA	NA	NA
AT1G15290	1	5257046	5264942	7897	noTE	yes	no	0.93	1	1	0.93	C	P	-0.468605	MP	583.412	410.05	442.019	470.205	456.112	496.731	5056.73	5032.74	4162.6	4176.74	3512.11	3186.33	3245.67	4018.39	3930.63	3884	3735.55	3302.63	3223.21	3168.99	3678.62	2881.83	4607.2	3238.17	3490.62	3713.2	3601.91	3922.68	NA	NA	NA	NA	NA	NA
AT1G15300	1	5265726	5268602	2877	withTE	yes	no	0.75	NA	NA	NA	C	FALSE	-0.608794	NA	8.41601	4.20436	5.23125	4.8251	5.02817	6.31019	30.0598	27.5918	19.9338	19.2661	20.9967	12.0809	7.75316	19.3704	14.33	13.5533	12.1442	15.4997	10.5334	13.5833	11.7999	12.4672	24.2129	12.0959	15.0503	13.8818	14.4661	18.1544	NA	NA	NA	NA	NA	NA
AT1G15340	1	5275677	5277689	2013	withTE	yes	no	1	1	1	1	C	FALSE	-1.27638	NA	584.509	467.847	398.691	504.761	451.726	526.178	1335.99	1206.31	1114.16	1050	796.261	764.116	770.471	879.416	998.885	1185.92	1073.55	805.986	855.31	1014.68	1055.11	842.012	1176.62	941.777	802.566	1016.08	909.325	1059.2	NA	NA	NA	NA	NA	NA
AT1G15350	1	5278260	5279877	1618	noTE	yes	no	NA	1	1	NA	C	FALSE	1.20563	NA	55.2594	51.5094	53.625	57.6648	55.6449	53.3844	95.7461	103.745	75.4636	82.6838	61.3751	99.6673	96.9146	89.1038	70.807	101.65	89.867	110.883	73.7336	82.8584	90.466	86.311	89.4096	83.3423	86.7652	93.3017	90.0334	86.3759	NA	NA	NA	NA	NA	NA
AT1G15370	1	5287047	5288577	1531	noTE	yes	no	1	1	1	NA	L	FALSE	0.616068	NA	189.308	224.644	222.527	213.194	217.86	206.976	256.065	288.058	299.719	315.483	335.14	351.352	365.368	310.895	311.888	323.344	343.681	326.687	322.321	334.15	309.748	409.498	289.831	343.929	340.689	326.4	333.544	316.88	NA	NA	NA	NA	NA	NA
AT1G15390	1	5294629	5295797	1169	noTE	yes	no	0	0.5	1	1	L	PF1C	0.537827	MP	207.14	351.267	335.531	300.391	317.961	279.203	288.352	232.875	212.152	235.207	399.745	407.73	329.509	431.96	343.077	357.227	309.677	394.647	361.295	388.484	422.83	469.916	242.146	410.631	392.236	351.157	371.697	326.389	NA	NA	NA	NA	NA	NA
AT1G15400	1	5295773	5296902	1130	noTE	yes	no	1	1	1	0	L	FALSE	-0.0407948	NA	218.237	275.208	228.345	262.777	245.561	246.723	207.079	258.259	263.411	257.685	208.352	315.11	282.99	225.665	281.542	360.132	262.315	283.764	314.948	267.592	336.298	325.105	246.608	310.986	258.029	296.938	277.484	278.797	NA	NA	NA	NA	NA	NA
AT1G15405	1	5297875	5298166	292	noTE	yes	yes	0.85	0.91	0.9	0.89	L	PF1C	0.0375733	MP	34.5387	196.553	135.815	101.364	118.59	115.546	4.45331	5.51835	19.9338	10.4358	23.4194	40.2696	43.6115	51.3315	28.66	30.9791	18.2163	40.5377	43.1868	42.1084	56.0496	88.2291	10.0853	57.3935	39.658	29.5983	34.6282	33.7394	C	FALSE	-4.33285	NA	2194.83	2069.98
AT1G15410	1	5298324	5300927	2604	noTE	yes	no	0.67	0	1	NA	C	P	-0.083606	MP	155.683	86.3308	123.341	112.875	118.108	121.007	519.923	384.077	340.298	377.295	271.342	385.582	297.528	330.265	245.296	235.247	330.322	364.84	221.201	255.367	260.581	162.073	405.398	224.806	321.179	293.926	307.553	315.102	NA	NA	NA	NA	NA	NA
AT1G15420	1	5301613	5303390	1778	noTE	yes	no	NA	1	1	NA	L	FALSE	-7.01752	NA	78.314	79.3626	78.255	72.0634	75.1592	78.8383	173.679	113.678	126.722	142.891	163.128	130.876	117.267	145.278	120.541	115.203	139.658	137.113	161.161	164.358	120.949	117.958	139.242	141.107	139.137	128.129	133.633	140.174	NA	NA	NA	NA	NA	NA
AT1G15430	1	5304317	5306012	1696	noTE	yes	no	1	NA	NA	1	L	FALSE	3.52091	NA	43.7056	46.5551	43.209	57.0846	50.1468	45.1304	53.4397	73.9459	77.5993	91.5141	67.8356	65.4381	77.5316	82.3242	123.069	91.9691	94.7247	77.4986	67.4136	97.8	79.6494	70.9669	74.1248	78.9575	73.2824	96.8154	85.0489	76.5411	NA	NA	NA	NA	NA	NA
AT1G15440	1	5306061	5309514	3454	noTE	yes	no	0.5	1	0	NA	C	FALSE	-0.785754	NA	60.4305	48.5876	58.9894	40.7231	49.8562	54.5091	244.932	215.216	170.861	203.9	238.232	188.26	199.644	188.861	114.64	115.203	138.444	194.343	182.227	201.033	168.149	119.876	208.727	167.822	203.749	140.657	172.203	188.274	NA	NA	NA	NA	NA	NA
AT1G15470	1	5315507	5317863	2357	noTE	yes	no	1	1	NA	NA	L	FALSE	0.951211	NA	75.2285	86.2598	95.2811	76.7003	85.9907	80.7441	170.339	167.758	186.523	184.634	230.156	222.49	224.842	220.822	170.274	156.832	206.451	189.574	181.174	217.333	212.398	202.351	177.313	203.314	224.578	180.783	202.68	190.314	NA	NA	NA	NA	NA	NA
AT1G15480	1	5318011	5320594	2584	noTE	yes	no	NA	NA	0.67	NA	C	FALSE	-5.54267	NA	28.4294	25.9477	20.958	19.6636	20.3108	27.1886	84.6128	91.6047	46.9868	70.6425	62.1826	36.2427	57.1796	61.0167	59.0058	59.0539	29.1461	56.0375	75.8403	85.575	52.1163	54.6637	73.4617	67.0488	54.1554	50.8108	52.4831	70.2553	NA	NA	NA	NA	NA	NA
AT1G15490	1	5320615	5323895	3281	noTE	yes	no	1	1	1	1	L	FALSE	5.80427	NA	36.5066	37.5629	40.5664	39.6338	40.1001	37.0347	123.579	118.093	114.619	122.822	130.018	136.917	129.865	135.593	123.912	125.852	116.584	153.805	120.081	124.967	136.682	111.245	119.778	123.244	133.098	130.038	131.568	121.511	NA	NA	NA	NA	NA	NA
AT1G15500	1	5326290	5328874	2585	noTE	yes	no	1	0.89	1	1	L	FALSE	4.73806	NA	626.182	671.277	801.262	709.859	755.56	648.729	1904.9	1755.94	1413.87	1400.01	2014.88	2289.33	1844.28	2136.55	1700.21	1802.59	1655.25	2181.88	1705.35	1783.49	1811.29	1640.87	1618.68	1735.25	2071.26	1834.99	1953.12	1676.97	NA	NA	NA	NA	NA	NA
AT1G15510	1	5329111	5331711	2601	noTE	yes	no	0.5	NA	1	NA	C	FALSE	-54.1674	NA	47.8463	47.32	34.8603	31.7943	33.3273	47.5831	148.072	148.996	100.381	100.344	130.018	55.3707	90.1305	87.1668	110.425	73.5753	72.8651	73.9218	140.094	110.025	137.666	104.532	124.448	123.079	90.6716	82.6969	86.6842	123.764	NA	NA	NA	NA	NA	NA
AT1G15520	1	5331858	5338326	6469	noTE	yes	no	0.5	1	0.33	1	C	F1C	-1.00441	LP	54.4892	11.6906	10.3143	12.8783	11.5963	33.0899	105.766	76.1533	655.679	572.365	58.9524	41.2764	120.174	46.4889	84.2941	39.6919	163.947	45.3069	85.3204	80.1417	73.7495	63.2948	352.491	75.6266	66.7229	83.3099	75.0164	214.059	NA	NA	NA	NA	NA	NA
AT1G15530	1	5339961	5341931	1971	noTE	yes	no	0.67	1	1	1	L	FALSE	1.20691	NA	91.9645	102.676	93.8187	113.75	103.784	97.3203	192.605	203.075	168.013	161.354	179.28	216.449	175.415	168.522	231.809	302.046	157.874	205.073	191.707	209.183	196.665	211.942	181.262	202.374	184.917	224.201	204.559	191.818	NA	NA	NA	NA	NA	NA
AT1G15550	1	5344478	5346166	1689	noTE	yes	no	0.5	1	0.25	1	L	F1C	1.49191	HP	60.0427	84.6171	85.3294	95.993	90.6612	72.3299	109.106	107.056	100.381	89.1059	120.327	150.004	157.002	149.152	118.855	206.204	150.588	172.882	117.974	172.508	163.232	117.958	101.412	142.918	144.121	162.132	153.127	122.165	NA	NA	NA	NA	NA	NA
AT1G15570	1	5362009	5365549	3541	noTE	yes	no	0.5	0.5	0.5	NA	L	FALSE	0.999269	NA	23.903	30.6988	25.1678	36.2247	30.6963	27.3009	125.806	79.4643	62.649	70.6425	97.7155	79.5325	82.3774	96.852	152.572	170.385	95.9391	94.1906	96.9071	96.4417	108.166	133.303	84.6404	108.704	89.1193	128.272	108.696	96.6724	NA	NA	NA	NA	NA	NA
AT1G15580	1	5365665	5366497	833	noTE	yes	no	NA	0.15	0.25	1	L	FALSE	1.01292	NA	34.3185	51.1379	62.0643	40.4289	51.2466	42.7282	35.6264	29.7991	19.2219	29.702	45.2237	71.4786	36.8275	53.2686	21.9165	34.8515	24.2884	53.6529	42.1335	47.5417	45.233	35.4834	28.5873	42.5979	51.6996	33.6773	42.6884	35.5926	NA	NA	NA	NA	NA	NA
AT1G15660	1	5381170	5385254	4085	noTE	yes	no	NA	NA	NA	NA	L	FALSE	-9.44361	NA	27.0144	27.2653	25.3948	26.5155	25.9551	27.1398	125.806	100.434	100.381	114.794	112.252	88.5932	97.8837	116.222	124.755	122.948	106.869	78.6909	114.814	95.0834	104.233	131.385	110.354	111.379	103.738	108.316	106.027	110.866	NA	NA	NA	NA	NA	NA
AT1G15670	1	5389952	5391490	1539	withTE	yes	no	0.21	0.68	0.49	0.27	L	FALSE	-1.88744	NA	34.6629	51.5771	15.8858	38.4297	27.1577	43.12	35.6264	27.5918	93.9735	56.1929	17.7665	15.1011	53.303	11.6222	69.9641	101.65	31.5749	33.384	85.3204	69.275	72.7661	90.1471	53.3462	79.3772	24.4482	59.1433	41.7957	66.3617	NA	NA	NA	NA	NA	NA
AT1G15690	1	5398990	5402733	3744	noTE	yes	yes	0.98	0.98	0.98	0.99	C	FALSE	4.28382	NA	3221.78	2900.4	3957.04	3541.84	3749.44	3061.09	12009.5	13213.1	11711.1	11315.6	13695.5	16942.4	13637.8	14984.9	12660.1	13077	12609.3	14696.1	10480.7	11335.3	11771.4	9849.05	12062.3	10859.1	14815.2	13260.7	14037.9	11460.7	L	FALSE	2.62358	NA	7.24715	7.89212
AT1G15700	1	5402569	5403818	1250	noTE	yes	no	NA	1	1	NA	L	FALSE	-0.797918	NA	31.0835	47.5846	29.3068	36.1948	32.7508	39.3341	46.7597	35.3175	29.1887	44.1516	44.4162	36.2427	24.2286	41.6463	50.5764	58.0858	42.5047	29.8072	58.9869	65.2	61.9496	51.7866	38.8544	59.4808	36.6334	45.2435	40.9385	49.1676	NA	NA	NA	NA	NA	NA
AT1G15710	1	5404358	5405686	1329	noTE	yes	no	1	1	1	0	L	PF1C	0.57237	MP	195.298	322.774	348.325	242.71	295.517	259.036	291.691	258.259	231.374	256.882	516.843	509.411	406.072	419.369	321.16	262.354	376.47	330.263	448.722	445.534	415.947	405.662	259.552	428.966	462.924	322.562	392.743	344.259	NA	NA	NA	NA	NA	NA
AT1G15720	1	5406025	5407486	1462	noTE	yes	no	1	NA	NA	NA	C	P	0.301766	MP	13.0507	4.61543	10.0375	10.174	10.1058	8.83305	25.6065	23.1771	10.6788	16.8579	9.6908	15.1011	14.5372	19.3704	13.487	13.5533	14.573	17.8843	9.48004	6.79167	6.88328	3.83605	19.0801	6.74776	14.6749	14.8744	14.7747	12.9139	NA	NA	NA	NA	NA	NA
AT1G15730	1	5407401	5409987	2587	noTE	yes	no	1	1	1	1	C	FALSE	2.6895	NA	253.166	242.578	267.582	256.638	262.11	247.872	748.155	707.453	552.45	611.7	726.002	711.765	659.019	672.153	647.378	746.402	614.496	647.412	615.149	671.017	672.595	551.432	654.94	627.548	692.235	663.922	678.078	641.244	NA	NA	NA	NA	NA	NA
AT1G15740	1	5410908	5414919	4012	noTE	yes	no	0.75	0.92	0.9	0.75	C	P	-0.646255	MP	275.431	207.16	157.209	281.261	219.235	241.295	889.548	1137.88	1304.95	1087.73	537.032	636.26	700.692	648.908	1197.82	1960.39	579.278	776.179	757.35	740.292	928.26	898.594	1105.03	831.124	630.723	1128.42	879.57	968.077	NA	NA	NA	NA	NA	NA
AT1G15750	1	5414817	5421033	6217	noTE	yes	no	0.91	1	1	0.88	C	FALSE	-1.22762	NA	323.679	272.786	258.537	275.451	266.994	298.233	1761.28	1843.13	2296.66	2148.17	1557.8	1702.4	1682.44	1486.68	1879.76	1745.48	1807.06	1417.63	1742.22	1793	1716.89	1531.54	2012.31	1695.91	1607.33	1712.48	1659.9	1854.11	NA	NA	NA	NA	NA	NA
AT1G15780	1	5430183	5436412	6230	noTE	yes	no	0.85	0.93	0.5	0.78	C	PF1C	-1.42995	LP	141.619	108.448	97.8968	104.738	101.317	125.033	812.728	931.498	877.798	907.114	580.64	611.091	625.099	622.758	681.096	636.039	746.868	546.067	740.496	694.109	741.428	526.497	882.285	675.633	609.897	652.518	631.207	778.959	NA	NA	NA	NA	NA	NA
AT1G15790	1	5438253	5440087	1835	noTE	yes	no	1	1	NA	1	C	FALSE	-1.784	NA	78.4168	46.9264	26.1022	43.0621	34.5821	62.6716	46.7597	113.678	181.54	233.602	60.5675	31.209	87.2231	12.5908	66.5923	74.5434	112.941	61.9989	131.667	85.575	24.5832	102.614	143.895	86.1099	47.8976	79.0189	63.4582	115.002	NA	NA	NA	NA	NA	NA
AT1G15800	1	5441082	5443684	2603	noTE	yes	no	NA	0	0.5	NA	C	FALSE	-4.95731	NA	5.7101	5.25565	3.26253	5.45041	4.35647	5.48287	17.8132	15.4514	14.9503	11.2386	6.46053	10.0674	12.5989	4.8426	10.9582	19.3619	10.9298	15.4997	10.5334	12.225	12.7832	19.1802	14.8634	13.6805	8.49236	14.1874	11.3399	14.2719	NA	NA	NA	NA	NA	NA
AT1G15810	1	5444418	5446564	2147	noTE	yes	no	0.42	0.6	0.79	0.48	C	FALSE	-4.24056	NA	77.8177	76.238	69.6967	77.6601	73.6784	77.0279	183.699	150.099	146.656	187.845	167.974	139.937	136.65	153.995	166.059	174.257	193.093	133.536	158.001	199.675	145.532	151.524	167.075	163.683	149.639	166.736	158.188	165.379	NA	NA	NA	NA	NA	NA
AT1G15820	1	5446462	5447859	1398	noTE	yes	yes	1	0.97	0.98	0.97	L	FALSE	3.28219	NA	44742.5	51352.3	64319.7	53469.5	58894.6	48047.4	66119.3	62428	63677.7	57975	69985.3	101548	86733.7	101409	67625.8	60369.5	74651.6	96354.6	60984	64273.6	84663.4	77240.7	62550	71790.5	89918.9	74750.4	82334.6	67170.2	L	FALSE	0.383633	NA	52.0471	73.1242
AT1G15825	1	5448149	5448529	381	noTE	yes	no	0	1	0	NA	L	P	0.292051	MP	272.826	442.175	343.492	420.968	382.23	357.501	118.013	112.574	102.517	82.6838	97.7155	192.287	100.791	132.687	181.232	268.163	76.5084	115.652	131.667	148.058	193.715	200.433	103.947	168.469	130.87	160.389	145.63	136.208	NA	NA	NA	NA	NA	NA
AT1G15830	1	5448726	5450177	1452	noTE	yes	no	0	0.5	1	1	L	P	0.39342	MP	212.388	341.011	286.477	317.525	302.001	276.699	313.958	345.449	313.245	260.896	306.875	506.39	356.646	493.945	480.476	720.263	240.455	402.993	388.682	433.309	547.713	610.89	308.387	495.148	415.964	461.047	438.505	401.768	NA	NA	NA	NA	NA	NA
AT1G15860	1	5454785	5457022	2238	noTE	yes	no	NA	1	1	NA	L	PF1C	0.940526	HP	149.441	214.077	218.606	205.704	212.155	181.759	299.485	333.309	344.57	360.437	472.426	599.011	460.344	425.18	425.685	445.324	454.193	516.26	472.949	457.759	459.213	526.497	334.45	479.104	489.24	460.365	474.803	406.777	NA	NA	NA	NA	NA	NA
AT1G15870	1	5457084	5458429	1346	noTE	yes	no	NA	0.5	NA	NA	L	all	-0.338253	LPMP	3.54008	42.2486	14.4776	18.2178	16.3477	22.8943	6.67996	5.51835	2.84768	4.01378	25.8421	20.1348	14.5372	17.4334	32.8747	29.0429	21.8595	14.3074	56.8802	50.2584	57.0329	63.2948	4.76494	56.8666	19.4869	24.5211	22.004	30.8158	NA	NA	NA	NA	NA	NA
AT1G15880	1	5458535	5460333	1799	noTE	yes	no	1	1	1	1	C	PF1L	0.0306761	MP	157.039	80.5128	103.195	136.704	119.95	118.776	266.085	288.058	280.497	295.414	164.744	191.281	198.675	187.893	251.196	298.174	216.167	218.188	140.094	134.475	148.482	156.319	282.513	144.843	185.648	245.931	215.79	213.678	NA	NA	NA	NA	NA	NA
AT1G15885	1	5460477	5461281	805	noTE	yes	no	0.5	NA	0.83	0	C	PF1L	0.262845	MP	45.0774	0	27.4977	29.4281	28.4629	22.5387	40.0797	26.4881	38.4437	40.1378	29.88	14.0944	25.1978	19.3704	32.0317	19.3619	24.2884	19.0766	0	0	0	0	36.2873	0	22.1356	23.6897	22.9126	18.1437	NA	NA	NA	NA	NA	NA
AT1G15890	1	5461317	5464223	2907	noTE	yes	no	0.67	1	0.67	0.58	C	all	-0.0882366	MP	18.526	0	5.77076	11.1206	8.44568	9.26302	35.6264	39.7321	66.2086	73.8535	20.9967	15.1011	18.4138	12.5908	42.147	52.2772	17.0019	17.8843	0	0	0	0	53.8552	0	16.7756	32.3276	24.5516	26.9276	NA	NA	NA	NA	NA	NA
AT1G15910	1	5465336	5469125	3790	noTE	yes	no	1	0	1	0.67	L	P	-0.144502	MP	53.4014	73.2576	54.3221	69.4677	61.8949	63.3295	227.119	184.313	207.881	190.253	199.469	183.227	233.564	207.263	274.799	339.802	248.956	189.574	285.455	278.458	311.714	234.958	202.391	277.646	205.881	263.282	234.582	240.019	NA	NA	NA	NA	NA	NA
AT1G15920	1	5469389	5471149	1761	noTE	yes	no	0	0	0.33	1	L	FALSE	0.10778	NA	76.1882	81.2784	76.3954	81.6199	79.0076	78.7333	134.712	126.922	134.553	140.482	130.018	134.903	131.804	141.404	149.2	179.098	121.442	125.19	130.614	146.7	148.482	146.729	134.167	143.131	134.532	143.733	139.132	138.649	NA	NA	NA	NA	NA	NA
AT1G15930	1	5471400	5473014	1615	noTE	yes	no	1	1	0.92	1	L	PF1C	1.36301	HP	696.072	906.94	1001.73	888.697	945.213	801.506	1248.04	1147.82	1025.88	1074.89	1703.16	1632.93	1476.98	1658.11	1325.1	1300.15	1389.3	1726.43	1507.33	1327.09	1461.22	1563.19	1124.16	1464.71	1617.79	1435.25	1526.52	1294.43	NA	NA	NA	NA	NA	NA
AT1G15940	1	5473565	5478259	4695	noTE	yes	no	1	1	1	1	C	F1C	-2.95278	LP	77.5721	62.2705	37.3275	57.333	47.3302	69.9213	430.857	329.998	327.483	368.465	188.971	116.782	157.002	238.256	315.26	342.706	275.673	143.074	306.521	293.4	304.831	264.687	364.201	292.36	175.252	269.178	222.215	328.28	NA	NA	NA	NA	NA	NA
AT1G15950	1	5478754	5482180	3427	noTE	yes	no	1	0.9	1	1	C	FALSE	2.41736	NA	323.667	281.77	373.561	333.156	353.359	302.718	941.874	1137.88	1200.3	1156.77	1103.14	1385.27	1389.75	1242.61	999.728	868.382	1344.36	1354.44	1013.31	941.325	985.293	922.569	1109.21	965.625	1280.19	1141.73	1210.96	1037.42	NA	NA	NA	NA	NA	NA
AT1G15960	1	5481665	5485082	3418	noTE	yes	no	1	NA	NA	0	L	FALSE	-2.27464	NA	35.4729	37.5866	35.3626	32.889	34.1258	36.5298	140.279	100.434	130.281	113.991	125.173	98.6606	125.989	133.656	113.797	98.7458	122.656	114.46	129.561	118.175	136.682	129.467	121.246	128.471	120.869	112.415	116.642	124.859	NA	NA	NA	NA	NA	NA
AT1G15970	1	5486319	5488868	2550	noTE	yes	no	1	1	0.5	1	L	PF1C	0.566916	HP	62.4114	95.5908	92.5081	84.3041	88.4061	79.0011	182.586	122.507	170.149	161.354	219.658	262.759	231.626	229.539	215.793	201.364	218.595	224.15	239.108	224.125	258.615	253.179	159.149	243.757	235.896	214.976	225.436	201.453	NA	NA	NA	NA	NA	NA
AT1G15980	1	5489298	5491363	2066	noTE	yes	no	1	1	1	1	L	PF1C	0.393381	MP	1964.57	2981.26	2814.89	2530.89	2672.89	2472.91	4323.05	4269	3824.44	3818.71	5647.31	6480.39	5193.65	5940.9	5296.2	5061.21	4914.75	5643.09	5831.28	6419.49	6739.72	5646.66	4058.8	6159.29	5815.56	5228.81	5522.19	5109.04	NA	NA	NA	NA	NA	NA
AT1G16000	1	5494533	5495359	827	noTE	yes	no	NA	0	1	NA	L	P	0.0964463	MP	92.5153	143.426	126.88	113.971	120.426	117.97	79.0462	87.19	61.9371	77.8673	116.29	107.721	102.729	92.9779	96.9382	94.8734	87.4382	97.7675	111.654	119.533	103.249	140.016	76.5101	118.613	104.93	94.2543	99.5919	97.5616	NA	NA	NA	NA	NA	NA
AT1G16010	1	5495373	5497723	2351	noTE	yes	no	1	1	1	1	C	P	-0.243516	MP	180.766	138.66	163.581	145.592	154.586	159.713	407.477	414.98	439.967	437.502	387.632	352.359	404.134	394.187	298.401	274.939	422.618	373.186	351.815	297.475	335.314	319.351	424.982	325.989	384.578	342.286	363.432	375.485	NA	NA	NA	NA	NA	NA
AT1G16020	1	5498165	5501358	3194	noTE	yes	no	1	1	1	NA	L	FALSE	0.719402	NA	94.9161	117.522	131.532	97.1689	114.35	106.219	345.131	302.406	283.344	281.767	443.354	434.912	381.843	420.338	257.097	209.109	405.616	369.609	376.042	415.65	353.014	356.752	303.162	375.365	420.112	310.358	365.235	339.263	NA	NA	NA	NA	NA	NA
AT1G16030	1	5502206	5504535	2330	noTE	yes	no	1	NA	NA	NA	L	FALSE	-0.564696	NA	23.9006	33.0768	25.3444	26.4512	25.8978	28.4887	45.6464	59.5982	60.5132	56.9957	63.7978	50.337	63.9636	58.1112	65.7494	72.6072	47.3623	60.8066	67.4136	63.8417	100.299	76.7209	55.6884	77.0689	59.0524	61.6314	60.3419	66.3786	NA	NA	NA	NA	NA	NA
AT1G16040	1	5504735	5506611	1877	noTE	yes	no	NA	NA	NA	NA	C	FALSE	-0.650463	NA	43.1101	32.987	36.2828	33.2295	34.7562	38.0485	54.553	79.4643	105.364	84.2893	56.5297	72.4853	86.254	57.1427	44.6759	62.9262	65.5786	76.3063	63.2003	58.4084	56.0496	70.0078	80.9177	61.9165	68.1029	62.3718	65.2373	71.4171	NA	NA	NA	NA	NA	NA
AT1G16060	1	5508507	5511735	3229	noTE	yes	no	0.53	0.17	0.56	0.5	L	FALSE	-1.9551	NA	16.6437	19.3756	17.7213	12.9569	15.3391	18.0097	53.4397	46.3542	66.2086	48.9681	46.0313	70.4718	57.1796	55.2056	41.3041	45.5005	36.4326	44.1146	46.3469	63.8417	79.6494	60.4177	53.7426	62.5639	57.2221	41.8379	49.53	58.1533	NA	NA	NA	NA	NA	NA
AT1G16080	1	5514317	5516027	1711	noTE	yes	no	1	1	1	1	L	PF1C	0.614926	HP	1192.23	2194.15	2130.04	1872.46	2001.25	1693.19	2272.3	2021.92	1798.31	2067.1	3248.84	4036.02	3245.67	4047.44	3225.93	2625.48	3310.51	3653.17	3398.07	3720.48	4336.47	3561.77	2039.91	3754.2	3644.49	3203.77	3424.13	2897.05	NA	NA	NA	NA	NA	NA
AT1G16090	1	5516259	5517822	1564	noTE	yes	no	NA	NA	NA	0.75	L	FALSE	0.168391	NA	39.0526	43.516	45.7797	37.5404	41.6601	41.2843	48.9864	60.7019	64.7848	69.8397	86.4096	62.4179	62.9945	74.576	37.9323	28.0748	105.654	63.1912	76.8937	71.9917	62.9329	60.4177	61.0782	68.059	71.5995	58.7132	65.1563	64.5686	NA	NA	NA	NA	NA	NA
AT1G16110	1	5518373	5520891	2519	noTE	yes	no	1	1	1	0	L	FALSE	-1.81619	NA	47.2659	66.9981	27.3451	51.0814	39.2132	57.132	75.7062	112.574	133.841	154.129	73.4885	39.2629	102.729	60.0482	155.101	155.863	122.656	81.0755	193.814	182.017	156.349	142.893	119.063	168.768	68.8823	128.674	98.7782	143.915	NA	NA	NA	NA	NA	NA
AT1G16130	1	5525491	5528212	2722	noTE	yes	no	0	NA	NA	1	L	P	-0.764298	MP	4.40764	11.0491	3.13559	7.2451	5.19034	7.72836	5.56663	17.6587	13.5265	11.2386	4.8454	6.04044	15.5063	7.74816	18.5447	38.7238	8.50093	13.1152	25.2801	32.6	42.283	20.1392	11.9976	30.0756	8.53508	19.7212	14.1281	21.0366	NA	NA	NA	NA	NA	NA
AT1G16170	1	5538732	5539821	1090	noTE	yes	no	NA	0	0.83	NA	L	PF1C	0.0423834	MP	150.457	294.292	213.796	237.049	225.423	222.375	181.472	154.514	165.877	154.129	214.005	263.766	224.842	229.539	228.437	362.068	168.804	274.226	294.935	312.417	335.314	340.449	163.998	320.779	233.038	258.384	245.711	242.388	NA	NA	NA	NA	NA	NA
AT1G16180	1	5540427	5542902	2476	noTE	yes	no	1	1	0.95	1	C	FALSE	0.0567295	NA	537.263	494.925	536.388	498.201	517.294	516.094	1081.04	1303.44	1547	1389.57	1166.13	1531.25	1507.99	1107.02	1189.39	1235.29	1097.83	1411.67	1201.86	1136.93	1221.29	1341.66	1330.26	1225.43	1328.1	1233.55	1280.82	1277.85	NA	NA	NA	NA	NA	NA
AT1G16190	1	5543152	5546103	2952	noTE	yes	no	NA	0.5	1	NA	L	FALSE	2.21825	NA	70.378	75.2744	81.7003	74.8136	78.2569	72.8262	259.405	207.49	178.692	185.437	243.885	257.726	238.41	224.697	187.133	200.396	255.028	240.842	221.201	218.692	237.965	210.983	207.756	222.21	241.179	220.85	231.014	214.983	NA	NA	NA	NA	NA	NA
AT1G16210	1	5546128	5547552	1425	noTE	yes	no	1	0.33	NA	0.25	C	FALSE	-7.89913	NA	406.125	392.899	332.373	362.179	347.276	399.512	535.51	587.153	590.182	602.067	416.704	472.161	520.431	485.228	504.921	507.282	557.418	494.799	574.069	508.017	578.196	579.243	578.728	559.881	473.631	516.105	494.868	569.305	NA	NA	NA	NA	NA	NA
AT1G16220	1	5548653	5550553	1901	noTE	yes	no	NA	NA	1	NA	L	FALSE	-0.0529308	NA	9.67748	12.4914	12.268	9.75197	11.01	11.0845	22.2665	14.3477	18.5099	18.4634	26.6497	20.1348	19.3829	27.1186	25.2882	11.6172	15.7874	21.4612	26.3334	23.0917	19.6665	25.8933	18.3969	23.7462	23.3215	18.5385	20.93	21.0716	NA	NA	NA	NA	NA	NA
AT1G16240	1	5555007	5556841	1835	noTE	yes	no	1	NA	1	1	L	FALSE	-0.92048	NA	225.235	254.514	203.016	249.783	226.4	239.875	347.358	422.706	445.662	437.502	336.755	372.494	400.257	380.628	486.377	578.921	342.466	425.646	396.055	474.059	491.663	506.358	413.307	467.034	372.534	458.353	415.443	440.17	NA	NA	NA	NA	NA	NA
AT1G16250	1	5556989	5559520	2532	noTE	yes	no	1	1	0.5	NA	L	FALSE	2.16668	NA	39.913	42.4298	41.3825	46.4133	43.8979	41.1714	107.993	103.745	108.212	84.2893	93.6777	100.674	113.39	111.38	146.672	144.246	82.5805	96.5752	96.9071	86.9334	131.766	114.122	101.06	107.432	104.78	117.518	111.149	104.246	NA	NA	NA	NA	NA	NA
AT1G16260	1	5559579	5562113	2535	noTE	yes	no	0.29	0.38	0.75	0.83	C	PF1C	-1.41089	MP	243.267	173.575	125.78	192.734	159.257	208.421	512.13	565.079	679.884	709.636	327.064	227.523	376.028	344.793	575.728	489.857	550.132	338.609	528.776	490.359	371.697	369.219	616.682	440.013	318.852	488.582	403.717	528.348	NA	NA	NA	NA	NA	NA
AT1G16270	1	5563087	5568368	5282	noTE	yes	no	0.13	0.5	0.75	1	C	F1C	-1.59448	LP	86.9105	70.1241	64.073	66.1959	65.1345	78.5173	417.497	444.779	482.682	491.286	306.068	318.13	375.059	354.478	333.804	399.824	374.041	290.918	405.535	403.425	402.18	270.441	459.061	370.395	338.434	349.647	344.04	414.728	NA	NA	NA	NA	NA	NA
AT1G16280	1	5568482	5570487	2006	noTE	yes	no	1	NA	1	NA	C	FALSE	0.591	NA	54.3066	43.4703	55.337	48.8441	52.0905	48.8884	116.899	113.678	103.228	101.95	155.86	88.5932	86.254	113.317	82.6082	93.9053	109.298	106.114	99.0137	81.5	96.366	71.9259	108.939	87.2014	111.006	97.9812	104.494	98.0702	NA	NA	NA	NA	NA	NA
AT1G16300	1	5574310	5577622	3313	noTE	yes	no	NA	1	NA	0	C	FALSE	5.68769	NA	10.8228	9.28358	15.0485	13.8125	14.4305	10.0532	48.9864	34.2138	31.3245	28.8992	54.107	51.3438	39.735	54.2371	46.3617	41.6281	47.3623	47.6915	29.4935	28.525	30.4831	34.5244	35.856	30.7565	49.8557	45.7609	47.8083	33.3062	NA	NA	NA	NA	NA	NA
AT1G16310	1	5578431	5580693	2263	noTE	yes	no	NA	1	0	NA	L	FALSE	0.352935	NA	11.5535	13.7568	15.7505	10.3373	13.0439	12.6551	22.2665	28.6954	32.7483	20.8716	30.6875	38.2561	34.8892	38.7408	18.5447	18.3938	32.7893	23.8457	27.3868	27.1667	37.3664	32.6064	26.1455	31.1316	35.6434	23.3934	29.5184	28.6385	NA	NA	NA	NA	NA	NA
AT1G16320	1	5580855	5582143	1289	noTE	yes	no	0.83	1	0.67	1	L	P	-0.0809971	MP	518.103	789.955	648.165	637.874	643.019	654.029	581.156	759.325	667.781	663.076	871.364	849.689	855.755	765.131	867.386	746.402	846.45	828.639	963.804	1083.95	1078.71	946.544	667.835	1018.25	835.485	822.219	828.852	843.043	NA	NA	NA	NA	NA	NA
AT1G16340	1	5587790	5590651	2862	noTE	yes	no	NA	NA	0	0	L	P	0.0620456	MP	34.1453	48.8714	40.8073	43.1231	41.9652	41.5084	119.126	87.19	101.093	83.4866	142.132	115.775	85.2848	123.971	139.085	135.533	112.941	106.114	125.347	156.208	147.499	130.426	97.7238	139.87	116.791	123.418	120.104	118.797	NA	NA	NA	NA	NA	NA
AT1G16350	1	5590951	5593007	2057	noTE	yes	no	1	1	1	1	L	PF1L	-1.43679	LP	247.068	328.8	230.175	228.262	229.218	287.934	575.59	539.695	484.106	433.488	595.176	476.188	377.967	444.551	525.152	557.623	398.329	397.031	665.709	725.35	716.845	597.464	508.22	676.342	473.47	469.534	471.502	592.281	NA	NA	NA	NA	NA	NA
AT1G16390	1	5602873	5604663	1791	noTE	yes	no	1	NA	NA	1	C	FALSE	-0.476657	NA	39.4153	28.2347	30.8499	31.4707	31.1603	33.825	107.993	60.7019	59.0894	54.5874	61.3751	71.4786	31.0127	57.1427	56.477	61.9581	49.7912	57.2298	44.2402	63.8417	47.1997	46.9916	70.5928	50.5683	55.2522	56.364	55.8081	60.5806	NA	NA	NA	NA	NA	NA
AT1G16400	1	5605159	5607473	2315	noTE	yes	no	NA	0.67	0.5	NA	L	F1L	-1.35207	LP	31.1859	49.0581	33.7601	22.3195	28.0398	40.122	38.9664	131.337	65.4967	52.9819	79.1415	102.688	61.0562	69.7334	48.0476	34.8515	53.4344	70.3449	107.44	142.625	114.066	90.1471	72.1955	113.57	78.1547	51.6696	64.9121	92.8825	NA	NA	NA	NA	NA	NA
AT1G16410	1	5608807	5611426	2620	noTE	yes	no	1	0.92	1	0.67	C	F1C	-3.01	LP	1235.05	960.437	790.013	578.897	684.455	1097.74	2392.54	4583.54	3193.68	2773.52	1652.28	3021.23	1540.94	2064.88	1629.4	1594.45	947.247	1895.74	1927.61	2652.83	2845.75	2639.2	3235.82	2516.35	2069.83	1516.71	1793.27	2876.08	NA	NA	NA	NA	NA	NA
AT1G16420	1	5612150	5613867	1718	noTE	yes	no	NA	0	NA	NA	C	PF1C	-0.920068	LP	27.9032	7.02049	5.27582	10.4344	7.85509	17.4618	22.2665	28.6954	60.5132	80.2756	8.07566	2.01348	25.1978	0.96852	21.0735	5.80858	38.8614	5.96143	11.5867	16.3	8.84994	11.5081	47.9377	12.0612	9.06386	17.9262	13.495	29.9994	NA	NA	NA	NA	NA	NA
AT1G16430	1	5614619	5615510	892	noTE	yes	no	NA	NA	0	NA	L	FALSE	1.88667	NA	43.8425	54.3906	63.7993	54.3344	59.0669	49.1165	37.8531	36.4211	35.596	46.5598	54.107	54.364	57.1796	61.9853	50.5764	33.8834	49.7912	59.6143	48.4535	40.75	52.1163	52.7456	39.1075	48.5164	56.9089	48.4663	52.6876	43.8119	NA	NA	NA	NA	NA	NA
AT1G16445	1	5617811	5619334	1524	noTE	yes	no	NA	NA	NA	NA	L	FALSE	1.19831	NA	13.8312	17.2491	19.0886	16.0874	17.588	15.5401	23.3799	16.5551	17.0861	27.2937	38.7632	28.1887	27.1361	22.276	21.0735	24.2024	18.2163	34.5763	26.3334	31.2417	23.5998	23.9753	21.0787	26.2876	29.091	24.5171	26.8041	23.6831	NA	NA	NA	NA	NA	NA
AT1G16460	1	5619582	5622663	3082	noTE	yes	no	1	0.21	0.33	1	L	FALSE	-1.13828	NA	205.459	232.285	197.985	209.225	203.605	218.872	660.202	655.58	596.589	620.53	650.091	573.842	557.259	659.562	633.048	719.295	595.065	631.912	703.63	702.259	776.828	680.898	633.226	715.904	610.188	644.83	627.509	674.565	NA	NA	NA	NA	NA	NA
AT1G16470	1	5622786	5625643	2858	noTE	yes	no	1	1	NA	1	L	FALSE	0.157178	NA	217.659	227.203	222.883	223.479	223.181	222.431	483.184	546.317	741.109	717.664	587.908	645.321	757.872	556.899	726.615	524.708	671.574	631.912	617.256	565.067	602.779	812.283	622.068	649.346	637	638.702	637.851	635.707	NA	NA	NA	NA	NA	NA
AT1G16480	1	5625699	5628656	2958	noTE	yes	no	1	0.38	0	1	C	FALSE	-5.04424	NA	5.7719	5.36371	4.09588	4.98072	4.5383	5.5678	22.2665	18.7624	12.8146	14.4496	11.3059	9.06066	13.568	14.5278	15.1729	13.5533	21.8595	8.34601	17.9067	16.3	19.6665	9.59012	17.0733	15.8658	12.1156	14.733	13.4243	16.4696	NA	NA	NA	NA	NA	NA
AT1G16500	1	5639032	5640173	1142	noTE	yes	no	1	0.5	1	1	L	FALSE	2.45676	NA	78.9547	90.9198	103.791	95.4785	99.635	84.9373	76.8195	76.1533	96.1093	111.583	105.791	106.714	175.415	86.1982	85.137	86.1605	139.658	125.19	99.0137	115.458	94.3993	106.45	90.1663	103.83	118.53	109.036	113.783	96.9984	NA	NA	NA	NA	NA	NA
AT1G16510	1	5644572	5645443	872	noTE	yes	no	0	NA	NA	1	L	FALSE	-1.23228	NA	59.7162	72.0425	57.2526	59.3167	58.2846	65.8794	15.5866	61.8056	56.2417	74.6563	32.3027	45.3033	89.1614	32.9297	37.9323	47.4367	60.721	60.8066	66.3603	61.125	42.283	81.516	52.0725	62.8211	49.9243	51.7242	50.8242	57.4468	NA	NA	NA	NA	NA	NA
AT1G16515	1	5647549	5647813	265	noTE	yes	no	NA	1	NA	NA	L	PF1C	1.24435	MP	41.2903	116.449	160.846	90.4166	125.631	78.8697	12.2466	7.7257	8.54305	15.2524	37.9556	46.3101	51.3647	34.8667	16.8588	11.6172	32.7893	34.5763	34.7601	42.1084	21.6332	24.9343	10.9419	30.859	42.6243	23.9604	33.2923	20.9005	NA	NA	NA	NA	NA	NA
AT1G16520	1	5648760	5651167	2408	noTE	yes	no	NA	1	1	1	L	FALSE	-0.361814	NA	38.1281	47.0923	39.5312	42.4458	40.9885	42.6102	116.899	79.4643	82.5828	88.3031	117.097	106.714	81.4082	75.5445	91.8805	93.9053	136.015	87.0369	111.654	123.608	103.249	115.081	91.8124	113.398	95.1911	102.209	98.7003	102.605	NA	NA	NA	NA	NA	NA
AT1G16540	1	5659415	5665449	6035	noTE	yes	no	1	NA	1	NA	C	FALSE	-1.43076	NA	16.6499	12.4092	11.4663	11.5254	11.4959	14.5295	92.4061	91.6047	110.348	107.569	65.4129	56.3775	67.8402	87.1668	73.3358	72.6072	61.9354	70.3449	82.1603	61.125	75.7161	80.557	100.482	74.8896	69.1993	69.5558	69.3776	87.6858	NA	NA	NA	NA	NA	NA
AT1G16550	1	5665907	5668209	2303	noTE	yes	no	0	1	NA	0.5	L	PF1C	0.159414	MP	19.2612	40.6865	32.5634	30.7998	31.6816	29.9738	51.213	47.4578	37.0199	41.7433	78.3339	71.4786	63.9636	86.1982	75.0217	66.7986	66.793	75.1141	91.6404	93.725	98.3326	91.1061	44.3585	93.701	74.9936	70.9319	72.9627	69.0298	NA	NA	NA	NA	NA	NA
AT1G16560	1	5668384	5670708	2325	noTE	yes	no	0.5	NA	1	1	C	FALSE	-2.04584	NA	223.087	220.787	204.281	234.888	219.585	221.937	425.291	467.956	586.623	594.842	444.162	474.175	566.95	414.526	544.54	554.719	535.559	549.644	559.322	412.934	475.93	605.136	518.678	513.331	474.953	546.115	510.534	516.004	NA	NA	NA	NA	NA	NA
AT1G16570	1	5670577	5673600	3024	noTE	yes	no	NA	NA	0.55	1	L	PF1L	-1.27505	LP	39.6671	55.4346	34.7574	40.24	37.4987	47.5508	121.353	124.715	130.993	102.753	105.791	96.6471	108.544	109.443	133.185	139.406	105.654	108.498	161.161	142.625	210.432	156.319	119.953	167.634	105.106	121.686	113.396	143.794	NA	NA	NA	NA	NA	NA
AT1G16590	1	5673795	5675131	1337	noTE	yes	no	NA	NA	1	NA	L	P	-0.167702	MP	26.7475	62.3769	37.6474	45.5019	41.5746	44.5622	31.1731	41.9395	37.0199	32.913	56.5297	63.4246	43.6115	37.7723	55.6341	60.0219	71.6507	56.0375	79.0003	76.0667	83.5827	94.9422	35.7614	83.398	50.3345	60.8361	55.5853	59.5797	NA	NA	NA	NA	NA	NA
AT1G16610	1	5675704	5678852	3149	noTE	yes	no	1	1	1	1	C	P	-0.302427	MP	143.659	99.7149	117.393	112.691	115.042	121.687	439.764	462.438	451.358	455.965	361.79	406.723	374.09	336.076	322.003	351.419	374.041	371.993	304.415	334.15	303.848	313.597	452.381	314.002	369.67	354.864	362.267	383.192	NA	NA	NA	NA	NA	NA
AT1G16630	1	5682118	5684867	2750	noTE	yes	no	NA	0	0	NA	L	FALSE	-0.793847	NA	9.13752	12.0865	9.44663	9.43635	9.44149	10.612	37.8531	17.6587	18.5099	26.4909	30.6875	15.1011	20.3521	37.7723	24.4453	25.1705	29.1461	25.038	46.3469	24.45	31.4664	30.6884	25.1282	33.2379	25.9782	25.95	25.9641	29.183	NA	NA	NA	NA	NA	NA
AT1G16640	1	5686603	5687715	1113	noTE	yes	no	NA	NA	NA	1	L	FALSE	-2.14891	NA	14.0058	16.6862	12.6111	12.3211	12.4661	15.346	16.6999	15.4514	14.9503	15.2524	13.7286	20.1348	7.75316	14.5278	12.6441	14.5214	14.573	13.1152	22.1201	9.50834	18.6832	23.9753	15.5885	18.5717	14.0361	13.7134	13.8748	17.0801	NA	NA	NA	NA	NA	NA
AT1G16650	1	5687943	5691198	3256	noTE	yes	no	NA	NA	1	1	C	FALSE	-2.53065	NA	23.0319	19.8518	15.4558	19.3801	17.418	21.4418	81.2728	87.19	64.0729	67.4315	58.1448	45.3033	42.6424	55.2056	55.6341	57.1177	74.0796	65.5758	64.2536	74.7084	65.8829	53.7047	74.9918	64.6374	50.324	63.1018	56.7129	69.8146	NA	NA	NA	NA	NA	NA
AT1G16670	1	5697324	5699769	2446	noTE	yes	no	NA	1	1	1	L	FALSE	-0.153616	NA	89.7168	118.412	90.8498	112.871	101.86	104.064	149.186	172.173	257.003	299.428	231.772	185.24	300.435	171.428	294.186	235.247	338.823	236.073	345.495	305.625	236.982	270.441	219.447	289.636	222.219	276.082	249.151	254.542	NA	NA	NA	NA	NA	NA
AT1G16680	1	5702753	5705838	3086	noTE	yes	no	NA	1	1	1	C	FALSE	-0.737912	NA	88.5259	72.4712	72.8087	76.3414	74.575	80.4985	301.711	271.503	237.781	281.767	243.078	200.341	197.706	257.626	229.28	235.247	246.527	231.304	220.148	232.275	235.015	207.147	273.191	223.646	224.688	235.589	230.139	248.418	NA	NA	NA	NA	NA	NA
AT1G16690	1	5705969	5709533	3565	noTE	yes	no	NA	1	1	1	L	FALSE	-0.687428	NA	24.8446	27.3405	25.3616	25.1078	25.2347	26.0926	89.0661	99.3304	84.0066	81.8811	81.5642	105.708	78.5008	95.8834	84.2941	82.2882	103.226	88.2292	96.9071	97.8	97.3493	97.8192	88.571	97.4689	90.414	89.5093	89.9617	93.02	NA	NA	NA	NA	NA	NA
AT1G16700	1	5709725	5711902	2178	noTE	yes	no	1	1	1	1	L	FALSE	1.28528	NA	201.844	229.801	239.6	227.978	233.789	215.822	380.758	402.84	519.702	455.162	482.925	491.289	550.475	562.71	507.45	481.144	501.555	495.991	491.909	429.234	507.396	573.489	439.615	500.507	521.85	496.535	509.192	470.061	NA	NA	NA	NA	NA	NA
AT1G16710	1	5714219	5722614	8396	noTE	yes	no	1	1	1	1	C	PF1C	-1.05358	LP	78.1401	54.7487	52.2535	55.9905	54.122	66.4444	612.329	674.343	690.563	647.021	484.54	315.11	422.547	532.686	493.963	517.931	485.768	382.724	501.389	453.684	479.863	403.744	656.064	459.67	438.721	470.097	454.409	557.867	NA	NA	NA	NA	NA	NA
AT1G16720	1	5723088	5726478	3391	noTE	yes	no	0.94	0.96	0.95	1	L	P	0.0875924	MP	1327.01	1950.77	1697.59	1634.82	1666.21	1638.89	4270.72	4785.52	4700.81	4242.56	5139.35	6723.01	5506.68	5657.12	5231.29	5688.53	5349.52	5905.4	6166.24	6972.33	7679.78	5641.87	4499.9	6615.05	5756.54	5543.68	5650.11	5557.48	NA	NA	NA	NA	NA	NA
AT1G16730	1	5726368	5727312	945	noTE	yes	no	0.83	0.65	0.5	0.17	L	PF1C	0.383141	MP	199.424	353.575	350.763	261.298	306.031	276.5	149.186	225.149	209.305	170.184	289.916	393.636	314.003	328.328	208.206	201.364	255.028	323.11	316.001	320.567	382.514	317.433	188.456	334.129	331.471	246.927	289.199	261.292	NA	NA	NA	NA	NA	NA
AT1G16740	1	5727690	5729080	1391	noTE	yes	no	NA	NA	1	0	C	FALSE	0.774379	NA	110.365	101.978	115.132	103.706	109.419	106.172	144.732	154.514	168.725	146.102	172.819	150.004	151.187	166.585	130.656	144.246	156.66	145.459	142.201	149.417	138.649	137.139	153.518	141.851	160.149	144.255	152.202	147.685	NA	NA	NA	NA	NA	NA
AT1G16750	1	5729097	5731870	2774	noTE	yes	no	0.75	0	NA	1	L	FALSE	0.830323	NA	40.0518	51.2372	51.744	48.8326	50.2883	45.6445	140.279	112.574	90.4139	101.147	155.86	147.991	128.896	141.404	141.614	115.203	134.801	150.228	144.307	149.417	137.666	137.139	111.104	142.132	143.538	135.462	139.5	126.618	NA	NA	NA	NA	NA	NA
AT1G16780	1	5739299	5744214	4916	noTE	yes	no	NA	1	1	0	L	FALSE	-1.79072	NA	37.2539	39.9027	37.8731	34.5403	36.2067	38.5783	214.872	171.069	190.083	156.537	186.548	184.233	163.786	210.169	155.101	140.374	185.806	197.92	207.508	229.558	172.082	175.499	183.14	196.162	186.184	169.8	177.992	189.651	NA	NA	NA	NA	NA	NA
AT1G16790	1	5744553	5745209	657	noTE	yes	no	0	0	1	0	L	PF1C	0.625363	HP	102.411	180.621	169.586	162.356	165.971	141.516	89.0661	62.9092	56.9536	60.2067	109.829	119.802	94.9763	121.065	96.9382	108.427	105.654	115.652	121.134	116.817	110.133	126.59	67.2839	118.668	111.418	106.668	109.043	92.976	NA	NA	NA	NA	NA	NA
AT1G16800	1	5745523	5755263	9741	noTE	yes	no	0.75	0	NA	1	C	F1C	-3.06408	LP	15.0753	12.7003	9.81525	10.6831	10.2492	13.8878	153.639	157.825	133.841	142.088	118.712	57.3842	77.5316	128.813	104.525	104.554	115.37	91.8061	154.841	133.117	106.199	100.696	146.848	123.713	95.6103	104.064	99.837	135.281	NA	NA	NA	NA	NA	NA
AT1G16810	1	5755588	5756895	1308	noTE	yes	no	1	NA	1	1	C	FALSE	-0.310466	NA	293.946	239.419	251.749	264.688	258.218	266.683	387.438	360.9	411.49	378.098	317.374	332.224	377.967	289.587	359.936	366.908	319.392	338.609	301.255	308.342	292.048	350.998	384.481	313.161	329.288	346.211	337.75	348.821	NA	NA	NA	NA	NA	NA
AT1G16825	1	5758855	5760501	1647	noTE	yes	no	NA	NA	NA	NA	L	FALSE	4.23868	NA	20.1358	21.5882	24.205	23.6753	23.9402	20.862	36.7398	29.7991	29.1887	36.9268	41.9935	32.2157	36.8275	48.426	31.1888	40.66	36.4326	47.6915	30.5468	33.9583	40.3164	37.4015	33.1636	35.5557	39.8657	38.9932	39.4294	34.3597	NA	NA	NA	NA	NA	NA
AT1G16830	1	5760772	5762619	1848	noTE	yes	no	0	NA	NA	0	C	FALSE	-2.06736	NA	7.70488	6.75008	6.31718	6.16387	6.24053	7.22748	20.0399	15.4514	14.2384	7.2248	14.5362	5.0337	12.5989	14.5278	15.1729	3.87238	15.7874	10.7306	24.2268	5.43334	3.9333	16.3032	14.2386	12.4742	11.6741	11.3908	11.5325	13.3564	NA	NA	NA	NA	NA	NA
AT1G16840	1	5762694	5764073	1380	noTE	yes	no	1	0.67	1	1	C	P	0.250332	MP	210.434	141.006	167.339	201.482	184.41	175.72	227.119	312.339	308.262	313.877	193.008	236.584	265.546	228.571	261.312	343.674	222.239	284.957	185.387	167.075	197.649	228.245	290.399	194.589	230.927	278.045	254.486	242.494	NA	NA	NA	NA	NA	NA
AT1G16850	1	5764807	5765651	845	noTE	yes	no	NA	0	NA	NA	C	PF1L	2.52616	MP	19.7625	5.43504	34.3193	27.0718	30.6956	12.5988	11.1333	16.5551	20.6457	18.4634	14.5362	44.2966	36.8275	20.3389	10.1153	5.80858	25.5028	50.076	7.37336	1.35833	1.96665	7.67209	16.6994	4.59261	28.9998	22.8757	25.9377	10.646	NA	NA	NA	NA	NA	NA
AT1G16870	1	5770732	5773251	2520	noTE	yes	no	NA	NA	1	1	L	FALSE	-0.896794	NA	94.7905	105.938	99.3764	91.3551	95.3657	100.364	253.838	233.978	222.831	244.84	291.531	232.557	224.842	252.784	245.296	235.247	216.167	224.15	284.401	266.233	284.181	233.04	238.872	266.964	250.428	230.215	240.322	252.918	NA	NA	NA	NA	NA	NA
AT1G16880	1	5773592	5776308	2717	noTE	yes	no	0.95	0.94	0.9	0.93	L	P	0.421256	MP	2312.7	3112.99	3004.54	2758.28	2881.41	2712.85	6380.47	6298.65	6230.73	6224.57	8078.09	8569.37	7665.94	8339.92	7628.61	6720.52	7686.06	7941.82	7770.47	8706.92	8972.85	8381.76	6283.6	8458	8163.33	7494.25	7828.79	7370.8	NA	NA	NA	NA	NA	NA
AT1G16890	1	5776177	5778484	2308	noTE	yes	no	0.8	0.67	1	1	L	FALSE	0.832225	NA	329.484	364.621	343.891	379.455	361.673	347.052	686.922	709.66	808.742	836.471	784.147	786.264	815.051	789.344	897.732	871.286	813.661	920.445	790.003	831.3	831.894	912.979	760.449	841.544	793.702	875.781	834.741	800.997	NA	NA	NA	NA	NA	NA
AT1G16900	1	5779021	5782433	3413	noTE	yes	no	1	1	1	NA	C	PF1C	-0.743392	LP	61.5477	39.5428	43.6629	41.0693	42.3661	50.5452	173.679	193.142	240.629	232.799	152.63	146.984	161.847	134.624	140.771	133.597	139.658	146.651	137.987	134.475	147.499	119.876	210.062	134.959	149.021	140.169	144.595	172.511	NA	NA	NA	NA	NA	NA
AT1G16916	1	5786560	5787112	553	noTE	yes	no	1	NA	NA	NA	L	FALSE	2.51154	NA	54.5203	75.7324	97.7487	85.779	91.7639	65.1263	40.0797	25.3844	33.4603	21.6744	42.801	51.3438	64.9327	57.1427	39.6182	30.011	48.5768	71.5372	34.7601	36.675	46.2163	49.8686	30.1497	41.88	54.055	47.4358	50.7454	36.0149	NA	NA	NA	NA	NA	NA
AT1G16920	1	5787330	5789249	1920	noTE	yes	no	1	0.33	1	NA	L	FALSE	1.30684	NA	89.4604	112.154	117.685	113.586	115.636	100.807	201.512	164.447	157.334	163.762	201.084	240.611	221.934	240.193	214.95	241.056	208.88	207.458	216.988	179.3	230.098	234.958	171.764	215.336	225.956	218.086	222.021	193.55	NA	NA	NA	NA	NA	NA
AT1G16930	1	5789987	5791534	1548	noTE	yes	no	1	NA	NA	NA	L	FALSE	3.44853	NA	32.0115	32.516	29.8489	36.4186	33.1337	32.2637	64.5729	39.7321	44.1391	49.7709	43.6086	45.3033	44.5807	51.3315	50.5764	53.2453	69.2219	52.4606	48.4535	51.6167	61.9496	39.3195	49.5537	50.3348	46.206	56.3761	51.291	49.9443	NA	NA	NA	NA	NA	NA
AT1G16960	1	5799888	5800845	958	noTE	yes	no	0.33	0.5	NA	0.5	C	FALSE	7.27806	NA	103.299	99.5876	112.698	117.2	114.949	101.443	122.466	78.3606	101.093	93.9224	98.5231	104.701	101.76	126.876	103.682	103.586	120.227	121.613	97.9604	82.8584	92.4327	108.368	98.9604	95.4049	107.965	112.277	110.121	97.1827	NA	NA	NA	NA	NA	NA
AT1G16970	1	5800767	5805799	5033	withTE	yes	no	0	1	0.75	1	L	FALSE	-8.64328	NA	39.2016	41.6183	29.5036	30.4282	29.9659	40.41	166.999	174.38	202.185	245.643	164.744	103.694	164.755	160.774	177.86	134.565	179.734	120.421	221.201	198.317	202.565	215.778	197.302	209.465	148.492	153.145	150.818	203.384	NA	NA	NA	NA	NA	NA
AT1G17040	1	5824848	5828233	3386	noTE	yes	no	NA	1	NA	NA	L	FALSE	-4.54279	NA	30.933	32.3909	27.1433	29.5579	28.3506	31.662	111.333	101.538	96.1093	109.978	102.561	92.6201	78.5008	93.9464	105.368	93.9053	106.869	94.1906	135.881	101.875	98.3326	102.614	104.739	109.676	91.9071	100.083	95.9951	107.207	NA	NA	NA	NA	NA	NA
AT1G17050	1	5829080	5831343	2264	noTE	yes	no	1	0.83	1	1	L	PF1C	0.58804	MP	557.132	837.852	809.073	750.985	780.029	697.492	1136.71	1303.44	1299.97	1305.28	1932.51	1622.87	1781.29	1990.31	1750.79	1329.2	1821.63	1899.31	1754.86	1941.06	2016.8	1874.87	1261.35	1896.9	1831.74	1700.23	1765.99	1579.12	NA	NA	NA	NA	NA	NA
AT1G17060	1	5832097	5835456	3360	noTE	yes	no	NA	NA	NA	1	L	FALSE	0.335106	NA	10.5072	12.9667	9.7764	14.5217	12.1491	11.737	43.4197	27.5918	34.8841	35.3212	28.2648	37.2494	32.9509	32.9297	57.32	66.7986	38.8614	32.1917	49.5069	31.2417	58.9996	34.5244	35.3042	43.5681	32.8487	48.7929	40.8208	39.4362	NA	NA	NA	NA	NA	NA
AT1G17070	1	5837590	5840332	2743	noTE	yes	no	NA	NA	0.5	1	C	FALSE	-1.18751	NA	62.3709	45.9076	44.4992	44.2289	44.3641	54.1393	156.979	186.52	185.099	155.735	130.826	100.674	136.65	120.096	101.996	131.661	133.586	118.036	132.721	135.833	123.899	111.245	171.083	125.925	122.061	121.32	121.691	148.504	NA	NA	NA	NA	NA	NA
AT1G17080	1	5840269	5841606	1338	noTE	yes	no	1	1	1	1	C	FALSE	0.259494	NA	260.093	226.207	249.869	245.223	247.546	243.15	238.252	349.864	393.692	410.208	297.184	348.332	402.195	289.587	283.228	312.695	324.25	392.262	298.095	285.25	276.315	350.998	348.004	302.664	334.325	328.109	331.217	325.334	NA	NA	NA	NA	NA	NA
AT1G17090	1	5842216	5844283	2068	noTE	yes	no	1	0.67	1	1	C	FALSE	13.829	NA	5.85474	5.29728	11.6909	7.1702	9.43057	5.57601	8.90661	13.244	14.2384	12.0413	20.1892	25.1685	28.1052	23.2445	11.8012	7.74477	23.074	16.692	11.5867	10.8667	10.8166	10.5491	12.1076	10.9548	24.1768	14.828	19.5024	11.5312	NA	NA	NA	NA	NA	NA
AT1G17100	1	5844676	5845661	986	noTE	yes	no	0.75	0.51	0.55	0.67	L	PF1C	0.703772	HP	671.479	1238.29	1280.43	1028.24	1154.34	954.884	666.882	627.989	660.662	692.778	1364.79	1384.27	1131.96	1169	1133.76	886.776	1091.76	943.099	1107.06	1222.5	1257.67	1296.58	662.078	1220.95	1262.51	1013.85	1138.18	941.516	NA	NA	NA	NA	NA	NA
AT1G17110	1	5845660	5850934	5275	noTE	yes	no	0.78	0.48	0.66	0.45	C	PF1C	-1.73663	LP	153.979	119.096	95.1209	117.375	106.248	136.537	863.941	813.405	781.689	789.912	540.262	386.588	467.128	613.073	678.567	667.018	694.648	436.377	615.149	685.959	644.079	567.735	812.237	628.23	501.763	619.152	560.458	720.234	NA	NA	NA	NA	NA	NA
AT1G17120	1	5851953	5853955	2003	noTE	yes	no	0.88	1	1	0.83	L	FALSE	1.3074	NA	152.357	185.533	188.117	193.147	190.632	168.945	268.312	293.576	348.129	310.666	327.872	417.797	411.887	349.636	363.307	386.27	342.466	455.453	358.135	402.067	361.864	364.424	305.171	371.623	376.798	386.874	381.836	338.397	NA	NA	NA	NA	NA	NA
AT1G17130	1	5854148	5856697	2550	noTE	yes	no	1	1	1	1	L	FALSE	-1.57068	NA	138.952	150.934	131.355	139.711	135.533	144.943	333.998	352.071	340.298	390.942	361.79	295.982	326.602	355.447	347.292	352.387	417.76	307.61	386.575	410.217	367.764	374.974	354.327	384.882	334.955	356.262	345.609	369.605	NA	NA	NA	NA	NA	NA
AT1G17140	1	5856573	5858550	1978	noTE	yes	no	0.5	0.67	0.67	0.67	C	PF1C	-1.32291	LP	348.008	263.873	244.052	256.527	250.289	305.941	796.028	697.52	613.676	646.218	436.086	436.925	468.097	589.828	513.351	518.899	493.054	504.337	541.416	563.709	529.03	453.612	688.361	521.942	482.734	507.41	495.072	605.151	NA	NA	NA	NA	NA	NA
AT1G17145	1	5860119	5862682	2564	noTE	yes	no	1	1	NA	NA	L	FALSE	-5.82863	NA	65.9989	67.6225	51.0579	73.1003	62.0791	66.8107	179.246	168.862	191.507	137.271	127.596	123.829	110.483	161.743	183.761	261.386	160.303	144.267	150.627	164.358	222.232	156.319	169.221	173.384	130.912	187.429	159.171	171.303	NA	NA	NA	NA	NA	NA
AT1G17147	1	5863431	5864009	579	withTE	yes	no	0.61	0.73	0.3	0.43	L	FALSE	2.20248	NA	30.1292	41.3469	18.4648	77.7182	48.0915	35.7381	17.8132	17.6587	14.2384	20.0689	6.46053	12.0809	15.5063	8.71668	48.8906	89.0648	17.0019	25.038	12.6401	25.8083	29.4998	27.8113	17.4448	23.9399	10.6911	44.9988	27.845	20.6923	NA	NA	NA	NA	NA	NA
AT1G17160	1	5867635	5869356	1722	noTE	yes	no	1	NA	1	1	C	PF1L	0.378471	MP	112.434	66.4069	104.518	91.7419	98.1301	89.4202	193.719	207.49	214.288	158.946	176.049	189.267	197.706	156.9	144.986	154.895	162.732	169.305	107.44	116.817	120.949	112.204	193.611	114.353	179.981	157.979	168.98	153.982	NA	NA	NA	NA	NA	NA
AT1G17170	1	5869846	5870840	995	noTE	yes	no	NA	1	NA	NA	L	FALSE	-1.54609	NA	22.3598	40.605	13.9975	20.7586	17.3781	31.4824	7.79328	9.93304	39.1556	32.1102	3.23027	4.02696	41.6733	6.77964	22.7594	5.80858	21.8595	32.1917	17.9067	5.43334	6.88328	131.385	22.248	40.402	13.9275	20.6548	17.2912	31.325	NA	NA	NA	NA	NA	NA
AT1G17190	1	5875350	5876545	1196	noTE	yes	no	0	1	NA	NA	C	PF1L	0.243849	MP	28.1143	4.19274	15.0365	23.1039	19.0702	16.1535	40.0797	27.5918	29.9007	36.9268	21.8043	19.1281	14.5372	16.4648	26.9741	17.4257	30.3605	35.7686	6.32003	4.075	2.94998	6.71308	33.6247	5.01452	17.9836	27.6322	22.8079	19.3196	NA	NA	NA	NA	NA	NA
AT1G17200	1	5878400	5880041	1642	noTE	yes	no	1	0.67	1	1	L	FALSE	2.13789	NA	235.884	255.34	283.947	248.87	266.409	245.612	417.497	453.609	334.603	343.579	372.288	584.916	397.35	510.41	447.601	409.505	332.751	444.723	365.508	430.592	412.014	468.957	387.322	419.268	466.241	408.645	437.443	403.295	NA	NA	NA	NA	NA	NA
AT1G17210	1	5880130	5884756	4627	noTE	yes	no	0.88	1	0.5	0.83	C	FALSE	1.05972	NA	172.069	164.87	164.78	179.787	172.284	168.469	755.949	817.82	845.05	765.829	766.381	767.136	781.131	735.106	908.69	1000.04	716.507	702.257	747.87	747.084	852.544	703.915	796.162	762.853	762.439	831.874	797.156	779.507	NA	NA	NA	NA	NA	NA
AT1G17220	1	5885083	5890470	5388	noTE	yes	no	0.97	1	1	1	L	FALSE	2.22221	NA	1623.61	1725.48	1880.1	1695.36	1787.73	1674.55	9458.82	9143.91	8195.63	8193.73	10362.7	9979.82	9356.13	10821.3	9396.26	8263.67	9284.23	9594.33	9255.68	10021.8	9756.56	8153.52	8748.02	9296.89	10130	9134.62	9632.3	9022.45	NA	NA	NA	NA	NA	NA
AT1G17230	1	5891324	5895075	3752	noTE	yes	no	0.67	0.51	0.71	0.44	C	FALSE	-2.29403	NA	29.4202	25.5066	21.1767	24.7723	22.9745	27.4634	107.993	90.501	121.026	122.019	83.1793	56.3775	85.2848	92.9779	87.6658	108.427	88.6526	87.0369	103.227	100.517	105.216	73.8439	110.385	95.7009	79.4549	92.9455	86.2002	103.043	NA	NA	NA	NA	NA	NA
AT1G17240	1	5896416	5898717	2302	noTE	yes	no	1	NA	1	1	C	PF1C	-0.528393	LP	8.5422	1.1056	2.83598	2.88238	2.85918	4.8239	12.2466	20.9697	21.3576	24.0827	10.4984	3.02022	6.78402	5.81112	10.1153	6.77667	6.0721	3.57686	6.32003	0	0.983326	2.87703	19.6642	2.5451	6.52843	6.63523	6.58183	11.1046	NA	NA	NA	NA	NA	NA
AT1G17260	1	5904058	5908898	4841	noTE	yes	no	NA	NA	0	NA	C	P	0.121335	MP	3.24452	1.11714	1.71046	2.90932	2.30989	2.18083	13.3599	17.6587	14.9503	16.8579	10.4984	9.06066	4.84573	8.71668	20.2306	4.84048	14.573	16.692	7.37336	5.43334	7.86661	0.959012	15.7067	5.40808	8.28036	14.084	11.1822	10.5574	NA	NA	NA	NA	NA	NA
AT1G17270	1	5909249	5911693	2445	noTE	yes	no	1	NA	0.5	1	C	FALSE	0.767394	NA	27.9107	18.9103	27.3583	26.3696	26.8639	23.4105	59.0063	75.0496	62.649	76.2618	80.7566	72.4853	57.1796	57.1427	53.1053	62.9262	64.3642	77.4986	53.7202	44.825	42.283	44.1145	68.2417	46.2357	66.8911	64.4736	65.6823	57.2387	NA	NA	NA	NA	NA	NA
AT1G17280	1	5916871	5920089	3219	noTE	yes	no	1	NA	1	1	L	FALSE	-2.53076	NA	108.931	119.88	95.68	105.422	100.551	114.406	306.165	367.522	383.725	345.185	297.184	279.874	307.219	347.699	343.92	341.738	354.61	317.148	398.162	362.675	395.297	387.441	350.649	385.894	307.994	339.354	323.674	368.271	NA	NA	NA	NA	NA	NA
AT1G17290	1	5922630	5926400	3771	noTE	yes	no	1	0.94	1	0.95	L	FALSE	-0.929285	NA	475.258	540.178	466.344	488.763	477.553	507.718	1179.01	2023.03	2023.28	1943.47	1700.73	1672.2	2108.86	1552.54	1958.99	2053.33	1587.25	1772.93	2052.96	2008.98	2046.3	2039.82	1792.2	2037.01	1758.58	1843.13	1800.85	1914.61	NA	NA	NA	NA	NA	NA
AT1G17330	1	5929909	5931831	1923	noTE	yes	no	NA	NA	0.5	1	C	P	-0.478223	MP	90.207	65.0475	67.5077	75.7149	71.6113	77.6272	139.166	163.343	204.321	187.042	125.98	126.849	150.218	116.222	140.771	135.533	178.52	127.575	145.361	115.458	107.183	132.344	173.468	125.086	129.817	145.6	137.709	149.277	NA	NA	NA	NA	NA	NA
AT1G17340	1	5933870	5938761	4892	noTE	yes	no	NA	1	1	1	C	FALSE	-58.6523	NA	88.7841	88.4872	71.4083	88.446	79.9272	88.6357	398.571	437.054	451.358	450.346	348.869	338.265	401.226	308.958	481.319	543.102	352.182	354.109	471.895	452.325	418.897	388.4	434.332	432.879	349.329	432.678	391.004	433.606	NA	NA	NA	NA	NA	NA
AT1G17350	1	5941784	5944463	2680	noTE	yes	no	NA	1	NA	1	L	FALSE	1.44049	NA	21.9177	26.8462	26.9619	28.9016	27.9317	24.382	63.4596	61.8056	46.2748	63.4177	82.3718	59.3977	72.6859	74.576	97.7811	96.8096	42.5047	72.7295	67.4136	67.9167	76.6994	75.7619	58.7394	71.9479	72.2578	77.4562	74.857	65.3437	NA	NA	NA	NA	NA	NA
AT1G17360	1	5946764	5951473	4710	noTE	yes	no	0.94	0.75	1	0.75	L	P	-1.42871	MP	295.813	380.471	226.546	328.785	277.666	338.142	1332.65	1481.13	1356.92	1402.41	1234.77	644.314	1052.49	1336.56	2001.98	1747.41	1544.74	900.176	1728.53	1975.02	1807.35	1657.17	1393.28	1792.02	1067.03	1548.58	1307.81	1592.65	NA	NA	NA	NA	NA	NA
AT1G17370	1	5951542	5955037	3496	noTE	yes	no	1	0.83	1	1	C	FALSE	-0.0503538	NA	268.186	248.051	273.839	241.385	257.612	258.119	907.361	1006.55	902.003	934.408	888.323	1097.35	937.164	906.534	844.626	715.423	895.027	920.445	871.11	872.05	943.993	781.594	937.58	867.187	957.342	843.88	900.611	902.383	NA	NA	NA	NA	NA	NA
AT1G17380	1	5955488	5957212	1725	noTE	yes	no	NA	NA	1	1	L	FALSE	0.111756	NA	15.3935	33.3458	14.3539	36.3916	25.3728	24.3696	20.0399	46.3542	21.3576	18.4634	28.2648	27.182	18.4138	25.1815	114.64	72.6072	36.4326	27.4226	23.1734	57.05	49.1663	100.696	26.5538	57.5215	24.7605	62.7756	43.768	42.0376	NA	NA	NA	NA	NA	NA
AT1G17410	1	5968534	5969995	1462	noTE	yes	no	NA	NA	NA	1	L	FALSE	0.0950541	NA	31.1024	37.3751	33.1626	35.9112	34.5369	34.2388	61.2329	44.1468	48.4106	28.0964	44.4162	34.2292	55.2413	60.0482	56.477	65.8305	36.4326	51.2683	52.6669	47.5417	55.0663	63.2948	45.4717	54.6424	48.4837	52.5021	50.4929	50.0571	NA	NA	NA	NA	NA	NA
AT1G17420	1	5977411	5981480	4070	noTE	yes	no	1	1	1	1	L	FALSE	1.20743	NA	65.6147	84.9058	81.4665	92.3467	86.9066	75.2602	209.305	333.309	247.036	278.556	285.071	326.184	389.596	325.423	379.323	432.739	316.963	374.378	278.081	351.809	369.731	382.646	267.052	345.566	331.568	375.851	353.71	306.309	NA	NA	NA	NA	NA	NA
AT1G17430	1	5982267	5984013	1747	noTE	yes	no	0.33	NA	NA	0.5	C	FALSE	-0.349622	NA	81.3965	56.3566	57.3651	71.6335	64.4993	68.8765	121.353	101.538	189.371	156.537	86.4096	91.6134	131.804	91.0408	142.457	136.502	122.656	98.9598	104.28	77.425	84.5661	127.549	142.2	98.455	100.217	125.144	112.68	120.327	NA	NA	NA	NA	NA	NA
AT1G17440	1	5983984	5987784	3801	noTE	yes	no	0.58	0.33	0.63	NA	C	FALSE	-1.12066	NA	195.567	177.351	163.406	189.097	176.252	186.459	621.236	727.319	785.96	838.88	636.362	577.869	720.075	550.119	627.991	676.699	921.744	648.604	775.257	691.392	634.245	595.546	743.349	674.11	621.106	718.759	669.933	708.729	NA	NA	NA	NA	NA	NA
AT1G17450	1	5988280	5996785	8506	noTE	yes	no	NA	0.67	1	NA	C	PF1C	-0.909611	LP	27.3785	17.9639	18.1036	18.6752	18.3894	22.6712	194.832	237.289	232.086	267.318	146.17	125.843	186.076	157.869	171.96	153.927	170.019	139.498	182.227	141.267	155.366	132.344	232.881	152.801	153.989	158.851	156.42	192.841	NA	NA	NA	NA	NA	NA
AT1G17455	1	5997180	5998475	1296	noTE	yes	no	1	NA	1	1	L	FALSE	1.0851	NA	23.1853	31.2077	30.9554	32.1426	31.549	27.1965	18.9265	27.5918	39.1556	34.5185	37.1481	33.2224	46.519	43.5834	53.9482	35.8196	30.3605	46.4992	23.1734	40.75	40.3164	57.5407	30.0481	40.4451	40.1182	41.6569	40.8875	35.2466	NA	NA	NA	NA	NA	NA
AT1G17460	1	5998814	6002716	3903	withTE	yes	no	0.75	0.5	0.25	0.5	L	FALSE	-4.90641	NA	5.30264	6.48776	2.33961	3.63609	2.98785	5.8952	5.56663	16.5551	34.1722	26.4909	16.9589	5.0337	8.72231	5.81112	19.3876	19.3619	7.28651	10.7306	27.3868	31.2417	18.6832	23.9753	20.6962	25.3217	9.13151	14.1917	11.6616	23.009	NA	NA	NA	NA	NA	NA
AT1G17470	1	6002912	6006405	3494	noTE	yes	no	NA	1	1	1	L	FALSE	1.62999	NA	203.466	230.122	241.307	235.73	238.518	216.794	745.929	737.252	674.901	685.553	861.673	863.783	872.231	774.816	798.265	795.775	802.731	897.792	841.617	763.384	816.161	795.021	710.909	804.045	843.126	823.641	833.383	757.477	NA	NA	NA	NA	NA	NA
AT1G17480	1	6006461	6008266	1806	noTE	yes	no	NA	0	NA	1	C	FALSE	-1.29152	NA	13.5479	12.6336	12.2309	12.7697	12.5003	13.0907	32.2865	17.6587	27.053	20.8716	17.7665	22.1483	23.2595	25.1815	23.6023	25.1705	30.3605	13.1152	26.3334	16.3	27.5331	21.0983	24.4675	22.8162	22.0889	23.0621	22.5755	23.6418	NA	NA	NA	NA	NA	NA
AT1G17490	1	6008589	6009420	832	withTE	yes	no	0.33	0.59	0.21	0.25	C	FALSE	-2.19897	NA	119.558	113.341	112.142	107.085	109.614	116.449	87.9528	104.849	103.94	101.147	84.7945	94.6336	118.236	75.5445	98.624	82.2882	76.5084	98.9598	110.6	88.2917	74.7328	103.573	99.4723	94.2996	93.3021	89.0951	91.1986	96.8859	NA	NA	NA	NA	NA	NA
AT1G17500	1	6018757	6023503	4747	noTE	yes	no	0.5	1	NA	0.5	C	F1C	-1.97067	LP	65.5528	47.4129	33.2334	43.9846	38.609	56.4828	229.345	250.533	391.556	373.281	154.245	105.708	216.119	154.963	225.908	194.587	248.956	165.728	285.455	217.333	212.398	185.089	311.179	225.069	157.759	208.795	183.277	268.124	NA	NA	NA	NA	NA	NA
AT1G17510	1	6023504	6024309	806	noTE	yes	no	NA	NA	NA	NA	C	FALSE	1.93555	NA	32.3643	28.8386	34.3657	33.6615	34.0136	30.6014	24.4932	35.3175	28.4768	16.0551	32.3027	26.1753	26.1669	26.15	24.4453	25.1705	26.7172	32.1917	24.2268	23.0917	23.5998	22.0573	26.0856	23.2439	27.6987	27.1312	27.4149	24.6648	NA	NA	NA	NA	NA	NA
AT1G17520	1	6024636	6027385	2750	noTE	yes	no	NA	0.5	NA	NA	L	FALSE	-0.709277	NA	37.6625	41.972	34.7154	41.8626	38.289	39.8173	109.106	96.0194	116.043	93.1197	85.602	97.6538	103.699	94.9149	120.541	142.31	115.37	82.2678	105.334	126.325	111.116	118.917	103.572	115.423	95.4673	115.122	105.295	109.498	NA	NA	NA	NA	NA	NA
AT1G17530	1	6027631	6028506	876	noTE	yes	no	1	0.5	1	0.5	L	FALSE	-0.432058	NA	189.171	242.473	192.907	215.707	204.307	215.822	142.506	148.996	178.692	192.661	141.324	175.173	200.613	158.837	182.075	213.949	182.163	177.651	219.094	187.45	194.699	248.384	165.714	212.407	168.987	188.959	178.973	189.06	NA	NA	NA	NA	NA	NA
AT1G17550	1	6034362	6037289	2928	noTE	yes	no	NA	1	1	1	C	FALSE	2.82949	NA	219.719	208.499	234.484	225.483	229.983	214.109	553.323	715.179	651.407	653.443	635.555	632.233	814.082	664.404	643.164	565.368	740.796	691.526	587.762	588.159	625.395	640.62	643.338	610.484	686.569	660.213	673.391	626.911	NA	NA	NA	NA	NA	NA
AT1G17560	1	6037464	6038692	1229	noTE	yes	no	NA	0	1	NA	L	P	-0.236377	MP	23.1414	63.9198	41.4192	36.0029	38.711	43.5306	54.553	15.4514	15.6623	28.0964	74.2961	38.2561	36.8275	54.2371	48.8906	52.2772	38.8614	36.9609	70.5736	99.1584	64.8995	79.598	28.4408	78.5574	50.9042	44.2475	47.5759	53.4991	NA	NA	NA	NA	NA	NA
AT1G17580	1	6039303	6049556	10254	noTE	yes	no	NA	1	1	0.83	C	FALSE	-24.0857	NA	51.3354	50.4984	35.9909	45.6822	40.8365	50.9169	517.697	568.39	547.467	472.02	376.326	316.116	349.862	433.897	515.88	575.049	361.897	420.877	549.842	556.917	570.329	394.154	526.394	517.811	369.05	468.426	418.738	522.102	NA	NA	NA	NA	NA	NA
AT1G17590	1	6050193	6052568	2376	noTE	yes	no	1	0.55	1	1	L	FALSE	-1.26686	NA	21.8773	29.981	17.878	23.714	20.796	25.9292	31.1731	65.1166	56.2417	55.3901	53.2994	35.2359	32.9509	48.426	62.3776	48.4048	72.8651	41.73	84.267	70.6334	61.9496	68.0898	51.9804	71.2349	42.4781	56.3444	49.4112	61.6077	NA	NA	NA	NA	NA	NA
AT1G17600	1	6052936	6056664	3729	noTE	yes	no	0.5	0.37	0.46	0.35	C	FALSE	-1.06271	NA	63.7732	55.417	49.1718	61.1382	55.155	59.5951	192.605	199.764	281.921	276.951	179.28	127.856	251.009	175.302	231.809	231.375	286.603	162.151	228.574	210.542	195.682	191.802	237.81	206.65	183.362	227.984	205.673	222.23	NA	NA	NA	NA	NA	NA
AT1G17610	1	6056895	6058357	1463	noTE	yes	no	1	1	NA	1	C	FALSE	-2.23833	NA	84.1991	72.6499	58.3457	72.6525	65.4991	78.4245	123.579	91.6047	127.434	150.115	84.7945	74.4988	98.8528	83.2927	112.954	106.491	100.797	104.921	112.707	135.833	83.5827	93.0241	123.183	106.287	85.3597	106.291	95.8252	114.735	NA	NA	NA	NA	NA	NA
AT1G17620	1	6062216	6063291	1076	noTE	yes	no	0.5	1	1	0.67	C	PF1C	-0.506449	MP	503.077	299.46	371.904	327.512	349.708	401.269	494.317	527.555	627.202	516.172	356.944	507.397	399.288	337.045	323.689	315.599	398.329	371.993	295.988	327.358	348.097	317.433	541.311	322.219	400.169	352.403	376.286	431.765	NA	NA	NA	NA	NA	NA
AT1G17640	1	6067394	6069098	1705	noTE	yes	no	NA	NA	0	NA	L	FALSE	0.410185	NA	27.5211	33.7299	27.507	36.2907	31.8989	30.6255	51.213	36.4211	46.2748	53.7846	35.5329	50.337	51.3647	50.363	69.9641	101.65	42.5047	33.384	49.5069	47.5417	64.8995	68.0898	46.9234	57.5095	46.8994	61.8757	54.3876	52.2164	NA	NA	NA	NA	NA	NA
AT1G17650	1	6069477	6072012	2536	noTE	yes	no	1	1	1	1	L	PF1C	2.21025	HP	254.979	341.945	402.458	386.684	394.571	298.462	768.195	686.483	491.225	640.599	1077.29	1003.72	870.293	1131.23	1093.29	920.659	1031.04	877.523	834.243	766.1	977.426	890.922	646.626	867.173	1020.63	980.629	1000.63	756.899	NA	NA	NA	NA	NA	NA
AT1G17680	1	6076077	6082337	6261	noTE	yes	no	0	0	1	NA	C	FALSE	-192.681	NA	42.8921	42.8041	30.5213	38.2247	34.373	42.8481	282.785	261.57	264.123	265.712	197.854	147.991	203.521	215.011	257.097	273.971	228.311	197.92	275.974	248.575	303.848	243.589	268.547	267.997	191.094	239.325	215.209	268.272	NA	NA	NA	NA	NA	NA
AT1G17690	1	6082755	6088340	5586	noTE	yes	no	0.78	0.5	1	NA	C	PF1C	-0.740968	LP	47.7525	28.6662	30.7496	31.5267	31.1382	38.2093	286.125	289.162	248.46	243.235	210.775	144.971	138.588	192.735	180.389	162.64	204.022	157.382	215.934	164.358	129.799	130.426	266.745	160.129	171.767	176.108	173.938	213.437	NA	NA	NA	NA	NA	NA
AT1G17700	1	6089517	6090323	807	noTE	yes	no	1	NA	1	NA	L	FALSE	-5.67526	NA	27.7257	31.4653	16.2857	21.6823	18.984	29.5955	24.4932	18.7624	21.3576	24.8854	10.4984	11.0741	7.75316	23.2445	16.0159	15.4895	18.2163	20.2689	30.5468	31.2417	18.6832	21.0983	22.3747	25.3925	13.1425	17.4976	15.3201	23.8836	NA	NA	NA	NA	NA	NA
AT1G17720	1	6093208	6098383	5176	noTE	yes	no	0.67	1	1	0.46	C	P	0.0594346	MP	145.628	110.94	134.2	124.431	129.315	128.284	751.495	719.593	758.907	785.095	689.662	720.826	672.587	695.397	615.347	538.261	731.08	691.526	625.683	539.259	556.563	575.407	753.773	574.228	694.618	644.054	669.336	664	NA	NA	NA	NA	NA	NA
AT1G17730	1	6099089	6100315	1227	noTE	yes	no	1	NA	NA	1	L	FALSE	0.0193963	NA	230.188	258.448	243.529	245.655	244.592	244.318	269.425	295.784	294.023	270.529	286.686	303.029	308.188	297.336	298.401	321.408	286.603	299.264	291.775	332.792	326.464	317.433	282.44	317.116	298.81	301.419	300.114	299.778	NA	NA	NA	NA	NA	NA
AT1G17745	1	6100964	6105265	4302	withTE	yes	no	0.52	0.99	0.61	0.6	C	PF1C	-0.518	LP	92.8138	22.2613	36.0005	42.5283	39.2644	57.5375	188.152	259.363	546.755	602.87	76.7188	133.896	257.793	151.089	185.447	90.0329	245.313	211.035	49.5069	55.6917	67.8495	210.024	399.285	95.7679	154.874	182.957	168.916	247.526	NA	NA	NA	NA	NA	NA
AT1G17750	1	6106656	6110120	3465	noTE	yes	no	NA	NA	NA	1	C	FALSE	-0.0197596	NA	7.77457	4.24758	5.40437	6.54809	5.97623	6.01108	26.7198	24.2808	27.053	29.702	12.9211	25.1685	17.4446	19.3704	28.66	16.4576	18.2163	27.4226	8.4267	20.375	13.7666	16.3032	26.9389	14.7179	18.7261	22.6891	20.7076	20.8284	NA	NA	NA	NA	NA	NA
AT1G17760	1	6110107	6116617	6511	noTE	yes	no	0	NA	NA	NA	C	PF1C	-0.416275	LP	37.1992	20.8749	25.8069	25.4718	25.6394	29.0371	257.178	254.948	227.103	229.588	166.359	155.038	178.323	172.396	181.232	176.193	171.233	134.728	141.147	146.7	145.532	110.286	242.204	135.916	168.029	165.847	166.938	189.06	NA	NA	NA	NA	NA	NA
AT1G17780	1	6123701	6125269	1569	noTE	yes	no	NA	NA	1	0	C	PF1C	-0.59687	LP	98.393	56.387	66.4859	63.2219	64.8539	77.39	146.959	152.307	154.487	163.762	96.908	119.802	111.452	89.1038	93.5664	90.0329	117.799	95.3829	82.1603	97.8	91.4493	82.475	154.379	88.4712	104.316	99.1952	101.756	121.425	NA	NA	NA	NA	NA	NA
AT1G17790	1	6125356	6127404	2049	noTE	yes	no	NA	0	NA	0	C	FALSE	-0.0244626	NA	51.3783	41.9544	44.7714	48.3307	46.5511	46.6663	93.5194	115.885	102.517	109.175	76.7188	91.6134	104.668	93.9464	110.425	105.522	72.8651	107.306	83.2137	93.725	79.6494	87.2701	105.274	85.9646	91.7366	99.0297	95.3831	95.6193	NA	NA	NA	NA	NA	NA
AT1G17820	1	6131537	6135345	3809	noTE	yes	no	0	NA	1	NA	L	FALSE	-1.48824	NA	72.8815	81.5651	72.751	68.7724	70.7617	77.2233	243.818	312.339	267.682	286.584	272.15	261.753	310.127	264.406	226.751	255.577	280.531	284.957	319.161	296.117	320.564	306.884	277.606	310.682	277.109	261.954	269.531	294.144	NA	NA	NA	NA	NA	NA
AT1G17830	1	6135803	6138432	2630	noTE	yes	no	NA	NA	NA	NA	C	PF1L	0.740485	MP	10.7457	3.91582	12.2377	7.48118	9.85945	7.33075	26.7198	30.9028	24.9172	30.5047	25.8421	31.209	30.0435	41.6463	21.9165	13.5533	17.0019	26.2303	8.4267	9.50834	9.83326	13.4262	28.2611	10.2986	32.1852	19.6755	25.9304	19.2799	NA	NA	NA	NA	NA	NA
AT1G17840	1	6142564	6146521	3958	noTE	yes	no	0.95	1	1	0.83	L	FALSE	0.569344	NA	309.863	349.856	367.299	315.189	341.244	329.859	1096.63	1539.62	1150.46	1119.04	1423.74	1636.96	1351.96	1402.42	1153.99	1092.98	1289.71	1453.4	1447.29	1540.35	1369.77	1181.5	1226.44	1384.73	1453.77	1247.52	1350.64	1305.58	NA	NA	NA	NA	NA	NA
AT1G17850	1	6145926	6148940	3015	noTE	yes	no	NA	NA	NA	NA	C	FALSE	-0.548912	NA	55.7492	49.5407	49.4771	52.4048	50.941	52.6449	229.345	158.929	126.722	157.34	193.816	124.836	119.205	158.837	169.431	207.173	144.516	110.883	153.787	145.342	158.316	140.016	168.084	149.365	149.173	158.001	153.587	158.725	NA	NA	NA	NA	NA	NA
[truncated: 17,539 more rows]
[truncated: 26 more columns]
