# Supplementary material for: Transposable elements, mRNA expression level and strand-specificity of small RNAs are associated with non-additive inheritance of gene expression in hybrid plants
Source: BMC Plant Biol. 2015 Jul 3;15:168. doi: 10.1186/s12870-015-0549-7 (PMC4490736; doi:10.1186/s12870-015-0549-7)
Supplement: Additional file 4: — Gene ontology terms that are enriched in groups of genes with different inheritance patterns. [file 12870_2015_549_MOESM4_ESM.xlsx]

## Sheet: GO
Additional file 4. Gene ontology terms that are enriched in groups of genes with different inheritance patterns
GO_acc	term_type	Term	queryitem	querytotal	bgitem	bgtotal	pvalue	FDR	Gene Inheritance Pattern
GO:0015979	P	photosynthesis	40	809	162	37767	3.7e-27	6.9e-24	HP
GO:0008152	P	metabolic process	372	809	10614	37767	1e-26	9.8e-24	HP
GO:0044237	P	cellular metabolic process	318	809	8722	37767	2.1e-24	1.3e-21	HP
GO:0006091	P	generation of precursor metabolites and energy	42	809	285	37767	7.6e-21	3.6e-18	HP
GO:0009987	P	cellular process	376	809	11684	37767	4.5e-20	1.7e-17	HP
GO:0006412	P	translation	93	809	1445	37767	6.3e-20	2e-17	HP
GO:0009058	P	biosynthetic process	206	809	5118	37767	4.2e-19	1.1e-16	HP
GO:0044249	P	cellular biosynthetic process	197	809	4925	37767	6.4e-18	1.5e-15	HP
GO:0044085	P	cellular component biogenesis	53	809	571	37767	9.7e-18	2e-15	HP
GO:0034641	P	cellular nitrogen compound metabolic process	48	809	506	37767	1.6e-16	3e-14	HP
GO:0019684	P	photosynthesis, light reaction	23	809	103	37767	2.2e-15	3.8e-13	HP
GO:0042254	P	ribosome biogenesis	32	809	241	37767	4.7e-15	7.4e-13	HP
GO:0022613	P	ribonucleoprotein complex biogenesis	32	809	253	37767	1.6e-14	2.3e-12	HP
GO:0042180	P	cellular ketone metabolic process	53	809	882	37767	9.3e-11	1.2e-08	HP
GO:0043436	P	oxoacid metabolic process	50	809	859	37767	8.9e-10	1e-07	HP
GO:0006082	P	organic acid metabolic process	50	809	860	37767	9.2e-10	1e-07	HP
GO:0019752	P	carboxylic acid metabolic process	50	809	859	37767	8.9e-10	1e-07	HP
GO:0044267	P	cellular protein metabolic process	129	809	3487	37767	1.6e-09	1.6e-07	HP
GO:0044238	P	primary metabolic process	268	809	8995	37767	2e-09	2e-07	HP
GO:0055114	P	oxidation reduction	22	809	203	37767	2.8e-09	2.7e-07	HP
GO:0022900	P	electron transport chain	15	809	88	37767	4.3e-09	3.9e-07	HP
GO:0019538	P	protein metabolic process	141	809	4009	37767	5.5e-09	4.7e-07	HP
GO:0015977	P	carbon fixation	8	809	16	37767	2e-08	1.6e-06	HP
GO:0065003	P	macromolecular complex assembly	21	809	210	37767	2.3e-08	1.8e-06	HP
GO:0009767	P	photosynthetic electron transport chain	11	809	46	37767	2.5e-08	1.9e-06	HP
GO:0044271	P	cellular nitrogen compound biosynthetic process	29	809	394	37767	3.3e-08	2.3e-06	HP
GO:0043933	P	macromolecular complex subunit organization	22	809	235	37767	3.2e-08	2.3e-06	HP
GO:0018130	P	heterocycle biosynthetic process	16	809	123	37767	4.2e-08	2.8e-06	HP
GO:0034622	P	cellular macromolecular complex assembly	20	809	200	37767	5e-08	3.3e-06	HP
GO:0034621	P	cellular macromolecular complex subunit organization	21	809	224	37767	6.5e-08	4.1e-06	HP
GO:0009628	P	response to abiotic stimulus	64	809	1471	37767	1.8e-07	1.1e-05	HP
GO:0006633	P	fatty acid biosynthetic process	16	809	140	37767	2.1e-07	1.2e-05	HP
GO:0016053	P	organic acid biosynthetic process	28	809	417	37767	3.3e-07	1.8e-05	HP
GO:0046394	P	carboxylic acid biosynthetic process	28	809	417	37767	3.3e-07	1.8e-05	HP
GO:0051188	P	cofactor biosynthetic process	18	809	191	37767	5.2e-07	2.8e-05	HP
GO:0009409	P	response to cold	24	809	328	37767	5.5e-07	2.8e-05	HP
GO:0010207	P	photosystem II assembly	6	809	10	37767	5.6e-07	2.8e-05	HP
GO:0070271	P	protein complex biogenesis	15	809	134	37767	6.4e-07	3.1e-05	HP
GO:0006461	P	protein complex assembly	15	809	134	37767	6.4e-07	3.1e-05	HP
GO:0046483	P	heterocycle metabolic process	29	809	460	37767	7e-07	3.1e-05	HP
GO:0051186	P	cofactor metabolic process	23	809	308	37767	6.8e-07	3.1e-05	HP
GO:0006519	P	cellular amino acid and derivative metabolic process	37	809	682	37767	7e-07	3.1e-05	HP
GO:0050896	P	response to stimulus	133	809	4057	37767	7.8e-07	3.4e-05	HP
GO:0022607	P	cellular component assembly	21	809	265	37767	8.5e-07	3.6e-05	HP
GO:0009657	P	plastid organization	14	809	119	37767	8.7e-07	3.6e-05	HP
GO:0043623	P	cellular protein complex assembly	14	809	124	37767	1.4e-06	5.6e-05	HP
GO:0005996	P	monosaccharide metabolic process	16	809	168	37767	1.9e-06	7.8e-05	HP
GO:0046148	P	pigment biosynthetic process	13	809	112	37767	2.4e-06	9.6e-05	HP
GO:0019253	P	reductive pentose-phosphate cycle	5	809	7	37767	2.8e-06	0.00011	HP
GO:0042440	P	pigment metabolic process	14	809	134	37767	3.1e-06	0.00012	HP
GO:0019685	P	photosynthesis, dark reaction	5	809	8	37767	4.5e-06	0.00017	HP
GO:0006007	P	glucose catabolic process	11	809	83	37767	4.6e-06	0.00017	HP
GO:0019320	P	hexose catabolic process	11	809	84	37767	5.1e-06	0.00018	HP
GO:0046365	P	monosaccharide catabolic process	11	809	84	37767	5.1e-06	0.00018	HP
GO:0006006	P	glucose metabolic process	11	809	86	37767	6.2e-06	0.00021	HP
GO:0032787	P	monocarboxylic acid metabolic process	25	809	408	37767	6.4e-06	0.00021	HP
GO:0044106	P	cellular amine metabolic process	26	809	438	37767	7.1e-06	0.00024	HP
GO:0019318	P	hexose metabolic process	13	809	126	37767	7.9e-06	0.00026	HP
GO:0046164	P	alcohol catabolic process	11	809	89	37767	8.4e-06	0.00027	HP
GO:0033014	P	tetrapyrrole biosynthetic process	10	809	72	37767	8.5e-06	0.00027	HP
GO:0006096	P	glycolysis	9	809	57	37767	9.5e-06	0.00029	HP
GO:0009059	P	macromolecule biosynthetic process	118	809	3685	37767	1e-05	0.00032	HP
GO:0033013	P	tetrapyrrole metabolic process	11	809	93	37767	1.2e-05	0.00036	HP
GO:0009416	P	response to light stimulus	31	809	596	37767	1.2e-05	0.00036	HP
GO:0006631	P	fatty acid metabolic process	17	809	225	37767	1.6e-05	0.00047	HP
GO:0006457	P	protein folding	19	809	275	37767	1.7e-05	0.00049	HP
GO:0009308	P	amine metabolic process	28	809	521	37767	1.8e-05	0.00051	HP
GO:0009314	P	response to radiation	31	809	613	37767	2e-05	0.00056	HP
GO:0006779	P	porphyrin biosynthetic process	9	809	65	37767	2.5e-05	0.00067	HP
GO:0044262	P	cellular carbohydrate metabolic process	24	809	417	37767	2.5e-05	0.00068	HP
GO:0009773	P	photosynthetic electron transport in photosystem I	6	809	23	37767	2.6e-05	0.00069	HP
GO:0010467	P	gene expression	123	809	3962	37767	2.6e-05	0.00069	HP
GO:0034645	P	cellular macromolecule biosynthetic process	115	809	3661	37767	3.1e-05	0.0008	HP
GO:0044275	P	cellular carbohydrate catabolic process	12	809	125	37767	3.4e-05	0.00086	HP
GO:0009266	P	response to temperature stimulus	26	809	485	37767	3.7e-05	0.00094	HP
GO:0006520	P	cellular amino acid metabolic process	24	809	430	37767	4e-05	0.001	HP
GO:0016052	P	carbohydrate catabolic process	12	809	128	37767	4.2e-05	0.001	HP
GO:0006778	P	porphyrin metabolic process	10	809	89	37767	4.5e-05	0.0011	HP
GO:0042548	P	regulation of photosynthesis, light reaction	5	809	15	37767	4.8e-05	0.0011	HP
GO:0009642	P	response to light intensity	10	809	90	37767	4.9e-05	0.0012	HP
GO:0006950	P	response to stress	79	809	2320	37767	5.3e-05	0.0012	HP
GO:0010035	P	response to inorganic substance	18	809	279	37767	6.6e-05	0.0015	HP
GO:0044260	P	cellular macromolecule metabolic process	181	809	6447	37767	7.7e-05	0.0017	HP
GO:0043170	P	macromolecule metabolic process	197	809	7127	37767	8e-05	0.0018	HP
GO:0010109	P	regulation of photosynthesis	5	809	18	37767	9.9e-05	0.0022	HP
GO:0043467	P	regulation of generation of precursor metabolites and energy	5	809	18	37767	9.9e-05	0.0022	HP
GO:0008610	P	lipid biosynthetic process	23	809	439	37767	0.00014	0.0031	HP
GO:0045036	P	protein targeting to chloroplast	6	809	33	37767	0.00015	0.0032	HP
GO:0006119	P	oxidative phosphorylation	8	809	69	37767	0.00021	0.0045	HP
GO:0010027	P	thylakoid membrane organization	5	809	23	37767	0.00026	0.0054	HP
GO:0009668	P	plastid membrane organization	5	809	23	37767	0.00026	0.0054	HP
GO:0009658	P	chloroplast organization	8	809	73	37767	0.0003	0.0062	HP
GO:0006090	P	pyruvate metabolic process	5	809	25	37767	0.00037	0.0075	HP
GO:0009644	P	response to high light intensity	7	809	57	37767	0.00038	0.0076	HP
GO:0006066	P	alcohol metabolic process	16	809	270	37767	0.0004	0.008	HP
GO:0005982	P	starch metabolic process	6	809	41	37767	0.00043	0.0084	HP
GO:0006818	P	hydrogen transport	7	809	59	37767	0.00046	0.0088	HP
GO:0015992	P	proton transport	7	809	59	37767	0.00046	0.0088	HP
GO:0009110	P	vitamin biosynthetic process	8	809	78	37767	0.00045	0.0088	HP
GO:0003735	F	structural constituent of ribosome	80	809	494	37767	1.9e-41	1.4e-38	HP
GO:0005198	F	structural molecule activity	81	809	659	37767	3.3e-34	1.2e-31	HP
GO:0016853	F	isomerase activity	32	809	265	37767	5.1e-14	1.2e-11	HP
GO:0016859	F	cis-trans isomerase activity	17	809	69	37767	2.6e-12	3.6e-10	HP
GO:0003755	F	peptidyl-prolyl cis-trans isomerase activity	17	809	68	37767	2.1e-12	3.6e-10	HP
GO:0003824	F	catalytic activity	296	809	9638	37767	4.2e-12	4.9e-10	HP
GO:0016491	F	oxidoreductase activity	76	809	1463	37767	6.1e-12	6.2e-10	HP
GO:0005528	F	FK506 binding	10	809	24	37767	1.3e-09	1e-07	HP
GO:0005527	F	macrolide binding	10	809	24	37767	1.3e-09	1e-07	HP
GO:0008144	F	drug binding	10	809	27	37767	3.3e-09	2.3e-07	HP
GO:0008187	F	poly-pyrimidine tract binding	10	809	28	37767	4.3e-09	2.6e-07	HP
GO:0008266	F	poly(U) RNA binding	10	809	28	37767	4.3e-09	2.6e-07	HP
GO:0003727	F	single-stranded RNA binding	10	809	37	37767	4e-08	2.2e-06	HP
GO:0016861	F	intramolecular oxidoreductase activity, interconverting aldoses and ketoses	6	809	22	37767	2.1e-05	0.001	HP
GO:0015078	F	hydrogen ion transmembrane transporter activity	13	809	139	37767	2.1e-05	0.001	HP
GO:0051536	F	iron-sulfur cluster binding	7	809	37	37767	3.4e-05	0.0014	HP
GO:0051540	F	metal cluster binding	7	809	37	37767	3.4e-05	0.0014	HP
GO:0016829	F	lyase activity	24	809	430	37767	4e-05	0.0016	HP
GO:0046933	F	hydrogen ion transporting ATP synthase activity, rotational mechanism	6	809	27	37767	5.7e-05	0.0021	HP
GO:0015077	F	monovalent inorganic cation transmembrane transporter activity	13	809	156	37767	6.3e-05	0.0022	HP
GO:0046961	F	proton-transporting ATPase activity, rotational mechanism	5	809	18	37767	9.9e-05	0.0033	HP
GO:0004312	F	fatty-acid synthase activity	5	809	19	37767	0.00012	0.0039	HP
GO:0008320	F	protein transmembrane transporter activity	8	809	69	37767	0.00021	0.0065	HP
GO:0022891	F	substrate-specific transmembrane transporter activity	37	809	908	37767	0.00025	0.0074	HP
GO:0016620	F	oxidoreductase activity, acting on the aldehyde or oxo group of donors, NAD or NADP as acceptor	7	809	56	37767	0.00035	0.0093	HP
GO:0022892	F	substrate-specific transporter activity	41	809	1059	37767	0.00033	0.0093	HP
GO:0016614	F	oxidoreductase activity, acting on CH-OH group of donors	13	809	188	37767	0.00035	0.0093	HP
GO:0050896	P	response to stimulus	202	949	4057	37767	1.4e-20	2.8e-17	LP
GO:0043687	P	post-translational protein modification	88	949	1248	37767	6e-17	6.3e-14	LP
GO:0006952	P	defense response	65	949	766	37767	2.9e-16	2e-13	LP
GO:0006468	P	protein amino acid phosphorylation	71	949	946	37767	4.1e-15	2e-12	LP
GO:0006464	P	protein modification process	93	949	1474	37767	4.7e-15	2e-12	LP
GO:0043412	P	macromolecule modification	97	949	1636	37767	4.2e-14	1.5e-11	LP
GO:0016310	P	phosphorylation	72	949	1079	37767	5.8e-13	1.6e-10	LP
GO:0006950	P	response to stress	119	949	2320	37767	6.1e-13	1.6e-10	LP
GO:0006796	P	phosphate metabolic process	74	949	1178	37767	4.2e-12	9.1e-10	LP
GO:0006793	P	phosphorus metabolic process	74	949	1179	37767	4.4e-12	9.1e-10	LP
GO:0051704	P	multi-organism process	54	949	776	37767	1.2e-10	2.3e-08	LP
GO:0009607	P	response to biotic stimulus	46	949	638	37767	1e-09	1.8e-07	LP
GO:0051707	P	response to other organism	44	949	599	37767	1.4e-09	2.2e-07	LP
GO:0045087	P	innate immune response	31	949	347	37767	6.2e-09	9.3e-07	LP
GO:0002376	P	immune system process	31	949	368	37767	2.2e-08	2.9e-06	LP
GO:0006955	P	immune response	31	949	367	37767	2.1e-08	2.9e-06	LP
GO:0016265	P	death	26	949	286	37767	7.5e-08	8.6e-06	LP
GO:0008219	P	cell death	26	949	286	37767	7.5e-08	8.6e-06	LP
GO:0009987	P	cellular process	371	949	11684	37767	8.7e-08	9.5e-06	LP
GO:0065007	P	biological regulation	159	949	4188	37767	1.6e-07	1.7e-05	LP
GO:0009791	P	post-embryonic development	43	949	705	37767	3e-07	3e-05	LP
GO:0012501	P	programmed cell death	21	949	244	37767	2.9e-06	0.00028	LP
GO:0032501	P	multicellular organismal process	86	949	2094	37767	1.1e-05	0.00096	LP
GO:0050789	P	regulation of biological process	135	949	3697	37767	1.1e-05	0.00096	LP
GO:0007165	P	signal transduction	57	949	1228	37767	1.5e-05	0.0012	LP
GO:0030705	P	cytoskeleton-dependent intracellular transport	6	949	20	37767	3.2e-05	0.0025	LP
GO:0030048	P	actin filament-based movement	6	949	20	37767	3.2e-05	0.0025	LP
GO:0006915	P	apoptosis	14	949	159	37767	0.0001	0.0075	LP
GO:0009617	P	response to bacterium	18	949	247	37767	0.00011	0.0079	LP
GO:0007275	P	multicellular organismal development	79	949	2020	37767	0.00011	0.008	LP
GO:0033554	P	cellular response to stress	24	949	399	37767	0.00015	0.0095	LP
GO:0016144	P	S-glycoside biosynthetic process	7	949	41	37767	0.00016	0.0095	LP
GO:0009314	P	response to radiation	32	949	613	37767	0.00016	0.0095	LP
GO:0019758	P	glycosinolate biosynthetic process	7	949	41	37767	0.00016	0.0095	LP
GO:0019761	P	glucosinolate biosynthetic process	7	949	41	37767	0.00016	0.0095	LP
GO:0003824	F	catalytic activity	378	949	9638	37767	1.3e-21	9.8e-19	LP
GO:0001883	F	purine nucleoside binding	105	949	1465	37767	1.5e-20	2.4e-18	LP
GO:0001882	F	nucleoside binding	105	949	1465	37767	1.5e-20	2.4e-18	LP
GO:0017111	F	nucleoside-triphosphatase activity	74	949	792	37767	1.6e-20	2.4e-18	LP
GO:0030554	F	adenyl nucleotide binding	105	949	1465	37767	1.5e-20	2.4e-18	LP
GO:0005524	F	ATP binding	100	949	1377	37767	5.6e-20	7e-18	LP
GO:0032559	F	adenyl ribonucleotide binding	100	949	1384	37767	7.8e-20	8.4e-18	LP
GO:0016462	F	pyrophosphatase activity	74	949	832	37767	2.1e-19	1.9e-17	LP
GO:0016818	F	hydrolase activity, acting on acid anhydrides, in phosphorus-containing anhydrides	74	949	837	37767	2.8e-19	2.4e-17	LP
GO:0016817	F	hydrolase activity, acting on acid anhydrides	74	949	839	37767	3.2e-19	2.4e-17	LP
GO:0016772	F	transferase activity, transferring phosphorus-containing groups	119	949	1887	37767	4.6e-19	3.2e-17	LP
GO:0016740	F	transferase activity	170	949	3321	37767	2.6e-18	1.6e-16	LP
GO:0017076	F	purine nucleotide binding	110	949	1713	37767	3.5e-18	2e-16	LP
GO:0032555	F	purine ribonucleotide binding	105	949	1631	37767	1.9e-17	9.3e-16	LP
GO:0032553	F	ribonucleotide binding	105	949	1631	37767	1.9e-17	9.3e-16	LP
GO:0016301	F	kinase activity	105	949	1641	37767	2.7e-17	1.3e-15	LP
GO:0000166	F	nucleotide binding	125	949	2267	37767	1e-15	4.5e-14	LP
GO:0005488	F	binding	387	949	11258	37767	8.7e-13	3.6e-11	LP
GO:0016773	F	phosphotransferase activity, alcohol group as acceptor	68	949	1154	37767	4.2e-10	1.7e-08	LP
GO:0004672	F	protein kinase activity	60	949	953	37767	4.5e-10	1.7e-08	LP
GO:0005515	F	protein binding	130	949	2944	37767	7.1e-10	2.6e-08	LP
GO:0016887	F	ATPase activity	39	949	482	37767	9.9e-10	3.4e-08	LP
GO:0004386	F	helicase activity	22	949	182	37767	7.7e-09	2.5e-07	LP
GO:0004674	F	protein serine/threonine kinase activity	45	949	681	37767	1.8e-08	5.8e-07	LP
GO:0042623	F	ATPase activity, coupled	30	949	359	37767	4.3e-08	1.3e-06	LP
GO:0004888	F	transmembrane receptor activity	20	949	171	37767	6e-08	1.7e-06	LP
GO:0005516	F	calmodulin binding	23	949	231	37767	9.4e-08	2.6e-06	LP
GO:0004872	F	receptor activity	21	949	212	37767	3.6e-07	9.8e-06	LP
GO:0016787	F	hydrolase activity	133	949	3468	37767	1.2e-06	3.1e-05	LP
GO:0042626	F	ATPase activity, coupled to transmembrane movement of substances	18	949	181	37767	2.3e-06	5.6e-05	LP
GO:0043492	F	ATPase activity, coupled to movement of substances	18	949	181	37767	2.3e-06	5.6e-05	LP
GO:0016820	F	hydrolase activity, acting on acid anhydrides, catalyzing transmembrane movement of substances	18	949	183	37767	2.7e-06	6.3e-05	LP
GO:0060089	F	molecular transducer activity	28	949	422	37767	8.2e-06	0.00018	LP
GO:0004871	F	signal transducer activity	28	949	422	37767	8.2e-06	0.00018	LP
GO:0015405	F	P-P-bond-hydrolysis-driven transmembrane transporter activity	19	949	243	37767	3e-05	0.00064	LP
GO:0015399	F	primary active transmembrane transporter activity	19	949	244	37767	3.1e-05	0.00065	LP
GO:0015276	F	ligand-gated ion channel activity	7	949	37	37767	9e-05	0.0018	LP
GO:0022834	F	ligand-gated channel activity	7	949	37	37767	9e-05	0.0018	LP
GO:0005216	F	ion channel activity	11	949	108	37767	0.00017	0.0033	LP
GO:0004713	F	protein tyrosine kinase activity	15	949	203	37767	0.00035	0.0065	LP
GO:0016864	F	intramolecular oxidoreductase activity, transposing S-S bonds	5	949	22	37767	0.00045	0.0076	LP
GO:0016862	F	intramolecular oxidoreductase activity, interconverting keto- and enol-groups	5	949	22	37767	0.00045	0.0076	LP
GO:0003774	F	motor activity	10	949	101	37767	0.00041	0.0076	LP
GO:0003756	F	protein disulfide isomerase activity	5	949	22	37767	0.00045	0.0076	LP
GO:0015662	F	ATPase activity, coupled to transmembrane movement of ions, phosphorylative mechanism	7	949	49	37767	0.00042	0.0076	LP
GO:0006952	P	defense response	21	149	766	37767	5.6e-12	1.4e-09	LPMP
GO:0006915	P	apoptosis	10	149	159	37767	1.5e-09	1.9e-07	LPMP
GO:0012501	P	programmed cell death	11	149	244	37767	6.3e-09	5.3e-07	LPMP
GO:0008219	P	cell death	11	149	286	37767	3e-08	1.5e-06	LPMP
GO:0016265	P	death	11	149	286	37767	3e-08	1.5e-06	LPMP
GO:0006950	P	response to stress	28	149	2320	37767	1.3e-07	5.4e-06	LPMP
GO:0045087	P	innate immune response	11	149	347	37767	2e-07	7.1e-06	LPMP
GO:0006955	P	immune response	11	149	367	37767	3.4e-07	9.7e-06	LPMP
GO:0002376	P	immune system process	11	149	368	37767	3.5e-07	9.7e-06	LPMP
GO:0007165	P	signal transduction	16	149	1228	37767	3.4e-05	0.00085	LPMP
GO:0050896	P	response to stimulus	31	149	4057	37767	0.00025	0.0057	LPMP
GO:0004872	F	receptor activity	9	149	212	37767	2.5e-07	3.7e-05	LPMP
GO:0004888	F	transmembrane receptor activity	8	149	171	37767	6e-07	4.3e-05	LPMP
GO:0060089	F	molecular transducer activity	9	149	422	37767	5.6e-05	0.0013	LPMP
GO:0030554	F	adenyl nucleotide binding	17	149	1465	37767	7.8e-05	0.0013	LPMP
GO:0005524	F	ATP binding	17	149	1377	37767	3.7e-05	0.0013	LPMP
GO:0032559	F	adenyl ribonucleotide binding	17	149	1384	37767	3.9e-05	0.0013	LPMP
GO:0004871	F	signal transducer activity	9	149	422	37767	5.6e-05	0.0013	LPMP
GO:0001883	F	purine nucleoside binding	17	149	1465	37767	7.8e-05	0.0013	LPMP
GO:0001882	F	nucleoside binding	17	149	1465	37767	7.8e-05	0.0013	LPMP
GO:0032555	F	purine ribonucleotide binding	17	149	1631	37767	0.00027	0.0036	LPMP
GO:0032553	F	ribonucleotide binding	17	149	1631	37767	0.00027	0.0036	LPMP
GO:0017076	F	purine nucleotide binding	17	149	1713	37767	0.00048	0.0058	LPMP
GO:0000166	F	nucleotide binding	20	149	2267	37767	0.00066	0.0074	LPMP
GO:0050896	P	response to stimulus	587	3570	4057	37767	8e-23	4.3e-19	MP
GO:0034641	P	cellular nitrogen compound metabolic process	123	3570	506	37767	6.4e-18	1.7e-14	MP
GO:0009628	P	response to abiotic stimulus	252	3570	1471	37767	4.9e-17	8.8e-14	MP
GO:0006950	P	response to stress	350	3570	2320	37767	7.7e-16	1e-12	MP
GO:0009791	P	post-embryonic development	142	3570	705	37767	1.4e-14	1.2e-11	MP
GO:0042221	P	response to chemical stimulus	316	3570	2085	37767	1.3e-14	1.2e-11	MP
GO:0008152	P	metabolic process	1190	3570	10614	37767	3.9e-11	3e-08	MP
GO:0010033	P	response to organic substance	208	3570	1342	37767	1e-10	6.9e-08	MP
GO:0009987	P	cellular process	1289	3570	11684	37767	1.8e-10	1e-07	MP
GO:0044262	P	cellular carbohydrate metabolic process	87	3570	417	37767	3.9e-10	2.1e-07	MP
GO:0010200	P	response to chitin	44	3570	151	37767	2.8e-09	1.4e-06	MP
GO:0006790	P	sulfur metabolic process	55	3570	220	37767	3.5e-09	1.6e-06	MP
GO:0009743	P	response to carbohydrate stimulus	57	3570	240	37767	8.8e-09	3.6e-06	MP
GO:0010035	P	response to inorganic substance	62	3570	279	37767	1.7e-08	6.6e-06	MP
GO:0009266	P	response to temperature stimulus	90	3570	485	37767	2.7e-08	9.8e-06	MP
GO:0044271	P	cellular nitrogen compound biosynthetic process	77	3570	394	37767	4.3e-08	1.4e-05	MP
GO:0010876	P	lipid localization	16	3570	24	37767	7.8e-08	2.4e-05	MP
GO:0034637	P	cellular carbohydrate biosynthetic process	44	3570	177	37767	1.4e-07	4.2e-05	MP
GO:0005975	P	carbohydrate metabolic process	135	3570	866	37767	1.5e-07	4.3e-05	MP
GO:0009416	P	response to light stimulus	101	3570	596	37767	2e-07	5.4e-05	MP
GO:0009314	P	response to radiation	103	3570	613	37767	2.2e-07	5.5e-05	MP
GO:0016051	P	carbohydrate biosynthetic process	58	3570	277	37767	2.7e-07	6.7e-05	MP
GO:0042180	P	cellular ketone metabolic process	135	3570	882	37767	3.7e-07	8.7e-05	MP
GO:0043436	P	oxoacid metabolic process	132	3570	859	37767	4.1e-07	8.9e-05	MP
GO:0019752	P	carboxylic acid metabolic process	132	3570	859	37767	4.1e-07	8.9e-05	MP
GO:0006082	P	organic acid metabolic process	132	3570	860	37767	4.4e-07	9e-05	MP
GO:0009719	P	response to endogenous stimulus	156	3570	1068	37767	5.9e-07	0.00012	MP
GO:0044106	P	cellular amine metabolic process	77	3570	438	37767	1.6e-06	0.00031	MP
GO:0009725	P	response to hormone stimulus	143	3570	982	37767	2e-06	0.00037	MP
GO:0044237	P	cellular metabolic process	948	3570	8722	37767	2.2e-06	0.0004	MP
GO:0046483	P	heterocycle metabolic process	78	3570	460	37767	4.5e-06	0.00079	MP
GO:0044272	P	sulfur compound biosynthetic process	30	3570	115	37767	5.7e-06	0.00096	MP
GO:0009408	P	response to heat	37	3570	161	37767	6.3e-06	0.001	MP
GO:0051716	P	cellular response to stimulus	123	3570	840	37767	8e-06	0.0013	MP
GO:0006520	P	cellular amino acid metabolic process	73	3570	430	37767	8.7e-06	0.0013	MP
GO:0006807	P	nitrogen compound metabolic process	446	3570	3826	37767	8.6e-06	0.0013	MP
GO:0006519	P	cellular amino acid and derivative metabolic process	104	3570	682	37767	8.9e-06	0.0013	MP
GO:0010038	P	response to metal ion	47	3570	238	37767	1.3e-05	0.0019	MP
GO:0009605	P	response to external stimulus	72	3570	429	37767	1.4e-05	0.0019	MP
GO:0006970	P	response to osmotic stress	69	3570	408	37767	1.7e-05	0.0022	MP
GO:0051186	P	cofactor metabolic process	56	3570	308	37767	1.8e-05	0.0022	MP
GO:0010017	P	red or far-red light signaling pathway	16	3570	41	37767	1.7e-05	0.0022	MP
GO:0046686	P	response to cadmium ion	38	3570	178	37767	2e-05	0.0025	MP
GO:0009308	P	amine metabolic process	82	3570	521	37767	2.9e-05	0.0035	MP
GO:0009651	P	response to salt stress	62	3570	366	37767	4.2e-05	0.005	MP
GO:0016143	P	S-glycoside metabolic process	19	3570	62	37767	4.7e-05	0.0053	MP
GO:0019757	P	glycosinolate metabolic process	19	3570	62	37767	4.7e-05	0.0053	MP
GO:0019760	P	glucosinolate metabolic process	19	3570	62	37767	4.7e-05	0.0053	MP
GO:0042440	P	pigment metabolic process	30	3570	134	37767	6.8e-05	0.0074	MP
GO:0046394	P	carboxylic acid biosynthetic process	67	3570	417	37767	8.7e-05	0.0091	MP
GO:0044238	P	primary metabolic process	952	3570	8995	37767	8.9e-05	0.0091	MP
GO:0016053	P	organic acid biosynthetic process	67	3570	417	37767	8.7e-05	0.0091	MP
GO:0003824	F	catalytic activity	1231	3570	9638	37767	5.8e-30	1.1e-26	MP
GO:0016491	F	oxidoreductase activity	224	3570	1463	37767	5.2e-11	4.9e-08	MP
GO:0016740	F	transferase activity	430	3570	3321	37767	3e-10	1.9e-07	MP
GO:0005488	F	binding	1216	3570	11258	37767	8.9e-08	4.2e-05	MP
GO:0032559	F	adenyl ribonucleotide binding	182	3570	1384	37767	2.4e-05	0.0055	MP
GO:0001883	F	purine nucleoside binding	191	3570	1465	37767	2.3e-05	0.0055	MP
GO:0001882	F	nucleoside binding	191	3570	1465	37767	2.3e-05	0.0055	MP
GO:0030554	F	adenyl nucleotide binding	191	3570	1465	37767	2.3e-05	0.0055	MP
