# Supplementary material for: Transposable elements, mRNA expression level and strand-specificity of small RNAs are associated with non-additive inheritance of gene expression in hybrid plants
Source: BMC Plant Biol. 2015 Jul 3;15:168. doi: 10.1186/s12870-015-0549-7 (PMC4490736; doi:10.1186/s12870-015-0549-7)
Supplement: Additional file 6: — Spearman correlation between small RNA level and mRNA level. [file 12870_2015_549_MOESM6_ESM.xlsx]

## Sheet: rho
Additional file 6. Spearman correlation between small RNA level and mRNA level
Genotype	Rho	Rho _ P value	N	mRNA level
Col	0.26	3.953e-08	434	All
Ler	0.26	5.843e-08	434	All
Col × Ler	0.36	8.568e-15	434	All
Ler × Col	0.32	8.595e-12	434	All
Col	0.77	< 2.2e-16	149	>=1000
Ler	0.79	< 2.2e-16	146	>=1000
Col × Ler	0.84	< 2.2e-16	146	>=1000
Ler × Col	0.81	< 2.2e-16	147	>=1000
Rho, spearman correlation coefficient; N, number of genes
